# Supplementary material for: Epigenomics and transcriptomics profiles of developing zebrafish heart cells
Source: Sci Data. 2025 Oct 7;12:1620. doi: 10.1038/s41597-025-05895-9 (PMC12504427; doi:10.1038/s41597-025-05895-9)
Supplement: Supplementary file 2 — Supplementary Table S1 [file 41597_2025_5895_MOESM2_ESM.xlsx]

## Sheet: Pawlak2019
Overlap with Pawlak Rep1	Chahal coordinate (zv10)	Chahal peak name	Pawlak2017 coordinate (zv10)	Pawlak2017 peak name	Overlap?		Overlap with Pawlak Rep2	Chahal coordinate (zv10)	Chahal peak name	Pawlak2017 coordinate (zv10)	Pawlak2017 peak name	Overlap?
	chr1:812234-812954	GFPposH3K4me1vsInput_peak_4	1:812520-812521	031.1_peak_138	TRUE			1:43456-44236	GFPposH3K4me1vsInput_peak_1	1:44129-44130	031.2_peak_14	TRUE
	chr1:812234-812954	GFPposH3K4me1vsInput_peak_4	1:812778-812779	031.1_peak_139	TRUE			1:217583-218052	GFPposH3K4me1vsInput_peak_3	1:217889-217890	031.2_peak_75	TRUE
	chr1:902784-903142	GFPposH3K4me1vsInput_peak_5	1:902818-902819	031.1_peak_153	TRUE			1:812234-812954	GFPposH3K4me1vsInput_peak_4	1:812545-812546	031.2_peak_240	TRUE
	chr1:950693-951689	GFPposH3K4me1vsInput_peak_6	1:951034-951035	031.1_peak_157	TRUE			1:950693-951689	GFPposH3K4me1vsInput_peak_6	1:951151-951152	031.2_peak_279	TRUE
	chr1:1565402-1565812	GFPposH3K4me1vsInput_peak_11	1:1565729-1565730	031.1_peak_232	TRUE			1:1565402-1565812	GFPposH3K4me1vsInput_peak_11	1:1565681-1565682	031.2_peak_393	TRUE
	chr1:4507964-4508369	GFPposH3K4me1vsInput_peak_18	1:4508209-4508210	031.1_peak_569	TRUE			1:2806809-2807209	GFPposH3K4me1vsInput_peak_12	1:2807032-2807033	031.2_peak_700	TRUE
	chr1:5374695-5375279	GFPposH3K4me1vsInput_peak_34	1:5375114-5375115	031.1_peak_696	TRUE			1:4507964-4508369	GFPposH3K4me1vsInput_peak_18	1:4508233-4508234	031.2_peak_1043	TRUE
	chr1:10488037-10488369	GFPposH3K4me1vsInput_peak_50	1:10488082-10488083	031.1_peak_1304	TRUE			1:4512340-4512785	GFPposH3K4me1vsInput_peak_19	1:4512776-4512777	031.2_peak_1045	TRUE
	chr1:11739042-11739477	GFPposH3K4me1vsInput_peak_58	1:11739449-11739450	031.1_peak_1475	TRUE			1:4787650-4788188	GFPposH3K4me1vsInput_peak_23	1:4788010-4788011	031.2_peak_1110	TRUE
	chr1:12562273-12562576	GFPposH3K4me1vsInput_peak_63	1:12562506-12562507	031.1_peak_1575	TRUE			1:4963497-4963829	GFPposH3K4me1vsInput_peak_25	1:4963792-4963793	031.2_peak_1159	TRUE
	chr1:14633739-14634168	GFPposH3K4me1vsInput_peak_68	1:14634008-14634009	031.1_peak_1858	TRUE			1:5374695-5375279	GFPposH3K4me1vsInput_peak_34	1:5375177-5375178	031.2_peak_1253	TRUE
	chr1:14809221-14811195	GFPposH3K4me1vsInput_peak_72	1:14811190-14811191	031.1_peak_1892	TRUE			1:6611493-6611788	GFPposH3K4me1vsInput_peak_39	1:6611510-6611511	031.2_peak_1514	TRUE
	chr1:17426203-17426622	GFPposH3K4me1vsInput_peak_96	1:17426225-17426226	031.1_peak_2174	TRUE			1:6623145-6623907	GFPposH3K4me1vsInput_peak_40	1:6623412-6623413	031.2_peak_1516	TRUE
	chr1:17483103-17484438	GFPposH3K4me1vsInput_peak_99	1:17484071-17484072	031.1_peak_2179	TRUE			1:6862881-6863262	GFPposH3K4me1vsInput_peak_42	1:6862920-6862921	031.2_peak_1557	TRUE
	chr1:18190650-18190987	GFPposH3K4me1vsInput_peak_107	1:18190675-18190676	031.1_peak_2270	TRUE			1:8268938-8269287	GFPposH3K4me1vsInput_peak_45	1:8269255-8269256	031.2_peak_1848	TRUE
	chr1:22144658-22145107	GFPposH3K4me1vsInput_peak_128	1:22144852-22144853	031.1_peak_2686	TRUE			1:11157195-11157694	GFPposH3K4me1vsInput_peak_56	1:11157570-11157571	031.2_peak_2527	TRUE
	chr1:22450389-22450954	GFPposH3K4me1vsInput_peak_133	1:22450446-22450447	031.1_peak_2722	TRUE			1:11739042-11739477	GFPposH3K4me1vsInput_peak_58	1:11739411-11739412	031.2_peak_2689	TRUE
	chr1:22465457-22466940	GFPposH3K4me1vsInput_peak_134	1:22466928-22466929	031.1_peak_2725	TRUE			1:13847561-13847932	GFPposH3K4me1vsInput_peak_66	1:13847681-13847682	031.2_peak_3219	TRUE
	chr1:22844336-22845832	GFPposH3K4me1vsInput_peak_137	1:22844878-22844879	031.1_peak_2769	TRUE			1:16714153-16714778	GFPposH3K4me1vsInput_peak_87	1:16714733-16714734	031.2_peak_3818	TRUE
	chr1:23607164-23607459	GFPposH3K4me1vsInput_peak_146	1:23607289-23607290	031.1_peak_2861	TRUE			1:17039487-17040013	GFPposH3K4me1vsInput_peak_92	1:17039537-17039538	031.2_peak_3908	TRUE
	chr1:24178476-24179010	GFPposH3K4me1vsInput_peak_148	1:24178588-24178589	031.1_peak_2913	TRUE			1:17147056-17147369	GFPposH3K4me1vsInput_peak_95	1:17147363-17147364	031.2_peak_3932	TRUE
	chr1:26453712-26454188	GFPposH3K4me1vsInput_peak_174	1:26453712-26453713	031.1_peak_3204	TRUE			1:17460048-17460343	GFPposH3K4me1vsInput_peak_98	1:17460055-17460056	031.2_peak_3985	TRUE
	chr1:28241982-28242360	GFPposH3K4me1vsInput_peak_183	1:28242354-28242355	031.1_peak_3347	TRUE			1:17483103-17484438	GFPposH3K4me1vsInput_peak_99	1:17484093-17484094	031.2_peak_3986	TRUE
	chr1:28336975-28337270	GFPposH3K4me1vsInput_peak_184	1:28337128-28337129	031.1_peak_3364	TRUE			1:17739566-17740174	GFPposH3K4me1vsInput_peak_103	1:17739575-17739576	031.2_peak_4031	TRUE
	chr1:28873856-28874269	GFPposH3K4me1vsInput_peak_187	1:28873903-28873904	031.1_peak_3420	TRUE			1:17739566-17740174	GFPposH3K4me1vsInput_peak_103	1:17740085-17740086	031.2_peak_4032	TRUE
	chr1:30513904-30514302	GFPposH3K4me1vsInput_peak_200	1:30514163-30514164	031.1_peak_3610	TRUE			1:18190650-18190987	GFPposH3K4me1vsInput_peak_107	1:18190691-18190692	031.2_peak_4127	TRUE
	chr1:30839435-30839739	GFPposH3K4me1vsInput_peak_201	1:30839658-30839659	031.1_peak_3638	TRUE			1:20144685-20145757	GFPposH3K4me1vsInput_peak_115	1:20145194-20145195	031.2_peak_4549	TRUE
	chr1:31644294-31644726	GFPposH3K4me1vsInput_peak_210	1:31644317-31644318	031.1_peak_3729	TRUE			1:20958600-20959110	GFPposH3K4me1vsInput_peak_121	1:20958875-20958876	031.2_peak_4689	TRUE
	chr1:34793697-34795352	GFPposH3K4me1vsInput_peak_225	1:34795314-34795315	031.1_peak_4016	TRUE			1:21048761-21049107	GFPposH3K4me1vsInput_peak_123	1:21048840-21048841	031.2_peak_4706	TRUE
	chr1:35402244-35404048	GFPposH3K4me1vsInput_peak_231	1:35403248-35403249	031.1_peak_4120	TRUE			1:22144658-22145107	GFPposH3K4me1vsInput_peak_128	1:22144842-22144843	031.2_peak_4921	TRUE
	chr1:35968666-35969782	GFPposH3K4me1vsInput_peak_236	1:35969506-35969507	031.1_peak_4195	TRUE			1:22450389-22450954	GFPposH3K4me1vsInput_peak_133	1:22450659-22450660	031.2_peak_5004	TRUE
	chr1:36188146-36188658	GFPposH3K4me1vsInput_peak_240	1:36188370-36188371	031.1_peak_4226	TRUE			1:22465457-22466940	GFPposH3K4me1vsInput_peak_134	1:22466926-22466927	031.2_peak_5009	TRUE
	chr1:36242470-36243578	GFPposH3K4me1vsInput_peak_242	1:36242884-36242885	031.1_peak_4234	TRUE			1:22844336-22845832	GFPposH3K4me1vsInput_peak_137	1:22844887-22844888	031.2_peak_5097	TRUE
	chr1:37107313-37108015	GFPposH3K4me1vsInput_peak_249	1:37107674-37107675	031.1_peak_4338	TRUE			1:23135627-23136117	GFPposH3K4me1vsInput_peak_141	1:23136029-23136030	031.2_peak_5158	TRUE
	chr1:37354838-37355234	GFPposH3K4me1vsInput_peak_253	1:37354841-37354842	031.1_peak_4366	TRUE			1:23582823-23584688	GFPposH3K4me1vsInput_peak_145	1:23582889-23582890	031.2_peak_5280	TRUE
	chr1:37451217-37451513	GFPposH3K4me1vsInput_peak_255	1:37451483-37451484	031.1_peak_4378	TRUE			1:23582823-23584688	GFPposH3K4me1vsInput_peak_145	1:23583917-23583918	031.2_peak_5281	TRUE
	chr1:37650127-37650704	GFPposH3K4me1vsInput_peak_264	1:37650163-37650164	031.1_peak_4408	TRUE			1:24178476-24179010	GFPposH3K4me1vsInput_peak_148	1:24178575-24178576	031.2_peak_5391	TRUE
	chr1:38761486-38762994	GFPposH3K4me1vsInput_peak_278	1:38761943-38761944	031.1_peak_4541	TRUE			1:24225356-24225651	GFPposH3K4me1vsInput_peak_149	1:24225646-24225647	031.2_peak_5404	TRUE
	chr1:41425129-41425885	GFPposH3K4me1vsInput_peak_301	1:41425459-41425460	031.1_peak_4927	TRUE			1:24301823-24302383	GFPposH3K4me1vsInput_peak_154	1:24302034-24302035	031.2_peak_5428	TRUE
	chr1:42501883-42502233	GFPposH3K4me1vsInput_peak_306	1:42502085-42502086	031.1_peak_5044	TRUE			1:24336376-24336764	GFPposH3K4me1vsInput_peak_155	1:24336702-24336703	031.2_peak_5442	TRUE
	chr1:43473168-43473769	GFPposH3K4me1vsInput_peak_308	1:43473460-43473461	031.1_peak_5149	TRUE			1:25079031-25079962	GFPposH3K4me1vsInput_peak_161	1:25079097-25079098	031.2_peak_5620	TRUE
	chr1:43831003-43831363	GFPposH3K4me1vsInput_peak_311	1:43831248-43831249	031.1_peak_5181	TRUE			1:26329871-26332573	GFPposH3K4me1vsInput_peak_168	1:26330628-26330629	031.2_peak_5947	TRUE
	chr1:43837665-43838931	GFPposH3K4me1vsInput_peak_312	1:43838000-43838001	031.1_peak_5182	TRUE			1:26453712-26454188	GFPposH3K4me1vsInput_peak_174	1:26453803-26453804	031.2_peak_5988	TRUE
	chr1:45027487-45028886	GFPposH3K4me1vsInput_peak_319	1:45028554-45028555	031.1_peak_5329	TRUE			1:27826492-27826939	GFPposH3K4me1vsInput_peak_180	1:27826937-27826938	031.2_peak_6217	TRUE
	chr1:45625968-45626367	GFPposH3K4me1vsInput_peak_327	1:45626277-45626278	031.1_peak_5402	TRUE			1:28035524-28036254	GFPposH3K4me1vsInput_peak_182	1:28035559-28035560	031.2_peak_6237	TRUE
	chr1:45652500-45653456	GFPposH3K4me1vsInput_peak_328	1:45653078-45653079	031.1_peak_5405	TRUE			1:28336975-28337270	GFPposH3K4me1vsInput_peak_184	1:28337146-28337147	031.2_peak_6293	TRUE
	chr1:46160195-46160554	GFPposH3K4me1vsInput_peak_332	1:46160289-46160290	031.1_peak_5505	TRUE			1:28372340-28372640	GFPposH3K4me1vsInput_peak_185	1:28372538-28372539	031.2_peak_6300	TRUE
	chr1:46688523-46689084	GFPposH3K4me1vsInput_peak_342	1:46688898-46688899	031.1_peak_5611	TRUE			1:30513904-30514302	GFPposH3K4me1vsInput_peak_200	1:30514179-30514180	031.2_peak_6742	TRUE
	chr1:47845629-47846057	GFPposH3K4me1vsInput_peak_354	1:47845629-47845630	031.1_peak_5750	TRUE			1:30883814-30884301	GFPposH3K4me1vsInput_peak_202	1:30884125-30884126	031.2_peak_6808	TRUE
	chr1:49177244-49177808	GFPposH3K4me1vsInput_peak_358	1:49177435-49177436	031.1_peak_5904	TRUE			1:31644294-31644726	GFPposH3K4me1vsInput_peak_210	1:31644302-31644303	031.2_peak_6968	TRUE
	chr1:49248495-49248836	GFPposH3K4me1vsInput_peak_360	1:49248642-49248643	031.1_peak_5918	TRUE			1:35178485-35178811	GFPposH3K4me1vsInput_peak_227	1:35178517-35178518	031.2_peak_7624	TRUE
	chr1:51904204-51904572	GFPposH3K4me1vsInput_peak_377	1:51904300-51904301	031.1_peak_6255	TRUE			1:35178485-35178811	GFPposH3K4me1vsInput_peak_227	1:35178710-35178711	031.2_peak_7625	TRUE
	chr10:2598220-2598515	GFPposH3K4me1vsInput_peak_393	10:2598445-2598446	031.1_peak_7402	TRUE			1:35402244-35404048	GFPposH3K4me1vsInput_peak_231	1:35402977-35402978	031.2_peak_7681	TRUE
	chr10:3776673-3777507	GFPposH3K4me1vsInput_peak_399	10:3777179-3777180	031.1_peak_7507	TRUE			1:35402244-35404048	GFPposH3K4me1vsInput_peak_231	1:35403268-35403269	031.2_peak_7682	TRUE
	chr10:4187424-4187866	GFPposH3K4me1vsInput_peak_405	10:4187560-4187561	031.1_peak_7562	TRUE			1:35708419-35708784	GFPposH3K4me1vsInput_peak_232	1:35708770-35708771	031.2_peak_7745	TRUE
	chr10:4539041-4539449	GFPposH3K4me1vsInput_peak_407	10:4539188-4539189	031.1_peak_7589	TRUE			1:35968666-35969782	GFPposH3K4me1vsInput_peak_236	1:35969496-35969497	031.2_peak_7795	TRUE
	chr10:5866106-5866424	GFPposH3K4me1vsInput_peak_413	10:5866128-5866129	031.1_peak_7741	TRUE			1:36080691-36082293	GFPposH3K4me1vsInput_peak_238	1:36081912-36081913	031.2_peak_7820	TRUE
	chr10:8672047-8673501	GFPposH3K4me1vsInput_peak_431	10:8672288-8672289	031.1_peak_8011	TRUE			1:36106966-36107261	GFPposH3K4me1vsInput_peak_239	1:36107198-36107199	031.2_peak_7828	TRUE
	chr10:9865234-9866705	GFPposH3K4me1vsInput_peak_438	10:9865890-9865891	031.1_peak_8142	TRUE			1:36242470-36243578	GFPposH3K4me1vsInput_peak_242	1:36242878-36242879	031.2_peak_7854	TRUE
	chr10:10280993-10281640	GFPposH3K4me1vsInput_peak_443	10:10281514-10281515	031.1_peak_8191	TRUE			1:36518862-36519727	GFPposH3K4me1vsInput_peak_245	1:36519557-36519558	031.2_peak_7902	TRUE
	chr10:13409147-13409490	GFPposH3K4me1vsInput_peak_479	10:13409243-13409244	031.1_peak_8515	TRUE			1:37354838-37355234	GFPposH3K4me1vsInput_peak_253	1:37354840-37354841	031.2_peak_8068	TRUE
	chr10:13421994-13422310	GFPposH3K4me1vsInput_peak_480	10:13422104-13422105	031.1_peak_8520	TRUE			1:37451217-37451513	GFPposH3K4me1vsInput_peak_255	1:37451474-37451475	031.2_peak_8095	TRUE
	chr10:13586793-13587120	GFPposH3K4me1vsInput_peak_481	10:13586886-13586887	031.1_peak_8541	TRUE			1:37487846-37488968	GFPposH3K4me1vsInput_peak_256	1:37488168-37488169	031.2_peak_8111	TRUE
	chr10:15541977-15542876	GFPposH3K4me1vsInput_peak_500	10:15542738-15542739	031.1_peak_8730	TRUE			1:37622946-37624025	GFPposH3K4me1vsInput_peak_261	1:37623255-37623256	031.2_peak_8147	TRUE
	chr10:15956148-15956510	GFPposH3K4me1vsInput_peak_502	10:15956193-15956194	031.1_peak_8773	TRUE			1:38758197-38758492	GFPposH3K4me1vsInput_peak_277	1:38758491-38758492	031.2_peak_8421	TRUE
	chr10:20174092-20174594	GFPposH3K4me1vsInput_peak_522	10:20174268-20174269	031.1_peak_9256	TRUE			1:38770419-38770714	GFPposH3K4me1vsInput_peak_279	1:38770554-38770555	031.2_peak_8425	TRUE
	chr10:20271371-20272408	GFPposH3K4me1vsInput_peak_525	10:20272392-20272393	031.1_peak_9274	TRUE			1:38777418-38777735	GFPposH3K4me1vsInput_peak_280	1:38777431-38777432	031.2_peak_8428	TRUE
	chr10:21661987-21662546	GFPposH3K4me1vsInput_peak_535	10:21662436-21662437	031.1_peak_9443	TRUE			1:40574847-40575149	GFPposH3K4me1vsInput_peak_297	1:40575127-40575128	031.2_peak_8904	TRUE
	chr10:22521693-22522162	GFPposH3K4me1vsInput_peak_537	10:22522103-22522104	031.1_peak_9535	TRUE			1:41163930-41164329	GFPposH3K4me1vsInput_peak_300	1:41164029-41164030	031.2_peak_9071	TRUE
	chr10:23405905-23406205	GFPposH3K4me1vsInput_peak_547	10:23406001-23406002	031.1_peak_9668	TRUE			1:41786102-41787701	GFPposH3K4me1vsInput_peak_303	1:41786619-41786620	031.2_peak_9196	TRUE
	chr10:23782937-23783278	GFPposH3K4me1vsInput_peak_549	10:23783251-23783252	031.1_peak_9702	TRUE			1:41786102-41787701	GFPposH3K4me1vsInput_peak_303	1:41786975-41786976	031.2_peak_9197	TRUE
	chr10:27453868-27454231	GFPposH3K4me1vsInput_peak_579	10:27453973-27453974	031.1_peak_10215	TRUE			1:43473168-43473769	GFPposH3K4me1vsInput_peak_308	1:43473358-43473359	031.2_peak_9537	TRUE
	chr10:27634425-27634776	GFPposH3K4me1vsInput_peak_583	10:27634588-27634589	031.1_peak_10245	TRUE			1:43473168-43473769	GFPposH3K4me1vsInput_peak_308	1:43473747-43473748	031.2_peak_9538	TRUE
	chr10:28724672-28725191	GFPposH3K4me1vsInput_peak_601	10:28724935-28724936	031.1_peak_10411	TRUE			1:43837665-43838931	GFPposH3K4me1vsInput_peak_312	1:43838031-43838032	031.2_peak_9595	TRUE
	chr10:28833704-28835250	GFPposH3K4me1vsInput_peak_604	10:28833771-28833772	031.1_peak_10433	TRUE			1:45027487-45028886	GFPposH3K4me1vsInput_peak_319	1:45028604-45028605	031.2_peak_9888	TRUE
	chr10:28833704-28835250	GFPposH3K4me1vsInput_peak_604	10:28834380-28834381	031.1_peak_10434	TRUE			1:45090103-45090398	GFPposH3K4me1vsInput_peak_321	1:45090145-45090146	031.2_peak_9914	TRUE
	chr10:28833704-28835250	GFPposH3K4me1vsInput_peak_604	10:28835244-28835245	031.1_peak_10435	TRUE			1:45625968-45626367	GFPposH3K4me1vsInput_peak_327	1:45626329-45626330	031.2_peak_10031	TRUE
	chr10:30231371-30231714	GFPposH3K4me1vsInput_peak_620	10:30231653-30231654	031.1_peak_10584	TRUE			1:45652500-45653456	GFPposH3K4me1vsInput_peak_328	1:45653121-45653122	031.2_peak_10038	TRUE
	chr10:31878445-31878895	GFPposH3K4me1vsInput_peak_631	10:31878452-31878453	031.1_peak_10747	TRUE			1:46160195-46160554	GFPposH3K4me1vsInput_peak_332	1:46160351-46160352	031.2_peak_10171	TRUE
	chr10:32140703-32141043	GFPposH3K4me1vsInput_peak_635	10:32140983-32140984	031.1_peak_10779	TRUE			1:46688523-46689084	GFPposH3K4me1vsInput_peak_342	1:46688872-46688873	031.2_peak_10330	TRUE
	chr10:32290458-32290959	GFPposH3K4me1vsInput_peak_636	10:32290494-32290495	031.1_peak_10804	TRUE			1:46708521-46708983	GFPposH3K4me1vsInput_peak_343	1:46708796-46708797	031.2_peak_10334	TRUE
	chr10:32541725-32542029	GFPposH3K4me1vsInput_peak_642	10:32541994-32541995	031.1_peak_10832	TRUE			1:48629039-48629713	GFPposH3K4me1vsInput_peak_355	1:48629574-48629575	031.2_peak_10674	TRUE
	chr10:32984117-32984864	GFPposH3K4me1vsInput_peak_644	10:32984680-32984681	031.1_peak_10893	TRUE			1:49248495-49248836	GFPposH3K4me1vsInput_peak_360	1:49248594-49248595	031.2_peak_10809	TRUE
	chr10:33058588-33058893	GFPposH3K4me1vsInput_peak_648	10:33058860-33058861	031.1_peak_10908	TRUE			1:49248495-49248836	GFPposH3K4me1vsInput_peak_360	1:49248753-49248754	031.2_peak_10810	TRUE
	chr10:33675812-33676183	GFPposH3K4me1vsInput_peak_657	10:33675811-33675812	031.1_peak_11019	TRUE			1:51904204-51904572	GFPposH3K4me1vsInput_peak_377	1:51904307-51904308	031.2_peak_11382	TRUE
	chr10:36983600-36984081	GFPposH3K4me1vsInput_peak_672	10:36983642-36983643	031.1_peak_11429	TRUE			1:57968770-57970449	GFPposH3K4me1vsInput_peak_385	1:57968880-57968881	031.2_peak_12478	TRUE
	chr10:37149620-37150059	GFPposH3K4me1vsInput_peak_673	10:37149756-37149757	031.1_peak_11463	TRUE			10:2598220-2598515	GFPposH3K4me1vsInput_peak_393	10:2598240-2598241	031.2_peak_13343	TRUE
	chr10:37193350-37193740	GFPposH3K4me1vsInput_peak_674	10:37193645-37193646	031.1_peak_11469	TRUE			10:2942313-2942608	GFPposH3K4me1vsInput_peak_394	10:2942367-2942368	031.2_peak_13402	TRUE
	chr10:37543924-37544272	GFPposH3K4me1vsInput_peak_675	10:37544050-37544051	031.1_peak_11495	TRUE			10:3776673-3777507	GFPposH3K4me1vsInput_peak_399	10:3777126-3777127	031.2_peak_13571	TRUE
	chr10:38143675-38144308	GFPposH3K4me1vsInput_peak_679	10:38143938-38143939	031.1_peak_11565	TRUE			10:4149790-4150299	GFPposH3K4me1vsInput_peak_404	10:4150166-4150167	031.2_peak_13669	TRUE
	chr10:38206160-38206522	GFPposH3K4me1vsInput_peak_682	10:38206172-38206173	031.1_peak_11575	TRUE			10:4187424-4187866	GFPposH3K4me1vsInput_peak_405	10:4187530-4187531	031.2_peak_13680	TRUE
	chr10:39446831-39447228	GFPposH3K4me1vsInput_peak_692	10:39447112-39447113	031.1_peak_11714	TRUE			10:4291344-4293169	GFPposH3K4me1vsInput_peak_406	10:4291847-4291848	031.2_peak_13702	TRUE
	chr10:39954256-39954605	GFPposH3K4me1vsInput_peak_693	10:39954550-39954551	031.1_peak_11774	TRUE			10:4539041-4539449	GFPposH3K4me1vsInput_peak_407	10:4539073-4539074	031.2_peak_13737	TRUE
	chr10:42446451-42446757	GFPposH3K4me1vsInput_peak_703	10:42446567-42446568	031.1_peak_11991	TRUE			10:5866106-5866424	GFPposH3K4me1vsInput_peak_413	10:5866169-5866170	031.2_peak_13994	TRUE
	chr10:43773161-43773478	GFPposH3K4me1vsInput_peak_711	10:43773470-43773471	031.1_peak_12139	TRUE			10:8073844-8074224	GFPposH3K4me1vsInput_peak_427	10:8074222-8074223	031.2_peak_14330	TRUE
	chr11:5162276-5162654	GFPposH3K4me1vsInput_peak_740	11:5162611-5162612	031.1_peak_13033	TRUE			10:8651321-8651652	GFPposH3K4me1vsInput_peak_430	10:8651559-8651560	031.2_peak_14450	TRUE
	chr11:6477532-6477970	GFPposH3K4me1vsInput_peak_748	11:6477608-6477609	031.1_peak_13175	TRUE			10:9865234-9866705	GFPposH3K4me1vsInput_peak_438	10:9865649-9865650	031.2_peak_14693	TRUE
	chr11:7139265-7141241	GFPposH3K4me1vsInput_peak_753	11:7139674-7139675	031.1_peak_13260	TRUE			10:10280993-10281640	GFPposH3K4me1vsInput_peak_443	10:10281500-10281501	031.2_peak_14776	TRUE
	chr11:7446392-7447492	GFPposH3K4me1vsInput_peak_754	11:7447100-7447101	031.1_peak_13297	TRUE			10:12681767-12682107	GFPposH3K4me1vsInput_peak_466	10:12682014-12682015	031.2_peak_15228	TRUE
	chr11:8462342-8462779	GFPposH3K4me1vsInput_peak_766	11:8462353-8462354	031.1_peak_13397	TRUE			10:12998715-12999188	GFPposH3K4me1vsInput_peak_470	10:12999082-12999083	031.2_peak_15284	TRUE
	chr11:8475071-8475965	GFPposH3K4me1vsInput_peak_767	11:8475467-8475468	031.1_peak_13400	TRUE			10:13421994-13422310	GFPposH3K4me1vsInput_peak_480	10:13422098-13422099	031.2_peak_15394	TRUE
	chr11:9740776-9741233	GFPposH3K4me1vsInput_peak_776	11:9740927-9740928	031.1_peak_13566	TRUE			10:13635714-13636230	GFPposH3K4me1vsInput_peak_484	10:13636119-13636120	031.2_peak_15445	TRUE
	chr11:9740776-9741233	GFPposH3K4me1vsInput_peak_776	11:9741169-9741170	031.1_peak_13567	TRUE			10:14122352-14122647	GFPposH3K4me1vsInput_peak_489	10:14122563-14122564	031.2_peak_15548	TRUE
	chr11:10894522-10895391	GFPposH3K4me1vsInput_peak_782	11:10894742-10894743	031.1_peak_13715	TRUE			10:15541977-15542876	GFPposH3K4me1vsInput_peak_500	10:15542794-15542795	031.2_peak_15852	TRUE
	chr11:10897178-10897595	GFPposH3K4me1vsInput_peak_783	11:10897548-10897549	031.1_peak_13716	TRUE			10:15956148-15956510	GFPposH3K4me1vsInput_peak_502	10:15956189-15956190	031.2_peak_15939	TRUE
	chr11:11525841-11526323	GFPposH3K4me1vsInput_peak_790	11:11526272-11526273	031.1_peak_13787	TRUE			10:17480637-17480952	GFPposH3K4me1vsInput_peak_513	10:17480844-17480845	031.2_peak_16285	TRUE
	chr11:13991198-13991522	GFPposH3K4me1vsInput_peak_802	11:13991412-13991413	031.1_peak_14041	TRUE			10:19179752-19180099	GFPposH3K4me1vsInput_peak_518	10:19179770-19179771	031.2_peak_16598	TRUE
	chr11:16657116-16657413	GFPposH3K4me1vsInput_peak_817	11:16657372-16657373	031.1_peak_14340	TRUE			10:20174092-20174594	GFPposH3K4me1vsInput_peak_522	10:20174097-20174098	031.2_peak_16753	TRUE
	chr11:16741932-16742413	GFPposH3K4me1vsInput_peak_819	11:16741985-16741986	031.1_peak_14351	TRUE			10:22521693-22522162	GFPposH3K4me1vsInput_peak_537	10:22522007-22522008	031.2_peak_17256	TRUE
	chr11:16783761-16784378	GFPposH3K4me1vsInput_peak_822	11:16783981-16783982	031.1_peak_14353	TRUE			10:26460820-26461255	GFPposH3K4me1vsInput_peak_561	10:26461207-26461208	031.2_peak_18081	TRUE
	chr11:17318746-17319237	GFPposH3K4me1vsInput_peak_825	11:17319097-17319098	031.1_peak_14407	TRUE			10:27124807-27125270	GFPposH3K4me1vsInput_peak_571	10:27125191-27125192	031.2_peak_18231	TRUE
	chr11:18447195-18447623	GFPposH3K4me1vsInput_peak_830	11:18447599-18447600	031.1_peak_14543	TRUE			10:27308406-27308948	GFPposH3K4me1vsInput_peak_576	10:27308640-27308641	031.2_peak_18287	TRUE
	chr11:18501863-18503386	GFPposH3K4me1vsInput_peak_833	11:18502471-18502472	031.1_peak_14555	TRUE			10:27448245-27448651	GFPposH3K4me1vsInput_peak_578	10:27448273-27448274	031.2_peak_18322	TRUE
	chr11:18501863-18503386	GFPposH3K4me1vsInput_peak_833	11:18502769-18502770	031.1_peak_14556	TRUE			10:27453868-27454231	GFPposH3K4me1vsInput_peak_579	10:27453923-27453924	031.2_peak_18325	TRUE
	chr11:18961452-18962433	GFPposH3K4me1vsInput_peak_836	11:18961451-18961452	031.1_peak_14630	TRUE			10:27457966-27458332	GFPposH3K4me1vsInput_peak_580	10:27458182-27458183	031.2_peak_18326	TRUE
	chr11:18961452-18962433	GFPposH3K4me1vsInput_peak_836	11:18961984-18961985	031.1_peak_14631	TRUE			10:27634425-27634776	GFPposH3K4me1vsInput_peak_583	10:27634617-27634618	031.2_peak_18383	TRUE
	chr11:19213909-19214554	GFPposH3K4me1vsInput_peak_839	11:19214268-19214269	031.1_peak_14659	TRUE			10:28066140-28066575	GFPposH3K4me1vsInput_peak_587	10:28066187-28066188	031.2_peak_18483	TRUE
	chr11:19215973-19216519	GFPposH3K4me1vsInput_peak_840	11:19215984-19215985	031.1_peak_14660	TRUE			10:28192639-28193577	GFPposH3K4me1vsInput_peak_588	10:28192905-28192906	031.2_peak_18505	TRUE
	chr11:21141403-21141996	GFPposH3K4me1vsInput_peak_865	11:21141852-21141853	031.1_peak_14858	TRUE			10:28693829-28694314	GFPposH3K4me1vsInput_peak_596	10:28693870-28693871	031.2_peak_18626	TRUE
	chr11:21460922-21461525	GFPposH3K4me1vsInput_peak_871	11:21461504-21461505	031.1_peak_14912	TRUE			10:28721445-28721775	GFPposH3K4me1vsInput_peak_600	10:28721723-28721724	031.2_peak_18633	TRUE
	chr11:21488771-21489341	GFPposH3K4me1vsInput_peak_873	11:21489145-21489146	031.1_peak_14915	TRUE			10:28724672-28725191	GFPposH3K4me1vsInput_peak_601	10:28724836-28724837	031.2_peak_18635	TRUE
	chr11:21592211-21592629	GFPposH3K4me1vsInput_peak_875	11:21592608-21592609	031.1_peak_14928	TRUE			10:28763963-28764465	GFPposH3K4me1vsInput_peak_603	10:28764087-28764088	031.2_peak_18645	TRUE
	chr11:21667497-21668884	GFPposH3K4me1vsInput_peak_876	11:21668489-21668490	031.1_peak_14935	TRUE			10:28833704-28835250	GFPposH3K4me1vsInput_peak_604	10:28833777-28833778	031.2_peak_18657	TRUE
	chr11:21782549-21783553	GFPposH3K4me1vsInput_peak_881	11:21783028-21783029	031.1_peak_14949	TRUE			10:28833704-28835250	GFPposH3K4me1vsInput_peak_604	10:28834380-28834381	031.2_peak_18658	TRUE
	chr11:21789922-21790501	GFPposH3K4me1vsInput_peak_883	11:21790255-21790256	031.1_peak_14950	TRUE			10:28871489-28871920	GFPposH3K4me1vsInput_peak_605	10:28871692-28871693	031.2_peak_18668	TRUE
	chr11:21805424-21806392	GFPposH3K4me1vsInput_peak_885	11:21805882-21805883	031.1_peak_14952	TRUE			10:29440665-29440965	GFPposH3K4me1vsInput_peak_613	10:29440944-29440945	031.2_peak_18785	TRUE
	chr11:22789691-22789987	GFPposH3K4me1vsInput_peak_901	11:22789705-22789706	031.1_peak_15082	TRUE			10:30121163-30121564	GFPposH3K4me1vsInput_peak_619	10:30121497-30121498	031.2_peak_18946	TRUE
	chr11:22809543-22810179	GFPposH3K4me1vsInput_peak_902	11:22810154-22810155	031.1_peak_15092	TRUE			10:31158829-31159223	GFPposH3K4me1vsInput_peak_625	10:31159173-31159174	031.2_peak_19140	TRUE
	chr11:23424299-23424699	GFPposH3K4me1vsInput_peak_909	11:23424405-23424406	031.1_peak_15163	TRUE			10:31945680-31947218	GFPposH3K4me1vsInput_peak_632	10:31946641-31946642	031.2_peak_19308	TRUE
	chr11:25090289-25090819	GFPposH3K4me1vsInput_peak_925	11:25090525-25090526	031.1_peak_15374	TRUE			10:32504188-32504750	GFPposH3K4me1vsInput_peak_640	10:32504662-32504663	031.2_peak_19422	TRUE
	chr11:26291177-26291817	GFPposH3K4me1vsInput_peak_937	11:26291352-26291353	031.1_peak_15535	TRUE			10:32516016-32516983	GFPposH3K4me1vsInput_peak_641	10:32516022-32516023	031.2_peak_19426	TRUE
	chr11:26348926-26349303	GFPposH3K4me1vsInput_peak_939	11:26349093-26349094	031.1_peak_15543	TRUE			10:32984117-32984864	GFPposH3K4me1vsInput_peak_644	10:32984691-32984692	031.2_peak_19555	TRUE
	chr11:26436491-26436786	GFPposH3K4me1vsInput_peak_941	11:26436766-26436767	031.1_peak_15561	TRUE			10:33044244-33044539	GFPposH3K4me1vsInput_peak_646	10:33044539-33044540	031.2_peak_19567	TRUE
	chr11:31154749-31155098	GFPposH3K4me1vsInput_peak_981	11:31154836-31154837	031.1_peak_16208	TRUE			10:33095960-33096503	GFPposH3K4me1vsInput_peak_649	10:33096474-33096475	031.2_peak_19581	TRUE
	chr11:31310984-31312287	GFPposH3K4me1vsInput_peak_983	11:31311589-31311590	031.1_peak_16236	TRUE			10:33675812-33676183	GFPposH3K4me1vsInput_peak_657	10:33675817-33675818	031.2_peak_19700	TRUE
	chr11:32202212-32203239	GFPposH3K4me1vsInput_peak_989	11:32202540-32202541	031.1_peak_16363	TRUE			10:35154196-35154554	GFPposH3K4me1vsInput_peak_662	10:35154483-35154484	031.2_peak_19952	TRUE
	chr11:32398674-32399597	GFPposH3K4me1vsInput_peak_991	11:32399155-32399156	031.1_peak_16386	TRUE			10:35913517-35913929	GFPposH3K4me1vsInput_peak_666	10:35913884-35913885	031.2_peak_20134	TRUE
	chr11:32654625-32654950	GFPposH3K4me1vsInput_peak_994	11:32654872-32654873	031.1_peak_16413	TRUE			10:36983600-36984081	GFPposH3K4me1vsInput_peak_672	10:36983633-36983634	031.2_peak_20330	TRUE
	chr11:33697556-33697851	GFPposH3K4me1vsInput_peak_1007	11:33697589-33697590	031.1_peak_16521	TRUE			10:37193350-37193740	GFPposH3K4me1vsInput_peak_674	10:37193682-37193683	031.2_peak_20378	TRUE
	chr11:35510141-35511007	GFPposH3K4me1vsInput_peak_1024	11:35510559-35510560	031.1_peak_16768	TRUE			10:38143675-38144308	GFPposH3K4me1vsInput_peak_679	10:38143932-38143933	031.2_peak_20542	TRUE
	chr11:35510141-35511007	GFPposH3K4me1vsInput_peak_1024	11:35510760-35510761	031.1_peak_16769	TRUE			10:40613759-40614091	GFPposH3K4me1vsInput_peak_696	10:40614084-40614085	031.2_peak_21029	TRUE
	chr11:35586876-35587479	GFPposH3K4me1vsInput_peak_1026	11:35587048-35587049	031.1_peak_16788	TRUE			10:42427732-42428160	GFPposH3K4me1vsInput_peak_702	10:42427766-42427767	031.2_peak_21306	TRUE
	chr11:36109866-36110376	GFPposH3K4me1vsInput_peak_1030	11:36110249-36110250	031.1_peak_16874	TRUE			10:42446451-42446757	GFPposH3K4me1vsInput_peak_703	10:42446569-42446570	031.2_peak_21311	TRUE
	chr11:37452912-37453369	GFPposH3K4me1vsInput_peak_1036	11:37453339-37453340	031.1_peak_17013	TRUE			10:43773161-43773478	GFPposH3K4me1vsInput_peak_711	10:43773472-43773473	031.2_peak_21557	TRUE
	chr11:38573404-38574094	GFPposH3K4me1vsInput_peak_1041	11:38573569-38573570	031.1_peak_17142	TRUE			10:44102751-44104369	GFPposH3K4me1vsInput_peak_712	10:44103505-44103506	031.2_peak_21628	TRUE
	chr11:40674737-40675111	GFPposH3K4me1vsInput_peak_1059	11:40675004-40675005	031.1_peak_17357	TRUE			10:44846906-44847433	GFPposH3K4me1vsInput_peak_714	10:44847306-44847307	031.2_peak_21803	TRUE
	chr11:41376652-41378115	GFPposH3K4me1vsInput_peak_1061	11:41376813-41376814	031.1_peak_17443	TRUE			11:5049069-5049422	GFPposH3K4me1vsInput_peak_736	11:5049269-5049270	031.2_peak_23095	TRUE
	chr11:42933661-42934063	GFPposH3K4me1vsInput_peak_1071	11:42933849-42933850	031.1_peak_17575	TRUE			11:5162276-5162654	GFPposH3K4me1vsInput_peak_740	11:5162294-5162295	031.2_peak_23128	TRUE
	chr12:1414789-1415293	GFPposH3K4me1vsInput_peak_1089	12:1415222-1415223	031.1_peak_18067	TRUE			11:5162276-5162654	GFPposH3K4me1vsInput_peak_740	11:5162531-5162532	031.2_peak_23129	TRUE
	chr12:1743727-1744573	GFPposH3K4me1vsInput_peak_1091	12:1743846-1743847	031.1_peak_18099	TRUE			11:6477532-6477970	GFPposH3K4me1vsInput_peak_748	11:6477549-6477550	031.2_peak_23410	TRUE
	chr12:1928515-1928920	GFPposH3K4me1vsInput_peak_1095	12:1928536-1928537	031.1_peak_18118	TRUE			11:7139265-7141241	GFPposH3K4me1vsInput_peak_753	11:7139657-7139658	031.2_peak_23545	TRUE
	chr12:1943390-1943685	GFPposH3K4me1vsInput_peak_1096	12:1943604-1943605	031.1_peak_18125	TRUE			11:7446392-7447492	GFPposH3K4me1vsInput_peak_754	11:7447100-7447101	031.2_peak_23616	TRUE
	chr12:2343428-2343767	GFPposH3K4me1vsInput_peak_1098	12:2343656-2343657	031.1_peak_18157	TRUE			11:7989060-7989388	GFPposH3K4me1vsInput_peak_760	11:7989260-7989261	031.2_peak_23729	TRUE
	chr12:7669322-7669865	GFPposH3K4me1vsInput_peak_1121	12:7669397-7669398	031.1_peak_18765	TRUE			11:8462342-8462779	GFPposH3K4me1vsInput_peak_766	11:8462363-8462364	031.2_peak_23814	TRUE
	chr12:8111548-8112217	GFPposH3K4me1vsInput_peak_1123	12:8111868-8111869	031.1_peak_18810	TRUE			11:8475071-8475965	GFPposH3K4me1vsInput_peak_767	11:8475515-8475516	031.2_peak_23816	TRUE
	chr12:8594263-8595781	GFPposH3K4me1vsInput_peak_1128	12:8595751-8595752	031.1_peak_18867	TRUE			11:9740776-9741233	GFPposH3K4me1vsInput_peak_776	11:9741176-9741177	031.2_peak_24076	TRUE
	chr12:8707263-8707776	GFPposH3K4me1vsInput_peak_1132	12:8707629-8707630	031.1_peak_18898	TRUE			11:10894522-10895391	GFPposH3K4me1vsInput_peak_782	11:10894757-10894758	031.2_peak_24335	TRUE
	chr12:8744491-8744832	GFPposH3K4me1vsInput_peak_1133	12:8744695-8744696	031.1_peak_18907	TRUE			11:10897178-10897595	GFPposH3K4me1vsInput_peak_783	11:10897535-10897536	031.2_peak_24337	TRUE
	chr12:8998707-8999003	GFPposH3K4me1vsInput_peak_1136	12:8998857-8998858	031.1_peak_18944	TRUE			11:11525841-11526323	GFPposH3K4me1vsInput_peak_790	11:11526292-11526293	031.2_peak_24458	TRUE
	chr12:9320084-9320379	GFPposH3K4me1vsInput_peak_1137	12:9320363-9320364	031.1_peak_18969	TRUE			11:14144823-14145189	GFPposH3K4me1vsInput_peak_803	11:14144869-14144870	031.2_peak_24901	TRUE
	chr12:9852365-9852808	GFPposH3K4me1vsInput_peak_1139	12:9852769-9852770	031.1_peak_19018	TRUE			11:14226997-14227493	GFPposH3K4me1vsInput_peak_804	11:14227089-14227090	031.2_peak_24925	TRUE
	chr12:10942120-10942576	GFPposH3K4me1vsInput_peak_1147	12:10942442-10942443	031.1_peak_19132	TRUE			11:14931494-14931862	GFPposH3K4me1vsInput_peak_806	11:14931581-14931582	031.2_peak_25061	TRUE
	chr12:11670618-11671119	GFPposH3K4me1vsInput_peak_1151	12:11670856-11670857	031.1_peak_19199	TRUE			11:15484594-15485075	GFPposH3K4me1vsInput_peak_809	11:15484866-15484867	031.2_peak_25133	TRUE
	chr12:15682049-15682622	GFPposH3K4me1vsInput_peak_1167	12:15682433-15682434	031.1_peak_19551	TRUE			11:16202291-16202809	GFPposH3K4me1vsInput_peak_813	11:16202417-16202418	031.2_peak_25271	TRUE
	chr12:16271248-16271597	GFPposH3K4me1vsInput_peak_1171	12:16271435-16271436	031.1_peak_19610	TRUE			11:16741932-16742413	GFPposH3K4me1vsInput_peak_819	11:16742025-16742026	031.2_peak_25387	TRUE
	chr12:16332139-16332434	GFPposH3K4me1vsInput_peak_1172	12:16332180-16332181	031.1_peak_19621	TRUE			11:16769335-16769864	GFPposH3K4me1vsInput_peak_821	11:16769457-16769458	031.2_peak_25393	TRUE
	chr12:17297631-17298715	GFPposH3K4me1vsInput_peak_1180	12:17298534-17298535	031.1_peak_19722	TRUE			11:17318746-17319237	GFPposH3K4me1vsInput_peak_825	11:17319127-17319128	031.2_peak_25496	TRUE
	chr12:18323491-18323894	GFPposH3K4me1vsInput_peak_1185	12:18323790-18323791	031.1_peak_19858	TRUE			11:17467387-17467686	GFPposH3K4me1vsInput_peak_827	11:17467600-17467601	031.2_peak_25521	TRUE
	chr12:19184384-19184679	GFPposH3K4me1vsInput_peak_1191	12:19184634-19184635	031.1_peak_19986	TRUE			11:18242100-18242396	GFPposH3K4me1vsInput_peak_829	11:18242293-18242294	031.2_peak_25667	TRUE
	chr12:21758561-21759055	GFPposH3K4me1vsInput_peak_1210	12:21758899-21758900	031.1_peak_20243	TRUE			11:18447195-18447623	GFPposH3K4me1vsInput_peak_830	11:18447568-18447569	031.2_peak_25707	TRUE
	chr12:23522680-23523099	GFPposH3K4me1vsInput_peak_1228	12:23522769-23522770	031.1_peak_20480	TRUE			11:18465073-18465391	GFPposH3K4me1vsInput_peak_831	11:18465138-18465139	031.2_peak_25714	TRUE
	chr12:23578938-23579596	GFPposH3K4me1vsInput_peak_1230	12:23579181-23579182	031.1_peak_20493	TRUE			11:18501863-18503386	GFPposH3K4me1vsInput_peak_833	11:18502499-18502500	031.2_peak_25725	TRUE
	chr12:25178588-25178883	GFPposH3K4me1vsInput_peak_1245	12:25178656-25178657	031.1_peak_20717	TRUE			11:18501863-18503386	GFPposH3K4me1vsInput_peak_833	11:18502779-18502780	031.2_peak_25726	TRUE
	chr12:25684145-25684440	GFPposH3K4me1vsInput_peak_1254	12:25684394-25684395	031.1_peak_20804	TRUE			11:18897260-18897684	GFPposH3K4me1vsInput_peak_835	11:18897484-18897485	031.2_peak_25839	TRUE
	chr12:25777843-25778993	GFPposH3K4me1vsInput_peak_1257	12:25778256-25778257	031.1_peak_20817	TRUE			11:19042158-19042500	GFPposH3K4me1vsInput_peak_838	11:19042191-19042192	031.2_peak_25883	TRUE
	chr12:26375549-26376085	GFPposH3K4me1vsInput_peak_1267	12:26375789-26375790	031.1_peak_20902	TRUE			11:19213909-19214554	GFPposH3K4me1vsInput_peak_839	11:19214231-19214232	031.2_peak_25920	TRUE
	chr12:27253224-27253733	GFPposH3K4me1vsInput_peak_1274	12:27253488-27253489	031.1_peak_21051	TRUE			11:19215973-19216519	GFPposH3K4me1vsInput_peak_840	11:19216000-19216001	031.2_peak_25921	TRUE
	chr12:27292268-27292612	GFPposH3K4me1vsInput_peak_1276	12:27292294-27292295	031.1_peak_21054	TRUE			11:19274673-19275203	GFPposH3K4me1vsInput_peak_842	11:19274804-19274805	031.2_peak_25934	TRUE
	chr12:27447346-27449600	GFPposH3K4me1vsInput_peak_1280	12:27448816-27448817	031.1_peak_21074	TRUE			11:19381629-19381966	GFPposH3K4me1vsInput_peak_843	11:19381845-19381846	031.2_peak_25962	TRUE
	chr12:27662466-27663200	GFPposH3K4me1vsInput_peak_1282	12:27663192-27663193	031.1_peak_21097	TRUE			11:20326888-20327308	GFPposH3K4me1vsInput_peak_850	11:20326902-20326903	031.2_peak_26148	TRUE
	chr12:27821342-27822099	GFPposH3K4me1vsInput_peak_1286	12:27821705-27821706	031.1_peak_21116	TRUE			11:20368337-20368648	GFPposH3K4me1vsInput_peak_852	11:20368635-20368636	031.2_peak_26158	TRUE
	chr12:28419045-28419462	GFPposH3K4me1vsInput_peak_1292	12:28419196-28419197	031.1_peak_21191	TRUE			11:20421933-20422304	GFPposH3K4me1vsInput_peak_853	11:20421933-20421934	031.2_peak_26173	TRUE
	chr12:29060145-29060440	GFPposH3K4me1vsInput_peak_1300	12:29060421-29060422	031.1_peak_21273	TRUE			11:20518306-20518701	GFPposH3K4me1vsInput_peak_855	11:20518305-20518306	031.2_peak_26202	TRUE
	chr12:29481700-29482123	GFPposH3K4me1vsInput_peak_1304	12:29481709-29481710	031.1_peak_21340	TRUE			11:21120453-21121093	GFPposH3K4me1vsInput_peak_864	11:21120893-21120894	031.2_peak_26339	TRUE
	chr12:30038279-30038697	GFPposH3K4me1vsInput_peak_1312	12:30038388-30038389	031.1_peak_21416	TRUE			11:21311211-21311978	GFPposH3K4me1vsInput_peak_868	11:21311370-21311371	031.2_peak_26396	TRUE
	chr12:30062159-30062700	GFPposH3K4me1vsInput_peak_1314	12:30062396-30062397	031.1_peak_21425	TRUE			11:21311211-21311978	GFPposH3K4me1vsInput_peak_868	11:21311546-21311547	031.2_peak_26397	TRUE
	chr12:30120629-30121137	GFPposH3K4me1vsInput_peak_1316	12:30120923-30120924	031.1_peak_21440	TRUE			11:21488771-21489341	GFPposH3K4me1vsInput_peak_873	11:21488797-21488798	031.2_peak_26445	TRUE
	chr12:31086804-31087137	GFPposH3K4me1vsInput_peak_1328	12:31086924-31086925	031.1_peak_21562	TRUE			11:21667497-21668884	GFPposH3K4me1vsInput_peak_876	11:21668251-21668252	031.2_peak_26491	TRUE
	chr12:32924200-32924568	GFPposH3K4me1vsInput_peak_1341	12:32924466-32924467	031.1_peak_21774	TRUE			11:21667497-21668884	GFPposH3K4me1vsInput_peak_876	11:21668515-21668516	031.2_peak_26492	TRUE
	chr12:32955555-32956348	GFPposH3K4me1vsInput_peak_1344	12:32955739-32955740	031.1_peak_21779	TRUE			11:21789922-21790501	GFPposH3K4me1vsInput_peak_883	11:21790367-21790368	031.2_peak_26516	TRUE
	chr12:33416266-33417991	GFPposH3K4me1vsInput_peak_1348	12:33416582-33416583	031.1_peak_21832	TRUE			11:21809456-21810061	GFPposH3K4me1vsInput_peak_886	11:21809489-21809490	031.2_peak_26523	TRUE
	chr12:34424458-34425067	GFPposH3K4me1vsInput_peak_1359	12:34424630-34424631	031.1_peak_21954	TRUE			11:21872468-21874531	GFPposH3K4me1vsInput_peak_890	11:21873843-21873844	031.2_peak_26546	TRUE
	chr12:35706749-35707328	GFPposH3K4me1vsInput_peak_1376	12:35706750-35706751	031.1_peak_22134	TRUE			11:21872468-21874531	GFPposH3K4me1vsInput_peak_890	11:21873998-21873999	031.2_peak_26547	TRUE
	chr12:35709325-35709674	GFPposH3K4me1vsInput_peak_1377	12:35709665-35709666	031.1_peak_22135	TRUE			11:22772911-22774115	GFPposH3K4me1vsInput_peak_897	11:22773836-22773837	031.2_peak_26763	TRUE
	chr12:36029661-36030177	GFPposH3K4me1vsInput_peak_1379	12:36030170-36030171	031.1_peak_22176	TRUE			11:22809543-22810179	GFPposH3K4me1vsInput_peak_902	11:22809763-22809764	031.2_peak_26776	TRUE
	chr12:36147504-36148113	GFPposH3K4me1vsInput_peak_1380	12:36148036-36148037	031.1_peak_22191	TRUE			11:22809543-22810179	GFPposH3K4me1vsInput_peak_902	11:22810119-22810120	031.2_peak_26777	TRUE
	chr12:36708706-36709227	GFPposH3K4me1vsInput_peak_1388	12:36708854-36708855	031.1_peak_22242	TRUE			11:23424299-23424699	GFPposH3K4me1vsInput_peak_909	11:23424418-23424419	031.2_peak_26918	TRUE
	chr12:38573854-38574289	GFPposH3K4me1vsInput_peak_1414	12:38573958-38573959	031.1_peak_22437	TRUE			11:23882008-23882443	GFPposH3K4me1vsInput_peak_912	11:23882034-23882035	031.2_peak_27024	TRUE
	chr12:39498180-39499795	GFPposH3K4me1vsInput_peak_1419	12:39498527-39498528	031.1_peak_22498	TRUE			11:25014259-25014554	GFPposH3K4me1vsInput_peak_923	11:25014413-25014414	031.2_peak_27283	TRUE
	chr12:39522769-39524064	GFPposH3K4me1vsInput_peak_1422	12:39523129-39523130	031.1_peak_22505	TRUE			11:25090289-25090819	GFPposH3K4me1vsInput_peak_925	11:25090551-25090552	031.2_peak_27301	TRUE
	chr12:40192996-40193409	GFPposH3K4me1vsInput_peak_1425	12:40193024-40193025	031.1_peak_22545	TRUE			11:25942971-25943289	GFPposH3K4me1vsInput_peak_932	11:25942985-25942986	031.2_peak_27505	TRUE
	chr12:40407250-40407545	GFPposH3K4me1vsInput_peak_1426	12:40407545-40407546	031.1_peak_22561	TRUE			11:26089912-26092405	GFPposH3K4me1vsInput_peak_935	11:26089919-26089920	031.2_peak_27549	TRUE
	chr12:40937962-40938411	GFPposH3K4me1vsInput_peak_1430	12:40938388-40938389	031.1_peak_22606	TRUE			11:26291177-26291817	GFPposH3K4me1vsInput_peak_937	11:26291421-26291422	031.2_peak_27595	TRUE
	chr12:45537736-45538445	GFPposH3K4me1vsInput_peak_1457	12:45537926-45537927	031.1_peak_23005	TRUE			11:26436491-26436786	GFPposH3K4me1vsInput_peak_941	11:26436695-26436696	031.2_peak_27628	TRUE
	chr12:45537736-45538445	GFPposH3K4me1vsInput_peak_1457	12:45538257-45538258	031.1_peak_23006	TRUE			11:26451517-26451866	GFPposH3K4me1vsInput_peak_942	11:26451818-26451819	031.2_peak_27631	TRUE
	chr12:45579663-45580011	GFPposH3K4me1vsInput_peak_1458	12:45579733-45579734	031.1_peak_23017	TRUE			11:26759318-26760986	GFPposH3K4me1vsInput_peak_949	11:26760372-26760373	031.2_peak_27700	TRUE
	chr13:2871814-2872110	GFPposH3K4me1vsInput_peak_1476	13:2871858-2871859	031.1_peak_23760	TRUE			11:27263246-27263542	GFPposH3K4me1vsInput_peak_952	11:27263251-27263252	031.2_peak_27794	TRUE
	chr13:2966933-2968482	GFPposH3K4me1vsInput_peak_1478	13:2967005-2967006	031.1_peak_23774	TRUE			11:28341052-28343533	GFPposH3K4me1vsInput_peak_958	11:28341411-28341412	031.2_peak_28095	TRUE
	chr13:3174216-3174628	GFPposH3K4me1vsInput_peak_1481	13:3174562-3174563	031.1_peak_23811	TRUE			11:28868806-28869579	GFPposH3K4me1vsInput_peak_961	11:28869575-28869576	031.2_peak_28200	TRUE
	chr13:4358777-4359072	GFPposH3K4me1vsInput_peak_1486	13:4359052-4359053	031.1_peak_23986	TRUE			11:31154749-31155098	GFPposH3K4me1vsInput_peak_981	11:31154774-31154775	031.2_peak_28771	TRUE
	chr13:4389418-4389790	GFPposH3K4me1vsInput_peak_1487	13:4389527-4389528	031.1_peak_23991	TRUE			11:31310984-31312287	GFPposH3K4me1vsInput_peak_983	11:31311518-31311519	031.2_peak_28819	TRUE
	chr13:4980252-4980753	GFPposH3K4me1vsInput_peak_1491	13:4980325-4980326	031.1_peak_24077	TRUE			11:32202212-32203239	GFPposH3K4me1vsInput_peak_989	11:32202885-32202886	031.2_peak_29028	TRUE
	chr13:5235208-5235646	GFPposH3K4me1vsInput_peak_1496	13:5235253-5235254	031.1_peak_24120	TRUE			11:32281984-32282418	GFPposH3K4me1vsInput_peak_990	11:32282002-32282003	031.2_peak_29048	TRUE
	chr13:5340671-5341896	GFPposH3K4me1vsInput_peak_1503	13:5340802-5340803	031.1_peak_24127	TRUE			11:32398674-32399597	GFPposH3K4me1vsInput_peak_991	11:32399111-32399112	031.2_peak_29071	TRUE
	chr13:5398130-5398494	GFPposH3K4me1vsInput_peak_1507	13:5398241-5398242	031.1_peak_24140	TRUE			11:32398674-32399597	GFPposH3K4me1vsInput_peak_991	11:32399389-32399390	031.2_peak_29072	TRUE
	chr13:5427236-5429158	GFPposH3K4me1vsInput_peak_1508	13:5428549-5428550	031.1_peak_24144	TRUE			11:33076874-33077427	GFPposH3K4me1vsInput_peak_1001	11:33077025-33077026	031.2_peak_29234	TRUE
	chr13:5445970-5446310	GFPposH3K4me1vsInput_peak_1509	13:5446004-5446005	031.1_peak_24148	TRUE			11:33580748-33581927	GFPposH3K4me1vsInput_peak_1005	11:33581628-33581629	031.2_peak_29357	TRUE
	chr13:5490547-5491933	GFPposH3K4me1vsInput_peak_1510	13:5491201-5491202	031.1_peak_24155	TRUE			11:33697556-33697851	GFPposH3K4me1vsInput_peak_1007	11:33697561-33697562	031.2_peak_29380	TRUE
	chr13:6195779-6196208	GFPposH3K4me1vsInput_peak_1516	13:6195959-6195960	031.1_peak_24286	TRUE			11:35510141-35511007	GFPposH3K4me1vsInput_peak_1024	11:35510724-35510725	031.2_peak_29814	TRUE
	chr13:6941676-6942071	GFPposH3K4me1vsInput_peak_1521	13:6941934-6941935	031.1_peak_24384	TRUE			11:35586876-35587479	GFPposH3K4me1vsInput_peak_1026	11:35587105-35587106	031.2_peak_29833	TRUE
	chr13:7304268-7305516	GFPposH3K4me1vsInput_peak_1524	13:7305482-7305483	031.1_peak_24445	TRUE			11:36631690-36631990	GFPposH3K4me1vsInput_peak_1031	11:36631916-36631917	031.2_peak_30047	TRUE
	chr13:7447850-7448594	GFPposH3K4me1vsInput_peak_1526	13:7447930-7447931	031.1_peak_24471	TRUE			11:37452912-37453369	GFPposH3K4me1vsInput_peak_1036	11:37453328-37453329	031.2_peak_30226	TRUE
	chr13:7447850-7448594	GFPposH3K4me1vsInput_peak_1526	13:7448120-7448121	031.1_peak_24472	TRUE			11:38116190-38116594	GFPposH3K4me1vsInput_peak_1039	11:38116572-38116573	031.2_peak_30390	TRUE
	chr13:8188674-8189125	GFPposH3K4me1vsInput_peak_1531	13:8188730-8188731	031.1_peak_24585	TRUE			11:38573404-38574094	GFPposH3K4me1vsInput_peak_1041	11:38573799-38573800	031.2_peak_30491	TRUE
	chr13:11417578-11418004	GFPposH3K4me1vsInput_peak_1558	13:11417944-11417945	031.1_peak_24974	TRUE			11:41376652-41378115	GFPposH3K4me1vsInput_peak_1061	11:41376776-41376777	031.2_peak_31124	TRUE
	chr13:12974683-12975117	GFPposH3K4me1vsInput_peak_1565	13:12974716-12974717	031.1_peak_25183	TRUE			11:42485054-42486589	GFPposH3K4me1vsInput_peak_1068	11:42485071-42485072	031.2_peak_31321	TRUE
	chr13:13359861-13360393	GFPposH3K4me1vsInput_peak_1575	13:13359995-13359996	031.1_peak_25240	TRUE			11:42804337-42804804	GFPposH3K4me1vsInput_peak_1070	11:42804782-42804783	031.2_peak_31374	TRUE
	chr13:13831558-13832348	GFPposH3K4me1vsInput_peak_1582	13:13832108-13832109	031.1_peak_25303	TRUE			11:42933661-42934063	GFPposH3K4me1vsInput_peak_1071	11:42933745-42933746	031.2_peak_31415	TRUE
	chr13:14781391-14782191	GFPposH3K4me1vsInput_peak_1587	13:14781734-14781735	031.1_peak_25423	TRUE			11:43190538-43190833	GFPposH3K4me1vsInput_peak_1073	11:43190637-43190638	031.2_peak_31469	TRUE
	chr13:15052049-15052458	GFPposH3K4me1vsInput_peak_1590	13:15052058-15052059	031.1_peak_25459	TRUE			11:43246907-43247237	GFPposH3K4me1vsInput_peak_1074	11:43247220-43247221	031.2_peak_31480	TRUE
	chr13:16862084-16862945	GFPposH3K4me1vsInput_peak_1604	13:16862554-16862555	031.1_peak_25695	TRUE			12:1414789-1415293	GFPposH3K4me1vsInput_peak_1089	12:1415218-1415219	031.2_peak_32283	TRUE
	chr13:17032824-17033119	GFPposH3K4me1vsInput_peak_1610	13:17033082-17033083	031.1_peak_25723	TRUE			12:2387333-2387823	GFPposH3K4me1vsInput_peak_1099	12:2387716-2387717	031.2_peak_32485	TRUE
	chr13:17591587-17592794	GFPposH3K4me1vsInput_peak_1618	13:17591653-17591654	031.1_peak_25801	TRUE			12:3629449-3629850	GFPposH3K4me1vsInput_peak_1106	12:3629543-3629544	031.2_peak_32709	TRUE
	chr13:17591587-17592794	GFPposH3K4me1vsInput_peak_1618	13:17592446-17592447	031.1_peak_25802	TRUE			12:5381814-5383391	GFPposH3K4me1vsInput_peak_1111	12:5382957-5382958	031.2_peak_33100	TRUE
	chr13:17591587-17592794	GFPposH3K4me1vsInput_peak_1618	13:17592753-17592754	031.1_peak_25803	TRUE			12:5883095-5883457	GFPposH3K4me1vsInput_peak_1115	12:5883139-5883140	031.2_peak_33202	TRUE
	chr13:17714781-17715213	GFPposH3K4me1vsInput_peak_1621	13:17715131-17715132	031.1_peak_25819	TRUE			12:7669322-7669865	GFPposH3K4me1vsInput_peak_1121	12:7669335-7669336	031.2_peak_33543	TRUE
	chr13:18356119-18356603	GFPposH3K4me1vsInput_peak_1628	13:18356480-18356481	031.1_peak_25907	TRUE			12:8111548-8112217	GFPposH3K4me1vsInput_peak_1123	12:8111905-8111906	031.2_peak_33639	TRUE
	chr13:18655015-18655400	GFPposH3K4me1vsInput_peak_1631	13:18655056-18655057	031.1_peak_25959	TRUE			12:8707263-8707776	GFPposH3K4me1vsInput_peak_1132	12:8707541-8707542	031.2_peak_33772	TRUE
	chr13:19337865-19338218	GFPposH3K4me1vsInput_peak_1633	13:19338083-19338084	031.1_peak_26036	TRUE			12:8744491-8744832	GFPposH3K4me1vsInput_peak_1133	12:8744811-8744812	031.2_peak_33788	TRUE
	chr13:19985510-19987418	GFPposH3K4me1vsInput_peak_1639	13:19986194-19986195	031.1_peak_26124	TRUE			12:8998707-8999003	GFPposH3K4me1vsInput_peak_1136	12:8998878-8998879	031.2_peak_33852	TRUE
	chr13:20142056-20142351	GFPposH3K4me1vsInput_peak_1640	13:20142258-20142259	031.1_peak_26145	TRUE			12:10728381-10728815	GFPposH3K4me1vsInput_peak_1145	12:10728688-10728689	031.2_peak_34135	TRUE
	chr13:20884531-20885592	GFPposH3K4me1vsInput_peak_1648	13:20885108-20885109	031.1_peak_26236	TRUE			12:10942120-10942576	GFPposH3K4me1vsInput_peak_1147	12:10942287-10942288	031.2_peak_34177	TRUE
	chr13:21538630-21539146	GFPposH3K4me1vsInput_peak_1658	13:21539004-21539005	031.1_peak_26314	TRUE			12:11129104-11129534	GFPposH3K4me1vsInput_peak_1148	12:11129519-11129520	031.2_peak_34221	TRUE
	chr13:22472868-22474166	GFPposH3K4me1vsInput_peak_1673	13:22473643-22473644	031.1_peak_26464	TRUE			12:11426792-11427181	GFPposH3K4me1vsInput_peak_1150	12:11427150-11427151	031.2_peak_34259	TRUE
	chr13:22623329-22624908	GFPposH3K4me1vsInput_peak_1680	13:22624095-22624096	031.1_peak_26495	TRUE			12:11670618-11671119	GFPposH3K4me1vsInput_peak_1151	12:11670760-11670761	031.2_peak_34307	TRUE
	chr13:22623329-22624908	GFPposH3K4me1vsInput_peak_1680	13:22624460-22624461	031.1_peak_26496	TRUE			12:16271248-16271597	GFPposH3K4me1vsInput_peak_1171	12:16271425-16271426	031.2_peak_35157	TRUE
	chr13:23152102-23152455	GFPposH3K4me1vsInput_peak_1687	13:23152244-23152245	031.1_peak_26572	TRUE			12:17067368-17067932	GFPposH3K4me1vsInput_peak_1175	12:17067689-17067690	031.2_peak_35275	TRUE
	chr13:24001109-24002465	GFPposH3K4me1vsInput_peak_1691	13:24001726-24001727	031.1_peak_26671	TRUE			12:17162057-17162460	GFPposH3K4me1vsInput_peak_1177	12:17162217-17162218	031.2_peak_35303	TRUE
	chr13:24001109-24002465	GFPposH3K4me1vsInput_peak_1691	13:24002013-24002014	031.1_peak_26672	TRUE			12:17297631-17298715	GFPposH3K4me1vsInput_peak_1180	12:17298468-17298469	031.2_peak_35341	TRUE
	chr13:24984994-24987109	GFPposH3K4me1vsInput_peak_1705	13:24985878-24985879	031.1_peak_26847	TRUE			12:19928519-19929151	GFPposH3K4me1vsInput_peak_1199	12:19928947-19928948	031.2_peak_35977	TRUE
	chr13:25847045-25847588	GFPposH3K4me1vsInput_peak_1723	13:25847094-25847095	031.1_peak_27008	TRUE			12:21379871-21380786	GFPposH3K4me1vsInput_peak_1207	12:21380526-21380527	031.2_peak_36248	TRUE
	chr13:25999291-25999622	GFPposH3K4me1vsInput_peak_1728	13:25999403-25999404	031.1_peak_27032	TRUE			12:23173222-23173645	GFPposH3K4me1vsInput_peak_1220	12:23173342-23173343	031.2_peak_36692	TRUE
	chr13:26124061-26124791	GFPposH3K4me1vsInput_peak_1731	13:26124312-26124313	031.1_peak_27049	TRUE			12:23522680-23523099	GFPposH3K4me1vsInput_peak_1228	12:23522733-23522734	031.2_peak_36787	TRUE
	chr13:26239173-26239564	GFPposH3K4me1vsInput_peak_1735	13:26239536-26239537	031.1_peak_27065	TRUE			12:23578938-23579596	GFPposH3K4me1vsInput_peak_1230	12:23579150-23579151	031.2_peak_36808	TRUE
	chr13:26392422-26394102	GFPposH3K4me1vsInput_peak_1737	13:26392877-26392878	031.1_peak_27088	TRUE			12:24312733-24313139	GFPposH3K4me1vsInput_peak_1238	12:24313027-24313028	031.2_peak_36967	TRUE
	chr13:26633300-26633743	GFPposH3K4me1vsInput_peak_1740	13:26633299-26633300	031.1_peak_27104	TRUE			12:24693326-24693718	GFPposH3K4me1vsInput_peak_1241	12:24693630-24693631	031.2_peak_37034	TRUE
	chr13:26974242-26974550	GFPposH3K4me1vsInput_peak_1742	13:26974480-26974481	031.1_peak_27143	TRUE			12:25178588-25178883	GFPposH3K4me1vsInput_peak_1245	12:25178673-25178674	031.2_peak_37151	TRUE
	chr13:27133101-27133697	GFPposH3K4me1vsInput_peak_1746	13:27133602-27133603	031.1_peak_27170	TRUE			12:25268303-25268795	GFPposH3K4me1vsInput_peak_1248	12:25268313-25268314	031.2_peak_37175	TRUE
	chr13:27671379-27673331	GFPposH3K4me1vsInput_peak_1754	13:27671922-27671923	031.1_peak_27235	TRUE			12:25684145-25684440	GFPposH3K4me1vsInput_peak_1254	12:25684396-25684397	031.2_peak_37281	TRUE
	chr13:27671379-27673331	GFPposH3K4me1vsInput_peak_1754	13:27672452-27672453	031.1_peak_27236	TRUE			12:25777843-25778993	GFPposH3K4me1vsInput_peak_1257	12:25777857-25777858	031.2_peak_37303	TRUE
	chr13:29324671-29325109	GFPposH3K4me1vsInput_peak_1768	13:29325098-29325099	031.1_peak_27448	TRUE			12:25777843-25778993	GFPposH3K4me1vsInput_peak_1257	12:25778180-25778181	031.2_peak_37304	TRUE
	chr13:29427942-29428412	GFPposH3K4me1vsInput_peak_1772	13:29428396-29428397	031.1_peak_27464	TRUE			12:26865394-26866311	GFPposH3K4me1vsInput_peak_1272	12:26866095-26866096	031.2_peak_37556	TRUE
	chr13:29724506-29725799	GFPposH3K4me1vsInput_peak_1774	13:29725114-29725115	031.1_peak_27490	TRUE			12:27194417-27194803	GFPposH3K4me1vsInput_peak_1273	12:27194440-27194441	031.2_peak_37648	TRUE
	chr13:30316774-30317914	GFPposH3K4me1vsInput_peak_1784	13:30317553-30317554	031.1_peak_27572	TRUE			12:27253224-27253733	GFPposH3K4me1vsInput_peak_1274	12:27253445-27253446	031.2_peak_37662	TRUE
	chr13:30375603-30376568	GFPposH3K4me1vsInput_peak_1786	13:30376186-30376187	031.1_peak_27588	TRUE			12:27292268-27292612	GFPposH3K4me1vsInput_peak_1276	12:27292367-27292368	031.2_peak_37667	TRUE
	chr13:30375603-30376568	GFPposH3K4me1vsInput_peak_1786	13:30376468-30376469	031.1_peak_27589	TRUE			12:27370445-27371772	GFPposH3K4me1vsInput_peak_1277	12:27370800-27370801	031.2_peak_37683	TRUE
	chr13:30410964-30411387	GFPposH3K4me1vsInput_peak_1787	13:30411383-30411384	031.1_peak_27599	TRUE			12:27370445-27371772	GFPposH3K4me1vsInput_peak_1277	12:27371106-27371107	031.2_peak_37684	TRUE
	chr13:30820427-30820895	GFPposH3K4me1vsInput_peak_1796	13:30820701-30820702	031.1_peak_27660	TRUE			12:27403571-27403928	GFPposH3K4me1vsInput_peak_1278	12:27403788-27403789	031.2_peak_37693	TRUE
	chr13:30938382-30939355	GFPposH3K4me1vsInput_peak_1800	13:30938465-30938466	031.1_peak_27679	TRUE			12:27821342-27822099	GFPposH3K4me1vsInput_peak_1286	12:27821709-27821710	031.2_peak_37776	TRUE
	chr13:30938382-30939355	GFPposH3K4me1vsInput_peak_1800	13:30938675-30938676	031.1_peak_27680	TRUE			12:28829583-28830155	GFPposH3K4me1vsInput_peak_1298	12:28830091-28830092	031.2_peak_37985	TRUE
	chr13:34536030-34536455	GFPposH3K4me1vsInput_peak_1846	13:34536407-34536408	031.1_peak_28243	TRUE			12:28931886-28932229	GFPposH3K4me1vsInput_peak_1299	12:28932064-28932065	031.2_peak_38003	TRUE
	chr13:35056890-35057312	GFPposH3K4me1vsInput_peak_1849	13:35056984-35056985	031.1_peak_28316	TRUE			12:29060145-29060440	GFPposH3K4me1vsInput_peak_1300	12:29060399-29060400	031.2_peak_38021	TRUE
	chr13:35343436-35343801	GFPposH3K4me1vsInput_peak_1859	13:35343480-35343481	031.1_peak_28364	TRUE			12:29427131-29428136	GFPposH3K4me1vsInput_peak_1303	12:29427663-29427664	031.2_peak_38104	TRUE
	chr13:38030732-38031233	GFPposH3K4me1vsInput_peak_1870	13:38030795-38030796	031.1_peak_28751	TRUE			12:29493684-29494026	GFPposH3K4me1vsInput_peak_1305	12:29493957-29493958	031.2_peak_38116	TRUE
	chr13:39758229-39758769	GFPposH3K4me1vsInput_peak_1886	13:39758413-39758414	031.1_peak_28930	TRUE			12:29977034-29977372	GFPposH3K4me1vsInput_peak_1310	12:29977089-29977090	031.2_peak_38192	TRUE
	chr13:39806783-39808339	GFPposH3K4me1vsInput_peak_1888	13:39807840-39807841	031.1_peak_28940	TRUE			12:30038279-30038697	GFPposH3K4me1vsInput_peak_1312	12:30038344-30038345	031.2_peak_38212	TRUE
	chr13:41782863-41783217	GFPposH3K4me1vsInput_peak_1894	13:41782963-41782964	031.1_peak_29168	TRUE			12:30062159-30062700	GFPposH3K4me1vsInput_peak_1314	12:30062164-30062165	031.2_peak_38222	TRUE
	chr13:42472692-42472987	GFPposH3K4me1vsInput_peak_1901	13:42472967-42472968	031.1_peak_29262	TRUE			12:30062159-30062700	GFPposH3K4me1vsInput_peak_1314	12:30062385-30062386	031.2_peak_38223	TRUE
	chr13:42702985-42703688	GFPposH3K4me1vsInput_peak_1902	13:42703246-42703247	031.1_peak_29296	TRUE			12:30230502-30230800	GFPposH3K4me1vsInput_peak_1317	12:30230536-30230537	031.2_peak_38265	TRUE
	chr13:45955762-45956318	GFPposH3K4me1vsInput_peak_1923	13:45955889-45955890	031.1_peak_29648	TRUE			12:30837444-30838090	GFPposH3K4me1vsInput_peak_1324	12:30837804-30837805	031.2_peak_38373	TRUE
	chr13:48755748-48756714	GFPposH3K4me1vsInput_peak_1948	13:48756078-48756079	031.1_peak_29987	TRUE			12:32534749-32535172	GFPposH3K4me1vsInput_peak_1336	12:32534826-32534827	031.2_peak_38731	TRUE
	chr14:1596441-1596740	GFPposH3K4me1vsInput_peak_1969	14:1596536-1596537	031.1_peak_30583	TRUE			12:32733931-32734277	GFPposH3K4me1vsInput_peak_1337	12:32734243-32734244	031.2_peak_38790	TRUE
	chr14:2482874-2483428	GFPposH3K4me1vsInput_peak_1976	14:2483323-2483324	031.1_peak_30716	TRUE			12:32924200-32924568	GFPposH3K4me1vsInput_peak_1341	12:32924472-32924473	031.2_peak_38843	TRUE
	chr14:2589331-2589653	GFPposH3K4me1vsInput_peak_1977	14:2589350-2589351	031.1_peak_30728	TRUE			12:32936542-32937063	GFPposH3K4me1vsInput_peak_1342	12:32936608-32936609	031.2_peak_38845	TRUE
	chr14:3400463-3400880	GFPposH3K4me1vsInput_peak_1983	14:3400729-3400730	031.1_peak_30822	TRUE			12:33416266-33417991	GFPposH3K4me1vsInput_peak_1348	12:33416598-33416599	031.2_peak_38967	TRUE
	chr14:3409026-3409360	GFPposH3K4me1vsInput_peak_1984	14:3409302-3409303	031.1_peak_30824	TRUE			12:34126068-34127026	GFPposH3K4me1vsInput_peak_1355	12:34126080-34126081	031.2_peak_39112	TRUE
	chr14:4305469-4305818	GFPposH3K4me1vsInput_peak_1987	14:4305470-4305471	031.1_peak_30947	TRUE			12:34424458-34425067	GFPposH3K4me1vsInput_peak_1359	12:34424719-34424720	031.2_peak_39184	TRUE
	chr14:5799764-5800090	GFPposH3K4me1vsInput_peak_2001	14:5799787-5799788	031.1_peak_31167	TRUE			12:36029661-36030177	GFPposH3K4me1vsInput_peak_1379	12:36030127-36030128	031.2_peak_39558	TRUE
	chr14:6744097-6744520	GFPposH3K4me1vsInput_peak_2007	14:6744140-6744141	031.1_peak_31286	TRUE			12:36569679-36570172	GFPposH3K4me1vsInput_peak_1386	12:36569788-36569789	031.2_peak_39674	TRUE
	chr14:7071966-7072472	GFPposH3K4me1vsInput_peak_2010	14:7072420-7072421	031.1_peak_31340	TRUE			12:37249557-37249915	GFPposH3K4me1vsInput_peak_1396	12:37249889-37249890	031.2_peak_39836	TRUE
	chr14:11755886-11756285	GFPposH3K4me1vsInput_peak_2038	14:11755994-11755995	031.1_peak_31805	TRUE			12:37716853-37717161	GFPposH3K4me1vsInput_peak_1406	12:37717000-37717001	031.2_peak_39943	TRUE
	chr14:14161964-14163024	GFPposH3K4me1vsInput_peak_2049	14:14162355-14162356	031.1_peak_32011	TRUE			12:39498180-39499795	GFPposH3K4me1vsInput_peak_1419	12:39498674-39498675	031.2_peak_40231	TRUE
	chr14:15381770-15382166	GFPposH3K4me1vsInput_peak_2056	14:15381853-15381854	031.1_peak_32134	TRUE			12:39522769-39524064	GFPposH3K4me1vsInput_peak_1422	12:39523354-39523355	031.2_peak_40239	TRUE
	chr14:15385749-15386328	GFPposH3K4me1vsInput_peak_2058	14:15385949-15385950	031.1_peak_32135	TRUE			12:39522769-39524064	GFPposH3K4me1vsInput_peak_1422	12:39523562-39523563	031.2_peak_40240	TRUE
	chr14:15430164-15432101	GFPposH3K4me1vsInput_peak_2059	14:15430996-15430997	031.1_peak_32143	TRUE			12:40192996-40193409	GFPposH3K4me1vsInput_peak_1425	12:40193003-40193004	031.2_peak_40353	TRUE
	chr14:15492366-15492969	GFPposH3K4me1vsInput_peak_2062	14:15492734-15492735	031.1_peak_32163	TRUE			12:40407250-40407545	GFPposH3K4me1vsInput_peak_1426	12:40407540-40407541	031.2_peak_40393	TRUE
	chr14:16286716-16287041	GFPposH3K4me1vsInput_peak_2068	14:16286720-16286721	031.1_peak_32250	TRUE			12:40937962-40938411	GFPposH3K4me1vsInput_peak_1430	12:40938403-40938404	031.2_peak_40490	TRUE
	chr14:16420713-16421271	GFPposH3K4me1vsInput_peak_2070	14:16421217-16421218	031.1_peak_32270	TRUE			12:42297598-42298107	GFPposH3K4me1vsInput_peak_1438	12:42297892-42297893	031.2_peak_40757	TRUE
	chr14:18437093-18437389	GFPposH3K4me1vsInput_peak_2086	14:18437388-18437389	031.1_peak_32537	TRUE			12:42837954-42838968	GFPposH3K4me1vsInput_peak_1443	12:42838634-42838635	031.2_peak_40900	TRUE
	chr14:18561263-18561558	GFPposH3K4me1vsInput_peak_2087	14:18561542-18561543	031.1_peak_32551	TRUE			12:43192822-43193329	GFPposH3K4me1vsInput_peak_1446	12:43193010-43193011	031.2_peak_40985	TRUE
	chr14:19163212-19164618	GFPposH3K4me1vsInput_peak_2091	14:19164218-19164219	031.1_peak_32600	TRUE			12:43192822-43193329	GFPposH3K4me1vsInput_peak_1446	12:43193290-43193291	031.2_peak_40986	TRUE
	chr14:19163212-19164618	GFPposH3K4me1vsInput_peak_2091	14:19164530-19164531	031.1_peak_32601	TRUE			12:44528787-44529272	GFPposH3K4me1vsInput_peak_1454	12:44528907-44528908	031.2_peak_41180	TRUE
	chr14:19307874-19308180	GFPposH3K4me1vsInput_peak_2093	14:19307991-19307992	031.1_peak_32611	TRUE			12:45537736-45538445	GFPposH3K4me1vsInput_peak_1457	12:45537902-45537903	031.2_peak_41318	TRUE
	chr14:19493325-19494551	GFPposH3K4me1vsInput_peak_2097	14:19493876-19493877	031.1_peak_32632	TRUE			13:3174216-3174628	GFPposH3K4me1vsInput_peak_1481	13:3174551-3174552	031.2_peak_42681	TRUE
	chr14:20049741-20050036	GFPposH3K4me1vsInput_peak_2103	14:20049782-20049783	031.1_peak_32667	TRUE			13:4358777-4359072	GFPposH3K4me1vsInput_peak_1486	13:4358998-4358999	031.2_peak_42967	TRUE
	chr14:20167865-20168391	GFPposH3K4me1vsInput_peak_2108	14:20168379-20168380	031.1_peak_32676	TRUE			13:4389418-4389790	GFPposH3K4me1vsInput_peak_1487	13:4389525-4389526	031.2_peak_42978	TRUE
	chr14:21531134-21534173	GFPposH3K4me1vsInput_peak_2117	14:21531631-21531632	031.1_peak_32853	TRUE			13:5225405-5226291	GFPposH3K4me1vsInput_peak_1495	13:5225667-5225668	031.2_peak_43205	TRUE
	chr14:21531134-21534173	GFPposH3K4me1vsInput_peak_2117	14:21532063-21532064	031.1_peak_32854	TRUE			13:5321268-5321682	GFPposH3K4me1vsInput_peak_1499	13:5321468-5321469	031.2_peak_43234	TRUE
	chr14:22914837-22915392	GFPposH3K4me1vsInput_peak_2130	14:22914983-22914984	031.1_peak_33020	TRUE			13:5333553-5333959	GFPposH3K4me1vsInput_peak_1502	13:5333849-5333850	031.2_peak_43238	TRUE
	chr14:23090960-23091308	GFPposH3K4me1vsInput_peak_2134	14:23091170-23091171	031.1_peak_33046	TRUE			13:5340671-5341896	GFPposH3K4me1vsInput_peak_1503	13:5340784-5340785	031.2_peak_43241	TRUE
	chr14:23112582-23113084	GFPposH3K4me1vsInput_peak_2135	14:23112634-23112635	031.1_peak_33050	TRUE			13:5370217-5370682	GFPposH3K4me1vsInput_peak_1505	13:5370498-5370499	031.2_peak_43249	TRUE
	chr14:24079881-24080461	GFPposH3K4me1vsInput_peak_2143	14:24080144-24080145	031.1_peak_33195	TRUE			13:5427236-5429158	GFPposH3K4me1vsInput_peak_1508	13:5427781-5427782	031.2_peak_43265	TRUE
	chr14:24303991-24305037	GFPposH3K4me1vsInput_peak_2148	14:24304663-24304664	031.1_peak_33230	TRUE			13:5427236-5429158	GFPposH3K4me1vsInput_peak_1508	13:5428062-5428063	031.2_peak_43266	TRUE
	chr14:24506348-24506763	GFPposH3K4me1vsInput_peak_2161	14:24506750-24506751	031.1_peak_33257	TRUE			13:5490547-5491933	GFPposH3K4me1vsInput_peak_1510	13:5491311-5491312	031.2_peak_43285	TRUE
	chr14:24605120-24605468	GFPposH3K4me1vsInput_peak_2162	14:24605246-24605247	031.1_peak_33275	TRUE			13:6195779-6196208	GFPposH3K4me1vsInput_peak_1516	13:6195966-6195967	031.2_peak_43452	TRUE
	chr14:27754229-27755180	GFPposH3K4me1vsInput_peak_2196	14:27754654-27754655	031.1_peak_33709	TRUE			13:7107618-7108113	GFPposH3K4me1vsInput_peak_1523	13:7107619-7107620	031.2_peak_43636	TRUE
	chr14:27942523-27943250	GFPposH3K4me1vsInput_peak_2197	14:27942871-27942872	031.1_peak_33732	TRUE			13:8188674-8189125	GFPposH3K4me1vsInput_peak_1531	13:8188698-8188699	031.2_peak_43884	TRUE
	chr14:28132527-28132976	GFPposH3K4me1vsInput_peak_2203	14:28132901-28132902	031.1_peak_33762	TRUE			13:8336596-8337034	GFPposH3K4me1vsInput_peak_1535	13:8336999-8337000	031.2_peak_43916	TRUE
	chr14:29429456-29430907	GFPposH3K4me1vsInput_peak_2213	14:29430260-29430261	031.1_peak_33916	TRUE			13:10361482-10362006	GFPposH3K4me1vsInput_peak_1548	13:10361929-10361930	031.2_peak_44304	TRUE
	chr14:29460285-29461674	GFPposH3K4me1vsInput_peak_2215	14:29461127-29461128	031.1_peak_33921	TRUE			13:10447687-10448053	GFPposH3K4me1vsInput_peak_1551	13:10448008-10448009	031.2_peak_44319	TRUE
	chr14:30362746-30364666	GFPposH3K4me1vsInput_peak_2220	14:30363792-30363793	031.1_peak_34036	TRUE			13:11417578-11418004	GFPposH3K4me1vsInput_peak_1558	13:11417952-11417953	031.2_peak_44568	TRUE
	chr14:33490414-33490905	GFPposH3K4me1vsInput_peak_2256	14:33490774-33490775	031.1_peak_34535	TRUE			13:12475164-12476820	GFPposH3K4me1vsInput_peak_1562	13:12475408-12475409	031.2_peak_44802	TRUE
	chr14:33534043-33534905	GFPposH3K4me1vsInput_peak_2257	14:33534800-33534801	031.1_peak_34544	TRUE			13:12533986-12535138	GFPposH3K4me1vsInput_peak_1563	13:12534698-12534699	031.2_peak_44809	TRUE
	chr14:34262592-34262917	GFPposH3K4me1vsInput_peak_2263	14:34262667-34262668	031.1_peak_34629	TRUE			13:12974683-12975117	GFPposH3K4me1vsInput_peak_1565	13:12974755-12974756	031.2_peak_44897	TRUE
	chr14:34269116-34269662	GFPposH3K4me1vsInput_peak_2264	14:34269396-34269397	031.1_peak_34631	TRUE			13:13278130-13278996	GFPposH3K4me1vsInput_peak_1573	13:13278673-13278674	031.2_peak_44969	TRUE
	chr14:34671052-34671693	GFPposH3K4me1vsInput_peak_2273	14:34671375-34671376	031.1_peak_34704	TRUE			13:13359861-13360393	GFPposH3K4me1vsInput_peak_1575	13:13360002-13360003	031.2_peak_44983	TRUE
	chr14:34920840-34921342	GFPposH3K4me1vsInput_peak_2277	14:34921102-34921103	031.1_peak_34745	TRUE			13:13831558-13832348	GFPposH3K4me1vsInput_peak_1582	13:13832122-13832123	031.2_peak_45100	TRUE
	chr14:34920840-34921342	GFPposH3K4me1vsInput_peak_2277	14:34921321-34921322	031.1_peak_34746	TRUE			13:15010561-15010970	GFPposH3K4me1vsInput_peak_1589	13:15010922-15010923	031.2_peak_45333	TRUE
	chr14:35015427-35016499	GFPposH3K4me1vsInput_peak_2278	14:35016265-35016266	031.1_peak_34754	TRUE			13:15849267-15849564	GFPposH3K4me1vsInput_peak_1596	13:15849296-15849297	031.2_peak_45489	TRUE
	chr14:35705990-35706420	GFPposH3K4me1vsInput_peak_2285	14:35706221-35706222	031.1_peak_34862	TRUE			13:16203226-16203579	GFPposH3K4me1vsInput_peak_1597	13:16203245-16203246	031.2_peak_45554	TRUE
	chr14:35767465-35767760	GFPposH3K4me1vsInput_peak_2286	14:35767738-35767739	031.1_peak_34878	TRUE			13:16539763-16540151	GFPposH3K4me1vsInput_peak_1599	13:16540148-16540149	031.2_peak_45642	TRUE
	chr14:36894022-36894322	GFPposH3K4me1vsInput_peak_2299	14:36894251-36894252	031.1_peak_35046	TRUE			13:16862084-16862945	GFPposH3K4me1vsInput_peak_1604	13:16862554-16862555	031.2_peak_45724	TRUE
	chr14:37172184-37173791	GFPposH3K4me1vsInput_peak_2300	14:37173240-37173241	031.1_peak_35082	TRUE			13:16913718-16914940	GFPposH3K4me1vsInput_peak_1608	13:16914722-16914723	031.2_peak_45738	TRUE
	chr14:37321740-37322112	GFPposH3K4me1vsInput_peak_2303	14:37321748-37321749	031.1_peak_35120	TRUE			13:16930060-16930544	GFPposH3K4me1vsInput_peak_1609	13:16930504-16930505	031.2_peak_45743	TRUE
	chr14:37748097-37748509	GFPposH3K4me1vsInput_peak_2311	14:37748413-37748414	031.1_peak_35191	TRUE			13:17213614-17214070	GFPposH3K4me1vsInput_peak_1612	13:17213717-17213718	031.2_peak_45820	TRUE
	chr14:38391098-38391629	GFPposH3K4me1vsInput_peak_2316	14:38391152-38391153	031.1_peak_35278	TRUE			13:17388120-17388515	GFPposH3K4me1vsInput_peak_1616	13:17388128-17388129	031.2_peak_45872	TRUE
	chr14:39207058-39207546	GFPposH3K4me1vsInput_peak_2325	14:39207060-39207061	031.1_peak_35421	TRUE			13:17591587-17592794	GFPposH3K4me1vsInput_peak_1618	13:17592756-17592757	031.2_peak_45923	TRUE
	chr14:39312061-39312412	GFPposH3K4me1vsInput_peak_2329	14:39312093-39312094	031.1_peak_35444	TRUE			13:17714781-17715213	GFPposH3K4me1vsInput_peak_1621	13:17715156-17715157	031.2_peak_45951	TRUE
	chr14:39660738-39661107	GFPposH3K4me1vsInput_peak_2333	14:39660916-39660917	031.1_peak_35491	TRUE			13:19593500-19594011	GFPposH3K4me1vsInput_peak_1636	13:19593837-19593838	031.2_peak_46355	TRUE
	chr14:45486815-45487253	GFPposH3K4me1vsInput_peak_2369	14:45487214-45487215	031.1_peak_36170	TRUE			13:19602455-19603652	GFPposH3K4me1vsInput_peak_1637	13:19603134-19603135	031.2_peak_46356	TRUE
	chr14:46032034-46032336	GFPposH3K4me1vsInput_peak_2370	14:46032122-46032123	031.1_peak_36238	TRUE			13:19638595-19639167	GFPposH3K4me1vsInput_peak_1638	13:19639144-19639145	031.2_peak_46367	TRUE
	chr14:46159247-46159543	GFPposH3K4me1vsInput_peak_2372	14:46159283-46159284	031.1_peak_36255	TRUE			13:19985510-19987418	GFPposH3K4me1vsInput_peak_1639	13:19986178-19986179	031.2_peak_46437	TRUE
	chr14:46647445-46650408	GFPposH3K4me1vsInput_peak_2376	14:46648364-46648365	031.1_peak_36339	TRUE			13:19985510-19987418	GFPposH3K4me1vsInput_peak_1639	13:19986626-19986627	031.2_peak_46438	TRUE
	chr14:47866375-47866900	GFPposH3K4me1vsInput_peak_2383	14:47866742-47866743	031.1_peak_36472	TRUE			13:20142056-20142351	GFPposH3K4me1vsInput_peak_1640	13:20142111-20142112	031.2_peak_46466	TRUE
	chr15:2534675-2535048	GFPposH3K4me1vsInput_peak_2407	15:2534972-2534973	031.1_peak_37285	TRUE			13:21086005-21086752	GFPposH3K4me1vsInput_peak_1651	13:21086056-21086057	031.2_peak_46666	TRUE
	chr15:2992565-2993727	GFPposH3K4me1vsInput_peak_2411	15:2993173-2993174	031.1_peak_37337	TRUE			13:21535489-21535946	GFPposH3K4me1vsInput_peak_1657	13:21535605-21535606	031.2_peak_46789	TRUE
	chr15:3143828-3144256	GFPposH3K4me1vsInput_peak_2412	15:3143905-3143906	031.1_peak_37359	TRUE			13:21538630-21539146	GFPposH3K4me1vsInput_peak_1658	13:21538982-21538983	031.2_peak_46791	TRUE
	chr15:3143828-3144256	GFPposH3K4me1vsInput_peak_2412	15:3144193-3144194	031.1_peak_37360	TRUE			13:21812343-21812638	GFPposH3K4me1vsInput_peak_1660	13:21812346-21812347	031.2_peak_46865	TRUE
	chr15:3455861-3456277	GFPposH3K4me1vsInput_peak_2414	15:3455963-3455964	031.1_peak_37411	TRUE			13:22084537-22084948	GFPposH3K4me1vsInput_peak_1671	13:22084582-22084583	031.2_peak_46942	TRUE
	chr15:7117689-7118191	GFPposH3K4me1vsInput_peak_2437	15:7117804-7117805	031.1_peak_37816	TRUE			13:22472868-22474166	GFPposH3K4me1vsInput_peak_1673	13:22473582-22473583	031.2_peak_47044	TRUE
	chr15:8630517-8631024	GFPposH3K4me1vsInput_peak_2448	15:8630984-8630985	031.1_peak_37949	TRUE			13:22514785-22516315	GFPposH3K4me1vsInput_peak_1676	13:22515575-22515576	031.2_peak_47052	TRUE
	chr15:9351118-9351579	GFPposH3K4me1vsInput_peak_2458	15:9351508-9351509	031.1_peak_38053	TRUE			13:22514785-22516315	GFPposH3K4me1vsInput_peak_1676	13:22515772-22515773	031.2_peak_47053	TRUE
	chr15:9521942-9522237	GFPposH3K4me1vsInput_peak_2460	15:9522153-9522154	031.1_peak_38079	TRUE			13:22623329-22624908	GFPposH3K4me1vsInput_peak_1680	13:22624038-22624039	031.2_peak_47085	TRUE
	chr15:12504838-12505952	GFPposH3K4me1vsInput_peak_2473	15:12505150-12505151	031.1_peak_38322	TRUE			13:23013906-23014401	GFPposH3K4me1vsInput_peak_1685	13:23014215-23014216	031.2_peak_47178	TRUE
	chr15:14048578-14048955	GFPposH3K4me1vsInput_peak_2481	15:14048902-14048903	031.1_peak_38442	TRUE			13:23289725-23290021	GFPposH3K4me1vsInput_peak_1688	13:23289758-23289759	031.2_peak_47246	TRUE
	chr15:15604321-15605443	GFPposH3K4me1vsInput_peak_2496	15:15604464-15604465	031.1_peak_38625	TRUE			13:24001109-24002465	GFPposH3K4me1vsInput_peak_1691	13:24002004-24002005	031.2_peak_47401	TRUE
	chr15:15604321-15605443	GFPposH3K4me1vsInput_peak_2496	15:15604715-15604716	031.1_peak_38626	TRUE			13:24028943-24029239	GFPposH3K4me1vsInput_peak_1693	13:24029190-24029191	031.2_peak_47408	TRUE
	chr15:16809294-16809649	GFPposH3K4me1vsInput_peak_2508	15:16809637-16809638	031.1_peak_38790	TRUE			13:24984994-24987109	GFPposH3K4me1vsInput_peak_1705	13:24986251-24986252	031.2_peak_47682	TRUE
	chr15:17172049-17172427	GFPposH3K4me1vsInput_peak_2510	15:17172095-17172096	031.1_peak_38850	TRUE			13:25467264-25467562	GFPposH3K4me1vsInput_peak_1716	13:25467284-25467285	031.2_peak_47807	TRUE
	chr15:17681546-17682937	GFPposH3K4me1vsInput_peak_2514	15:17682269-17682270	031.1_peak_38919	TRUE			13:25653839-25654324	GFPposH3K4me1vsInput_peak_1717	13:25653965-25653966	031.2_peak_47849	TRUE
	chr15:18069000-18070167	GFPposH3K4me1vsInput_peak_2517	15:18069329-18069330	031.1_peak_38947	TRUE			13:25653839-25654324	GFPposH3K4me1vsInput_peak_1717	13:25654262-25654263	031.2_peak_47850	TRUE
	chr15:18391789-18392443	GFPposH3K4me1vsInput_peak_2520	15:18391815-18391816	031.1_peak_38987	TRUE			13:26114783-26115254	GFPposH3K4me1vsInput_peak_1730	13:26114804-26114805	031.2_peak_47983	TRUE
	chr15:18391789-18392443	GFPposH3K4me1vsInput_peak_2520	15:18392284-18392285	031.1_peak_38988	TRUE			13:26124061-26124791	GFPposH3K4me1vsInput_peak_1731	13:26124342-26124343	031.2_peak_47986	TRUE
	chr15:18516198-18516628	GFPposH3K4me1vsInput_peak_2521	15:18516456-18516457	031.1_peak_39009	TRUE			13:26974242-26974550	GFPposH3K4me1vsInput_peak_1742	13:26974418-26974419	031.2_peak_48192	TRUE
	chr15:19399947-19400468	GFPposH3K4me1vsInput_peak_2527	15:19400463-19400464	031.1_peak_39114	TRUE			13:27058423-27058718	GFPposH3K4me1vsInput_peak_1744	13:27058467-27058468	031.2_peak_48216	TRUE
	chr15:19716055-19716411	GFPposH3K4me1vsInput_peak_2528	15:19716270-19716271	031.1_peak_39154	TRUE			13:27380897-27381555	GFPposH3K4me1vsInput_peak_1749	13:27381440-27381441	031.2_peak_48305	TRUE
	chr15:19952520-19952947	GFPposH3K4me1vsInput_peak_2530	15:19952536-19952537	031.1_peak_39182	TRUE			13:27671379-27673331	GFPposH3K4me1vsInput_peak_1754	13:27672416-27672417	031.2_peak_48372	TRUE
	chr15:20346830-20348474	GFPposH3K4me1vsInput_peak_2536	15:20347887-20347888	031.1_peak_39233	TRUE			13:29003222-29004085	GFPposH3K4me1vsInput_peak_1764	13:29004024-29004025	031.2_peak_48676	TRUE
	chr15:20401627-20403219	GFPposH3K4me1vsInput_peak_2538	15:20402411-20402412	031.1_peak_39242	TRUE			13:29324671-29325109	GFPposH3K4me1vsInput_peak_1768	13:29324675-29324676	031.2_peak_48737	TRUE
	chr15:20545850-20546343	GFPposH3K4me1vsInput_peak_2540	15:20545952-20545953	031.1_peak_39259	TRUE			13:29383477-29384179	GFPposH3K4me1vsInput_peak_1771	13:29383494-29383495	031.2_peak_48754	TRUE
	chr15:20574050-20575031	GFPposH3K4me1vsInput_peak_2541	15:20574663-20574664	031.1_peak_39262	TRUE			13:30041222-30041642	GFPposH3K4me1vsInput_peak_1777	13:30041553-30041554	031.2_peak_48909	TRUE
	chr15:20726174-20728333	GFPposH3K4me1vsInput_peak_2546	15:20726230-20726231	031.1_peak_39293	TRUE			13:30131213-30131736	GFPposH3K4me1vsInput_peak_1779	13:30131603-30131604	031.2_peak_48933	TRUE
	chr15:20726174-20728333	GFPposH3K4me1vsInput_peak_2546	15:20726439-20726440	031.1_peak_39294	TRUE			13:30209256-30209841	GFPposH3K4me1vsInput_peak_1780	13:30209326-30209327	031.2_peak_48958	TRUE
	chr15:20726174-20728333	GFPposH3K4me1vsInput_peak_2546	15:20728198-20728199	031.1_peak_39295	TRUE			13:30331177-30331705	GFPposH3K4me1vsInput_peak_1785	13:30331400-30331401	031.2_peak_49004	TRUE
	chr15:21078322-21078650	GFPposH3K4me1vsInput_peak_2551	15:21078612-21078613	031.1_peak_39348	TRUE			13:30375603-30376568	GFPposH3K4me1vsInput_peak_1786	13:30376007-30376008	031.2_peak_49012	TRUE
	chr15:21416985-21417943	GFPposH3K4me1vsInput_peak_2554	15:21417659-21417660	031.1_peak_39379	TRUE			13:30495954-30496425	GFPposH3K4me1vsInput_peak_1791	13:30496422-30496423	031.2_peak_49046	TRUE
	chr15:22522929-22524825	GFPposH3K4me1vsInput_peak_2563	15:22523576-22523577	031.1_peak_39531	TRUE			13:30820427-30820895	GFPposH3K4me1vsInput_peak_1796	13:30820694-30820695	031.2_peak_49130	TRUE
	chr15:22522929-22524825	GFPposH3K4me1vsInput_peak_2563	15:22523797-22523798	031.1_peak_39532	TRUE			13:30938382-30939355	GFPposH3K4me1vsInput_peak_1800	13:30938446-30938447	031.2_peak_49155	TRUE
	chr15:22522929-22524825	GFPposH3K4me1vsInput_peak_2563	15:22524068-22524069	031.1_peak_39533	TRUE			13:30938382-30939355	GFPposH3K4me1vsInput_peak_1800	13:30938722-30938723	031.2_peak_49156	TRUE
	chr15:22821664-22822058	GFPposH3K4me1vsInput_peak_2567	15:22821946-22821947	031.1_peak_39560	TRUE			13:31579994-31580481	GFPposH3K4me1vsInput_peak_1806	13:31580043-31580044	031.2_peak_49339	TRUE
	chr15:23299361-23301166	GFPposH3K4me1vsInput_peak_2570	15:23299512-23299513	031.1_peak_39604	TRUE			13:32494657-32495136	GFPposH3K4me1vsInput_peak_1812	13:32494996-32494997	031.2_peak_49536	TRUE
	chr15:23299361-23301166	GFPposH3K4me1vsInput_peak_2570	15:23299838-23299839	031.1_peak_39605	TRUE			13:33764260-33765519	GFPposH3K4me1vsInput_peak_1831	13:33764369-33764370	031.2_peak_49845	TRUE
	chr15:23305027-23305677	GFPposH3K4me1vsInput_peak_2571	15:23305609-23305610	031.1_peak_39606	TRUE			13:33764260-33765519	GFPposH3K4me1vsInput_peak_1831	13:33764809-33764810	031.2_peak_49846	TRUE
	chr15:24895836-24896131	GFPposH3K4me1vsInput_peak_2586	15:24896126-24896127	031.1_peak_39849	TRUE			13:33863495-33863988	GFPposH3K4me1vsInput_peak_1833	13:33863531-33863532	031.2_peak_49875	TRUE
	chr15:25312803-25313145	GFPposH3K4me1vsInput_peak_2590	15:25313101-25313102	031.1_peak_39915	TRUE			13:35056890-35057312	GFPposH3K4me1vsInput_peak_1849	13:35056923-35056924	031.2_peak_50146	TRUE
	chr15:25346174-25346684	GFPposH3K4me1vsInput_peak_2591	15:25346666-25346667	031.1_peak_39922	TRUE			13:35116776-35118002	GFPposH3K4me1vsInput_peak_1851	13:35117424-35117425	031.2_peak_50168	TRUE
	chr15:25852237-25852817	GFPposH3K4me1vsInput_peak_2603	15:25852638-25852639	031.1_peak_40009	TRUE			13:35343436-35343801	GFPposH3K4me1vsInput_peak_1859	13:35343637-35343638	031.2_peak_50236	TRUE
	chr15:25856141-25856436	GFPposH3K4me1vsInput_peak_2604	15:25856161-25856162	031.1_peak_40011	TRUE			13:37609291-37609626	GFPposH3K4me1vsInput_peak_1867	13:37609617-37609618	031.2_peak_50822	TRUE
	chr15:25866865-25867219	GFPposH3K4me1vsInput_peak_2605	15:25867159-25867160	031.1_peak_40015	TRUE			13:39806783-39808339	GFPposH3K4me1vsInput_peak_1888	13:39807549-39807550	031.2_peak_51327	TRUE
	chr15:27291836-27292243	GFPposH3K4me1vsInput_peak_2626	15:27292122-27292123	031.1_peak_40201	TRUE			13:39806783-39808339	GFPposH3K4me1vsInput_peak_1888	13:39808004-39808005	031.2_peak_51328	TRUE
	chr15:27336296-27337643	GFPposH3K4me1vsInput_peak_2628	15:27337186-27337187	031.1_peak_40213	TRUE			13:41782863-41783217	GFPposH3K4me1vsInput_peak_1894	13:41782929-41782930	031.2_peak_51720	TRUE
	chr15:27792319-27792931	GFPposH3K4me1vsInput_peak_2639	15:27792344-27792345	031.1_peak_40272	TRUE			13:42472692-42472987	GFPposH3K4me1vsInput_peak_1901	13:42472985-42472986	031.2_peak_51876	TRUE
	chr15:27988050-27988715	GFPposH3K4me1vsInput_peak_2640	15:27988066-27988067	031.1_peak_40294	TRUE			13:43229739-43230145	GFPposH3K4me1vsInput_peak_1903	13:43229809-43229810	031.2_peak_52070	TRUE
	chr15:28443053-28443628	GFPposH3K4me1vsInput_peak_2644	15:28443600-28443601	031.1_peak_40357	TRUE			13:44589796-44590310	GFPposH3K4me1vsInput_peak_1913	13:44590299-44590300	031.2_peak_52337	TRUE
	chr15:29414992-29415397	GFPposH3K4me1vsInput_peak_2651	15:29415390-29415391	031.1_peak_40522	TRUE			13:45955762-45956318	GFPposH3K4me1vsInput_peak_1923	13:45955829-45955830	031.2_peak_52605	TRUE
	chr15:29487039-29489252	GFPposH3K4me1vsInput_peak_2654	15:29487538-29487539	031.1_peak_40531	TRUE			13:45977880-45978355	GFPposH3K4me1vsInput_peak_1925	13:45978009-45978010	031.2_peak_52611	TRUE
	chr15:29487039-29489252	GFPposH3K4me1vsInput_peak_2654	15:29488644-29488645	031.1_peak_40532	TRUE			13:46388559-46389855	GFPposH3K4me1vsInput_peak_1932	13:46389574-46389575	031.2_peak_52700	TRUE
	chr15:29728406-29728816	GFPposH3K4me1vsInput_peak_2660	15:29728439-29728440	031.1_peak_40575	TRUE			13:47061884-47062382	GFPposH3K4me1vsInput_peak_1934	13:47061995-47061996	031.2_peak_52823	TRUE
	chr15:29818944-29819568	GFPposH3K4me1vsInput_peak_2666	15:29819215-29819216	031.1_peak_40595	TRUE			13:47857054-47857428	GFPposH3K4me1vsInput_peak_1942	13:47857369-47857370	031.2_peak_52978	TRUE
	chr15:30255080-30255482	GFPposH3K4me1vsInput_peak_2671	15:30255087-30255088	031.1_peak_40652	TRUE			13:48755748-48756714	GFPposH3K4me1vsInput_peak_1948	13:48755927-48755928	031.2_peak_53160	TRUE
	chr15:30429867-30430792	GFPposH3K4me1vsInput_peak_2674	15:30430052-30430053	031.1_peak_40680	TRUE			13:49232382-49232880	GFPposH3K4me1vsInput_peak_1953	13:49232481-49232482	031.2_peak_53267	TRUE
	chr15:30429867-30430792	GFPposH3K4me1vsInput_peak_2674	15:30430317-30430318	031.1_peak_40681	TRUE			14:1596441-1596740	GFPposH3K4me1vsInput_peak_1969	14:1596522-1596523	031.2_peak_54263	TRUE
	chr15:30908162-30909625	GFPposH3K4me1vsInput_peak_2680	15:30908218-30908219	031.1_peak_40745	TRUE			14:1756694-1757106	GFPposH3K4me1vsInput_peak_1970	14:1756868-1756869	031.2_peak_54308	TRUE
	chr15:31851339-31851971	GFPposH3K4me1vsInput_peak_2688	15:31851908-31851909	031.1_peak_40878	TRUE			14:1931588-1932042	GFPposH3K4me1vsInput_peak_1973	14:1931985-1931986	031.2_peak_54348	TRUE
	chr15:32660166-32660549	GFPposH3K4me1vsInput_peak_2700	15:32660191-32660192	031.1_peak_40987	TRUE			14:2482874-2483428	GFPposH3K4me1vsInput_peak_1976	14:2483361-2483362	031.2_peak_54479	TRUE
	chr15:33628618-33629035	GFPposH3K4me1vsInput_peak_2709	15:33628967-33628968	031.1_peak_41122	TRUE			14:3400463-3400880	GFPposH3K4me1vsInput_peak_1983	14:3400728-3400729	031.2_peak_54668	TRUE
	chr15:33774384-33774680	GFPposH3K4me1vsInput_peak_2715	15:33774628-33774629	031.1_peak_41150	TRUE			14:3409026-3409360	GFPposH3K4me1vsInput_peak_1984	14:3409302-3409303	031.2_peak_54671	TRUE
	chr15:35311972-35312431	GFPposH3K4me1vsInput_peak_2727	15:35312302-35312303	031.1_peak_41342	TRUE			14:4305469-4305818	GFPposH3K4me1vsInput_peak_1987	14:4305508-4305509	031.2_peak_54841	TRUE
	chr15:36036966-36037341	GFPposH3K4me1vsInput_peak_2736	15:36037253-36037254	031.1_peak_41468	TRUE			14:5799764-5800090	GFPposH3K4me1vsInput_peak_2001	14:5799792-5799793	031.2_peak_55160	TRUE
	chr15:36918086-36918490	GFPposH3K4me1vsInput_peak_2746	15:36918438-36918439	031.1_peak_41597	TRUE			14:7146072-7146444	GFPposH3K4me1vsInput_peak_2012	14:7146306-7146307	031.2_peak_55485	TRUE
	chr15:39103537-39104571	GFPposH3K4me1vsInput_peak_2766	15:39104123-39104124	031.1_peak_41895	TRUE			14:7438512-7438980	GFPposH3K4me1vsInput_peak_2016	14:7438744-7438745	031.2_peak_55564	TRUE
	chr15:39270998-39271449	GFPposH3K4me1vsInput_peak_2768	15:39271001-39271002	031.1_peak_41922	TRUE			14:7768433-7768936	GFPposH3K4me1vsInput_peak_2023	14:7768623-7768624	031.2_peak_55651	TRUE
	chr15:39468591-39469011	GFPposH3K4me1vsInput_peak_2770	15:39468743-39468744	031.1_peak_41960	TRUE			14:8192584-8192909	GFPposH3K4me1vsInput_peak_2027	14:8192772-8192773	031.2_peak_55759	TRUE
	chr15:39950209-39951017	GFPposH3K4me1vsInput_peak_2778	15:39950677-39950678	031.1_peak_42046	TRUE			14:11475114-11475487	GFPposH3K4me1vsInput_peak_2037	14:11475354-11475355	031.2_peak_56455	TRUE
	chr15:42631552-42632145	GFPposH3K4me1vsInput_peak_2792	15:42631880-42631881	031.1_peak_42365	TRUE			14:14161964-14163024	GFPposH3K4me1vsInput_peak_2049	14:14162355-14162356	031.2_peak_56970	TRUE
	chr16:5875338-5875709	GFPposH3K4me1vsInput_peak_2827	16:5875340-5875341	031.1_peak_43673	TRUE			14:15381770-15382166	GFPposH3K4me1vsInput_peak_2056	14:15381840-15381841	031.2_peak_57150	TRUE
	chr16:6185233-6185878	GFPposH3K4me1vsInput_peak_2830	16:6185275-6185276	031.1_peak_43711	TRUE			14:15385749-15386328	GFPposH3K4me1vsInput_peak_2058	14:15385935-15385936	031.2_peak_57151	TRUE
	chr16:6185233-6185878	GFPposH3K4me1vsInput_peak_2830	16:6185536-6185537	031.1_peak_43712	TRUE			14:15430164-15432101	GFPposH3K4me1vsInput_peak_2059	14:15431023-15431024	031.2_peak_57163	TRUE
	chr16:6915836-6916150	GFPposH3K4me1vsInput_peak_2833	16:6915897-6915898	031.1_peak_43802	TRUE			14:16420713-16421271	GFPposH3K4me1vsInput_peak_2070	14:16421231-16421232	031.2_peak_57372	TRUE
	chr16:8338053-8338458	GFPposH3K4me1vsInput_peak_2841	16:8338219-8338220	031.1_peak_43995	TRUE			14:16855722-16856045	GFPposH3K4me1vsInput_peak_2075	14:16856035-16856036	031.2_peak_57485	TRUE
	chr16:8787561-8788058	GFPposH3K4me1vsInput_peak_2845	16:8787740-8787741	031.1_peak_44052	TRUE			14:18273733-18274746	GFPposH3K4me1vsInput_peak_2084	14:18274268-18274269	031.2_peak_57798	TRUE
	chr16:11650567-11651048	GFPposH3K4me1vsInput_peak_2862	16:11651001-11651002	031.1_peak_44415	TRUE			14:19928553-19928884	GFPposH3K4me1vsInput_peak_2101	14:19928571-19928572	031.2_peak_58099	TRUE
	chr16:12930681-12931732	GFPposH3K4me1vsInput_peak_2871	16:12931709-12931710	031.1_peak_44553	TRUE			14:20154156-20154699	GFPposH3K4me1vsInput_peak_2106	14:20154165-20154166	031.2_peak_58140	TRUE
	chr16:13465223-13465545	GFPposH3K4me1vsInput_peak_2875	16:13465242-13465243	031.1_peak_44598	TRUE			14:20167865-20168391	GFPposH3K4me1vsInput_peak_2108	14:20168372-20168373	031.2_peak_58145	TRUE
	chr16:13535001-13536208	GFPposH3K4me1vsInput_peak_2876	16:13535114-13535115	031.1_peak_44611	TRUE			14:20310245-20310540	GFPposH3K4me1vsInput_peak_2111	14:20310367-20310368	031.2_peak_58186	TRUE
	chr16:14119583-14119913	GFPposH3K4me1vsInput_peak_2882	16:14119863-14119864	031.1_peak_44691	TRUE			14:20420291-20420840	GFPposH3K4me1vsInput_peak_2113	14:20420531-20420532	031.2_peak_58223	TRUE
	chr16:15291365-15291831	GFPposH3K4me1vsInput_peak_2889	16:15291685-15291686	031.1_peak_44809	TRUE			14:20420291-20420840	GFPposH3K4me1vsInput_peak_2113	14:20420759-20420760	031.2_peak_58224	TRUE
	chr16:15352086-15353233	GFPposH3K4me1vsInput_peak_2890	16:15352400-15352401	031.1_peak_44817	TRUE			14:21531134-21534173	GFPposH3K4me1vsInput_peak_2117	14:21531583-21531584	031.2_peak_58488	TRUE
	chr16:15623030-15623453	GFPposH3K4me1vsInput_peak_2898	16:15623082-15623083	031.1_peak_44844	TRUE			14:21531134-21534173	GFPposH3K4me1vsInput_peak_2117	14:21532065-21532066	031.2_peak_58489	TRUE
	chr16:19448367-19448811	GFPposH3K4me1vsInput_peak_2920	16:19448389-19448390	031.1_peak_45179	TRUE			14:22914837-22915392	GFPposH3K4me1vsInput_peak_2130	14:22914912-22914913	031.2_peak_58779	TRUE
	chr16:19931937-19932414	GFPposH3K4me1vsInput_peak_2926	16:19932390-19932391	031.1_peak_45233	TRUE			14:22975998-22976585	GFPposH3K4me1vsInput_peak_2131	14:22976500-22976501	031.2_peak_58792	TRUE
	chr16:20070727-20071022	GFPposH3K4me1vsInput_peak_2933	16:20070885-20070886	031.1_peak_45253	TRUE			14:24190209-24190548	GFPposH3K4me1vsInput_peak_2144	14:24190247-24190248	031.2_peak_59097	TRUE
	chr16:20826400-20826871	GFPposH3K4me1vsInput_peak_2937	16:20826709-20826710	031.1_peak_45331	TRUE			14:24303991-24305037	GFPposH3K4me1vsInput_peak_2148	14:24304596-24304597	031.2_peak_59122	TRUE
	chr16:21226152-21227197	GFPposH3K4me1vsInput_peak_2943	16:21226765-21226766	031.1_peak_45398	TRUE			14:24495659-24495996	GFPposH3K4me1vsInput_peak_2160	14:24495938-24495939	031.2_peak_59174	TRUE
	chr16:22445118-22445555	GFPposH3K4me1vsInput_peak_2952	16:22445480-22445481	031.1_peak_45514	TRUE			14:24506348-24506763	GFPposH3K4me1vsInput_peak_2161	14:24506763-24506764	031.2_peak_59176	TRUE
	chr16:22950140-22951586	GFPposH3K4me1vsInput_peak_2960	16:22950533-22950534	031.1_peak_45564	TRUE			14:24605120-24605468	GFPposH3K4me1vsInput_peak_2162	14:24605252-24605253	031.2_peak_59212	TRUE
	chr16:24218941-24219902	GFPposH3K4me1vsInput_peak_2979	16:24219313-24219314	031.1_peak_45715	TRUE			14:25579495-25579869	GFPposH3K4me1vsInput_peak_2169	14:25579536-25579537	031.2_peak_59448	TRUE
	chr16:26298994-26299726	GFPposH3K4me1vsInput_peak_2995	16:26299160-26299161	031.1_peak_45999	TRUE			14:25579495-25579869	GFPposH3K4me1vsInput_peak_2169	14:25579791-25579792	031.2_peak_59449	TRUE
	chr16:26298994-26299726	GFPposH3K4me1vsInput_peak_2995	16:26299589-26299590	031.1_peak_46000	TRUE			14:26112629-26113159	GFPposH3K4me1vsInput_peak_2174	14:26112765-26112766	031.2_peak_59599	TRUE
	chr16:26307719-26308524	GFPposH3K4me1vsInput_peak_2996	16:26307778-26307779	031.1_peak_46001	TRUE			14:26112629-26113159	GFPposH3K4me1vsInput_peak_2174	14:26113112-26113113	031.2_peak_59600	TRUE
	chr16:27629015-27629335	GFPposH3K4me1vsInput_peak_3002	16:27629059-27629060	031.1_peak_46208	TRUE			14:26725988-26726369	GFPposH3K4me1vsInput_peak_2181	14:26725988-26725989	031.2_peak_59754	TRUE
	chr16:29227553-29228074	GFPposH3K4me1vsInput_peak_3013	16:29227759-29227760	031.1_peak_46395	TRUE			14:27648481-27648776	GFPposH3K4me1vsInput_peak_2194	14:27648594-27648595	031.2_peak_59981	TRUE
	chr16:30074669-30075278	GFPposH3K4me1vsInput_peak_3021	16:30075118-30075119	031.1_peak_46502	TRUE			14:27754229-27755180	GFPposH3K4me1vsInput_peak_2196	14:27754645-27754646	031.2_peak_60007	TRUE
	chr16:30636440-30636968	GFPposH3K4me1vsInput_peak_3029	16:30636897-30636898	031.1_peak_46578	TRUE			14:27942523-27943250	GFPposH3K4me1vsInput_peak_2197	14:27942840-27942841	031.2_peak_60058	TRUE
	chr16:30677753-30678160	GFPposH3K4me1vsInput_peak_3032	16:30677903-30677904	031.1_peak_46585	TRUE			14:28039039-28039646	GFPposH3K4me1vsInput_peak_2200	14:28039424-28039425	031.2_peak_60085	TRUE
	chr16:30691808-30692103	GFPposH3K4me1vsInput_peak_3033	16:30691885-30691886	031.1_peak_46589	TRUE			14:28049342-28050560	GFPposH3K4me1vsInput_peak_2201	14:28050284-28050285	031.2_peak_60088	TRUE
	chr16:30744518-30745207	GFPposH3K4me1vsInput_peak_3034	16:30744818-30744819	031.1_peak_46599	TRUE			14:28132527-28132976	GFPposH3K4me1vsInput_peak_2203	14:28132902-28132903	031.2_peak_60110	TRUE
	chr16:32309291-32309782	GFPposH3K4me1vsInput_peak_3045	16:32309294-32309295	031.1_peak_46780	TRUE			14:28773552-28774038	GFPposH3K4me1vsInput_peak_2207	14:28773932-28773933	031.2_peak_60251	TRUE
	chr16:32309291-32309782	GFPposH3K4me1vsInput_peak_3045	16:32309652-32309653	031.1_peak_46781	TRUE			14:29283324-29283629	GFPposH3K4me1vsInput_peak_2210	14:29283326-29283327	031.2_peak_60392	TRUE
	chr16:33004876-33005745	GFPposH3K4me1vsInput_peak_3049	16:33004964-33004965	031.1_peak_46868	TRUE			14:30049946-30050249	GFPposH3K4me1vsInput_peak_2217	14:30050101-30050102	031.2_peak_60616	TRUE
	chr16:33804186-33804581	GFPposH3K4me1vsInput_peak_3057	16:33804373-33804374	031.1_peak_46964	TRUE			14:30362746-30364666	GFPposH3K4me1vsInput_peak_2220	14:30363451-30363452	031.2_peak_60706	TRUE
	chr16:34407276-34407667	GFPposH3K4me1vsInput_peak_3063	16:34407603-34407604	031.1_peak_47045	TRUE			14:30362746-30364666	GFPposH3K4me1vsInput_peak_2220	14:30363718-30363719	031.2_peak_60707	TRUE
	chr16:35308655-35308959	GFPposH3K4me1vsInput_peak_3074	16:35308743-35308744	031.1_peak_47152	TRUE			14:30362746-30364666	GFPposH3K4me1vsInput_peak_2220	14:30364183-30364184	031.2_peak_60708	TRUE
	chr16:35546122-35546432	GFPposH3K4me1vsInput_peak_3076	16:35546302-35546303	031.1_peak_47189	TRUE			14:31958114-31958445	GFPposH3K4me1vsInput_peak_2238	14:31958202-31958203	031.2_peak_61172	TRUE
	chr16:36473479-36474039	GFPposH3K4me1vsInput_peak_3091	16:36473544-36473545	031.1_peak_47289	TRUE			14:31958114-31958445	GFPposH3K4me1vsInput_peak_2238	14:31958439-31958440	031.2_peak_61173	TRUE
	chr16:36488348-36488654	GFPposH3K4me1vsInput_peak_3092	16:36488645-36488646	031.1_peak_47296	TRUE			14:33490414-33490905	GFPposH3K4me1vsInput_peak_2256	14:33490660-33490661	031.2_peak_61613	TRUE
	chr16:38095282-38096171	GFPposH3K4me1vsInput_peak_3101	16:38096058-38096059	031.1_peak_47458	TRUE			14:33534043-33534905	GFPposH3K4me1vsInput_peak_2257	14:33534880-33534881	031.2_peak_61628	TRUE
	chr16:38187532-38188212	GFPposH3K4me1vsInput_peak_3103	16:38188190-38188191	031.1_peak_47481	TRUE			14:34269116-34269662	GFPposH3K4me1vsInput_peak_2264	14:34269266-34269267	031.2_peak_61819	TRUE
	chr16:39126354-39128153	GFPposH3K4me1vsInput_peak_3110	16:39127745-39127746	031.1_peak_47598	TRUE			14:34671052-34671693	GFPposH3K4me1vsInput_peak_2273	14:34671397-34671398	031.2_peak_61930	TRUE
	chr16:39134795-39135114	GFPposH3K4me1vsInput_peak_3111	16:39135021-39135022	031.1_peak_47600	TRUE			14:34812760-34814096	GFPposH3K4me1vsInput_peak_2275	14:34813767-34813768	031.2_peak_61983	TRUE
	chr16:39847913-39848297	GFPposH3K4me1vsInput_peak_3125	16:39847951-39847952	031.1_peak_47689	TRUE			14:34920840-34921342	GFPposH3K4me1vsInput_peak_2277	14:34921178-34921179	031.2_peak_62019	TRUE
	chr16:41324316-41324726	GFPposH3K4me1vsInput_peak_3140	16:41324472-41324473	031.1_peak_47890	TRUE			14:35015427-35016499	GFPposH3K4me1vsInput_peak_2278	14:35016018-35016019	031.2_peak_62041	TRUE
	chr16:42106327-42106622	GFPposH3K4me1vsInput_peak_3144	16:42106605-42106606	031.1_peak_47988	TRUE			14:35015427-35016499	GFPposH3K4me1vsInput_peak_2278	14:35016240-35016241	031.2_peak_62042	TRUE
	chr16:42856744-42857249	GFPposH3K4me1vsInput_peak_3156	16:42857176-42857177	031.1_peak_48087	TRUE			14:35245689-35245988	GFPposH3K4me1vsInput_peak_2282	14:35245739-35245740	031.2_peak_62105	TRUE
	chr16:45986240-45987242	GFPposH3K4me1vsInput_peak_3179	16:45986934-45986935	031.1_peak_48485	TRUE			14:35786646-35787039	GFPposH3K4me1vsInput_peak_2287	14:35786858-35786859	031.2_peak_62258	TRUE
	chr16:46033528-46035150	GFPposH3K4me1vsInput_peak_3180	16:46034233-46034234	031.1_peak_48491	TRUE			14:36055857-36056153	GFPposH3K4me1vsInput_peak_2288	14:36056116-36056117	031.2_peak_62341	TRUE
	chr16:46510241-46511705	GFPposH3K4me1vsInput_peak_3185	16:46511049-46511050	031.1_peak_48553	TRUE			14:36310947-36311242	GFPposH3K4me1vsInput_peak_2290	14:36310975-36310976	031.2_peak_62406	TRUE
	chr16:47892640-47892946	GFPposH3K4me1vsInput_peak_3190	16:47892864-47892865	031.1_peak_48687	TRUE			14:36821528-36821888	GFPposH3K4me1vsInput_peak_2297	14:36821847-36821848	031.2_peak_62538	TRUE
	chr16:48541779-48542230	GFPposH3K4me1vsInput_peak_3193	16:48542197-48542198	031.1_peak_48738	TRUE			14:36874345-36874651	GFPposH3K4me1vsInput_peak_2298	14:36874371-36874372	031.2_peak_62555	TRUE
	chr16:48673891-48674272	GFPposH3K4me1vsInput_peak_3195	16:48674254-48674255	031.1_peak_48752	TRUE			14:36894022-36894322	GFPposH3K4me1vsInput_peak_2299	14:36894292-36894293	031.2_peak_62560	TRUE
	chr16:50125874-50127049	GFPposH3K4me1vsInput_peak_3204	16:50126582-50126583	031.1_peak_48897	TRUE			14:37172184-37173791	GFPposH3K4me1vsInput_peak_2300	14:37173254-37173255	031.2_peak_62636	TRUE
	chr16:50595604-50596247	GFPposH3K4me1vsInput_peak_3205	16:50595794-50595795	031.1_peak_48947	TRUE			14:37321740-37322112	GFPposH3K4me1vsInput_peak_2303	14:37321779-37321780	031.2_peak_62678	TRUE
	chr16:51811187-51811482	GFPposH3K4me1vsInput_peak_3211	16:51811255-51811256	031.1_peak_49088	TRUE			14:37745020-37745893	GFPposH3K4me1vsInput_peak_2310	14:37745567-37745568	031.2_peak_62783	TRUE
	chr16:53819506-53819934	GFPposH3K4me1vsInput_peak_3220	16:53819910-53819911	031.1_peak_49295	TRUE			14:37748097-37748509	GFPposH3K4me1vsInput_peak_2311	14:37748355-37748356	031.2_peak_62785	TRUE
	chr17:1223481-1223958	GFPposH3K4me1vsInput_peak_3228	17:1223578-1223579	031.1_peak_49663	TRUE			14:38391098-38391629	GFPposH3K4me1vsInput_peak_2316	14:38391177-38391178	031.2_peak_62905	TRUE
	chr17:5214584-5215318	GFPposH3K4me1vsInput_peak_3242	17:5214930-5214931	031.1_peak_50075	TRUE			14:38831552-38831909	GFPposH3K4me1vsInput_peak_2321	14:38831860-38831861	031.2_peak_63050	TRUE
	chr17:7044138-7044787	GFPposH3K4me1vsInput_peak_3246	17:7044365-7044366	031.1_peak_50304	TRUE			14:39942298-39942752	GFPposH3K4me1vsInput_peak_2337	14:39942398-39942399	031.2_peak_63347	TRUE
	chr17:8256508-8257077	GFPposH3K4me1vsInput_peak_3253	17:8256613-8256614	031.1_peak_50440	TRUE			14:40376097-40376460	GFPposH3K4me1vsInput_peak_2343	14:40376379-40376380	031.2_peak_63463	TRUE
	chr17:9029869-9030458	GFPposH3K4me1vsInput_peak_3260	17:9029948-9029949	031.1_peak_50525	TRUE			14:40393070-40393382	GFPposH3K4me1vsInput_peak_2344	14:40393215-40393216	031.2_peak_63470	TRUE
	chr17:9094854-9095489	GFPposH3K4me1vsInput_peak_3261	17:9094945-9094946	031.1_peak_50533	TRUE			14:41107189-41107522	GFPposH3K4me1vsInput_peak_2347	14:41107410-41107411	031.2_peak_63680	TRUE
	chr17:9898330-9899878	GFPposH3K4me1vsInput_peak_3271	17:9898599-9898600	031.1_peak_50621	TRUE			14:41283046-41283509	GFPposH3K4me1vsInput_peak_2348	14:41283432-41283433	031.2_peak_63712	TRUE
	chr17:12542002-12543313	GFPposH3K4me1vsInput_peak_3298	17:12542041-12542042	031.1_peak_50959	TRUE			14:42078276-42078571	GFPposH3K4me1vsInput_peak_2354	14:42078555-42078556	031.2_peak_63888	TRUE
	chr17:12878912-12879430	GFPposH3K4me1vsInput_peak_3301	17:12878939-12878940	031.1_peak_51020	TRUE			14:44422741-44423139	GFPposH3K4me1vsInput_peak_2364	14:44422797-44422798	031.2_peak_64471	TRUE
	chr17:13763044-13763511	GFPposH3K4me1vsInput_peak_3305	17:13763302-13763303	031.1_peak_51114	TRUE			14:46159247-46159543	GFPposH3K4me1vsInput_peak_2372	14:46159324-46159325	031.2_peak_64771	TRUE
	chr17:14528025-14529261	GFPposH3K4me1vsInput_peak_3309	17:14528632-14528633	031.1_peak_51178	TRUE			14:46391733-46392276	GFPposH3K4me1vsInput_peak_2375	14:46391861-46391862	031.2_peak_64826	TRUE
	chr17:14980866-14981407	GFPposH3K4me1vsInput_peak_3317	17:14981029-14981030	031.1_peak_51248	TRUE			14:46647445-46650408	GFPposH3K4me1vsInput_peak_2376	14:46648313-46648314	031.2_peak_64894	TRUE
	chr17:14994621-14994936	GFPposH3K4me1vsInput_peak_3319	17:14994829-14994830	031.1_peak_51252	TRUE			14:47823976-47824356	GFPposH3K4me1vsInput_peak_2381	14:47824008-47824009	031.2_peak_65184	TRUE
	chr17:15068578-15069210	GFPposH3K4me1vsInput_peak_3321	17:15068776-15068777	031.1_peak_51265	TRUE			14:47850602-47851042	GFPposH3K4me1vsInput_peak_2382	14:47850624-47850625	031.2_peak_65190	TRUE
	chr17:15100256-15100739	GFPposH3K4me1vsInput_peak_3323	17:15100293-15100294	031.1_peak_51270	TRUE			14:47850602-47851042	GFPposH3K4me1vsInput_peak_2382	14:47851005-47851006	031.2_peak_65191	TRUE
	chr17:16745858-16746409	GFPposH3K4me1vsInput_peak_3330	17:16745913-16745914	031.1_peak_51500	TRUE			14:47866375-47866900	GFPposH3K4me1vsInput_peak_2383	14:47866823-47866824	031.2_peak_65195	TRUE
	chr17:16780714-16781875	GFPposH3K4me1vsInput_peak_3332	17:16781815-16781816	031.1_peak_51510	TRUE			14:48920097-48920393	GFPposH3K4me1vsInput_peak_2386	14:48920380-48920381	031.2_peak_65413	TRUE
	chr17:17273308-17274376	GFPposH3K4me1vsInput_peak_3336	17:17273624-17273625	031.1_peak_51574	TRUE			14:51445460-51445949	GFPposH3K4me1vsInput_peak_2395	14:51445526-51445527	031.2_peak_65937	TRUE
	chr17:18301464-18302626	GFPposH3K4me1vsInput_peak_3352	17:18301837-18301838	031.1_peak_51719	TRUE			14:51468925-51469349	GFPposH3K4me1vsInput_peak_2396	14:51469251-51469252	031.2_peak_65943	TRUE
	chr17:18412085-18412479	GFPposH3K4me1vsInput_peak_3354	17:18412413-18412414	031.1_peak_51741	TRUE			15:962860-963234	GFPposH3K4me1vsInput_peak_2400	15:963007-963008	031.2_peak_66294	TRUE
	chr17:18504771-18505302	GFPposH3K4me1vsInput_peak_3356	17:18504946-18504947	031.1_peak_51752	TRUE			15:2534675-2535048	GFPposH3K4me1vsInput_peak_2407	15:2534973-2534974	031.2_peak_66590	TRUE
	chr17:20217821-20218126	GFPposH3K4me1vsInput_peak_3367	17:20218107-20218108	031.1_peak_51961	TRUE			15:2992565-2993727	GFPposH3K4me1vsInput_peak_2411	15:2993199-2993200	031.2_peak_66684	TRUE
	chr17:20836530-20836966	GFPposH3K4me1vsInput_peak_3371	17:20836653-20836654	031.1_peak_52035	TRUE			15:3143828-3144256	GFPposH3K4me1vsInput_peak_2412	15:3143989-3143990	031.2_peak_66722	TRUE
	chr17:21258629-21258925	GFPposH3K4me1vsInput_peak_3374	17:21258753-21258754	031.1_peak_52107	TRUE			15:3455861-3456277	GFPposH3K4me1vsInput_peak_2414	15:3455954-3455955	031.2_peak_66796	TRUE
	chr17:22936177-22937703	GFPposH3K4me1vsInput_peak_3385	17:22936590-22936591	031.1_peak_52313	TRUE			15:7117689-7118191	GFPposH3K4me1vsInput_peak_2437	15:7117853-7117854	031.2_peak_67415	TRUE
	chr17:25227878-25228623	GFPposH3K4me1vsInput_peak_3403	17:25228247-25228248	031.1_peak_52685	TRUE			15:8603799-8604989	GFPposH3K4me1vsInput_peak_2447	15:8604530-8604531	031.2_peak_67656	TRUE
	chr17:25444408-25445405	GFPposH3K4me1vsInput_peak_3406	17:25444615-25444616	031.1_peak_52725	TRUE			15:8630517-8631024	GFPposH3K4me1vsInput_peak_2448	15:8630969-8630970	031.2_peak_67661	TRUE
	chr17:25453891-25454919	GFPposH3K4me1vsInput_peak_3408	17:25454308-25454309	031.1_peak_52726	TRUE			15:9185827-9186255	GFPposH3K4me1vsInput_peak_2455	15:9186231-9186232	031.2_peak_67769	TRUE
	chr17:26788374-26789890	GFPposH3K4me1vsInput_peak_3418	17:26788698-26788699	031.1_peak_52906	TRUE			15:9521942-9522237	GFPposH3K4me1vsInput_peak_2460	15:9522231-9522232	031.2_peak_67826	TRUE
	chr17:26788374-26789890	GFPposH3K4me1vsInput_peak_3418	17:26789352-26789353	031.1_peak_52907	TRUE			15:12504838-12505952	GFPposH3K4me1vsInput_peak_2473	15:12505171-12505172	031.2_peak_68243	TRUE
	chr17:27236806-27237522	GFPposH3K4me1vsInput_peak_3422	17:27237041-27237042	031.1_peak_52995	TRUE			15:14048578-14048955	GFPposH3K4me1vsInput_peak_2481	15:14048906-14048907	031.2_peak_68468	TRUE
	chr17:27636456-27636943	GFPposH3K4me1vsInput_peak_3429	17:27636498-27636499	031.1_peak_53059	TRUE			15:15604321-15605443	GFPposH3K4me1vsInput_peak_2496	15:15604707-15604708	031.2_peak_68753	TRUE
	chr17:27636456-27636943	GFPposH3K4me1vsInput_peak_3429	17:27636927-27636928	031.1_peak_53060	TRUE			15:16471532-16471927	GFPposH3K4me1vsInput_peak_2506	15:16471896-16471897	031.2_peak_68918	TRUE
	chr17:27767125-27767632	GFPposH3K4me1vsInput_peak_3431	17:27767157-27767158	031.1_peak_53084	TRUE			15:16809294-16809649	GFPposH3K4me1vsInput_peak_2508	15:16809628-16809629	031.2_peak_68968	TRUE
	chr17:27774453-27775743	GFPposH3K4me1vsInput_peak_3432	17:27774522-27774523	031.1_peak_53087	TRUE			15:17085653-17086175	GFPposH3K4me1vsInput_peak_2509	15:17085793-17085794	031.2_peak_69036	TRUE
	chr17:28823713-28824031	GFPposH3K4me1vsInput_peak_3447	17:28823949-28823950	031.1_peak_53226	TRUE			15:17172049-17172427	GFPposH3K4me1vsInput_peak_2510	15:17172064-17172065	031.2_peak_69064	TRUE
	chr17:29189181-29189505	GFPposH3K4me1vsInput_peak_3452	17:29189366-29189367	031.1_peak_53278	TRUE			15:17422873-17423168	GFPposH3K4me1vsInput_peak_2511	15:17423074-17423075	031.2_peak_69121	TRUE
	chr17:29253139-29254667	GFPposH3K4me1vsInput_peak_3455	17:29253853-29253854	031.1_peak_53287	TRUE			15:17688177-17688695	GFPposH3K4me1vsInput_peak_2515	15:17688185-17688186	031.2_peak_69180	TRUE
	chr17:29507639-29507990	GFPposH3K4me1vsInput_peak_3458	17:29507654-29507655	031.1_peak_53326	TRUE			15:18069000-18070167	GFPposH3K4me1vsInput_peak_2517	15:18069385-18069386	031.2_peak_69243	TRUE
	chr17:29920619-29921075	GFPposH3K4me1vsInput_peak_3463	17:29920779-29920780	031.1_peak_53376	TRUE			15:18391789-18392443	GFPposH3K4me1vsInput_peak_2520	15:18391842-18391843	031.2_peak_69326	TRUE
	chr17:29920619-29921075	GFPposH3K4me1vsInput_peak_3463	17:29920996-29920997	031.1_peak_53377	TRUE			15:18391789-18392443	GFPposH3K4me1vsInput_peak_2520	15:18392362-18392363	031.2_peak_69327	TRUE
	chr17:30946613-30946989	GFPposH3K4me1vsInput_peak_3477	17:30946988-30946989	031.1_peak_53517	TRUE			15:19066559-19066914	GFPposH3K4me1vsInput_peak_2525	15:19066586-19066587	031.2_peak_69455	TRUE
	chr17:31060809-31061488	GFPposH3K4me1vsInput_peak_3479	17:31060814-31060815	031.1_peak_53536	TRUE			15:20346830-20348474	GFPposH3K4me1vsInput_peak_2536	15:20347511-20347512	031.2_peak_69725	TRUE
	chr17:31991135-31991616	GFPposH3K4me1vsInput_peak_3487	17:31991441-31991442	031.1_peak_53648	TRUE			15:20346830-20348474	GFPposH3K4me1vsInput_peak_2536	15:20348029-20348030	031.2_peak_69726	TRUE
	chr17:32922241-32922697	GFPposH3K4me1vsInput_peak_3499	17:32922270-32922271	031.1_peak_53757	TRUE			15:20401627-20403219	GFPposH3K4me1vsInput_peak_2538	15:20402396-20402397	031.2_peak_69741	TRUE
	chr17:34247150-34247445	GFPposH3K4me1vsInput_peak_3508	17:34247376-34247377	031.1_peak_53903	TRUE			15:20545850-20546343	GFPposH3K4me1vsInput_peak_2540	15:20545959-20545960	031.2_peak_69787	TRUE
	chr17:34765230-34765616	GFPposH3K4me1vsInput_peak_3517	17:34765350-34765351	031.1_peak_53962	TRUE			15:20574050-20575031	GFPposH3K4me1vsInput_peak_2541	15:20574694-20574695	031.2_peak_69795	TRUE
	chr17:34801150-34801517	GFPposH3K4me1vsInput_peak_3518	17:34801411-34801412	031.1_peak_53965	TRUE			15:21078322-21078650	GFPposH3K4me1vsInput_peak_2551	15:21078650-21078651	031.2_peak_69918	TRUE
	chr17:34845854-34846149	GFPposH3K4me1vsInput_peak_3519	17:34846053-34846054	031.1_peak_53968	TRUE			15:21416985-21417943	GFPposH3K4me1vsInput_peak_2554	15:21417334-21417335	031.2_peak_69972	TRUE
	chr17:35835028-35836506	GFPposH3K4me1vsInput_peak_3537	17:35836052-35836053	031.1_peak_54091	TRUE			15:22522929-22524825	GFPposH3K4me1vsInput_peak_2563	15:22523014-22523015	031.2_peak_70257	TRUE
	chr17:36680093-36680442	GFPposH3K4me1vsInput_peak_3552	17:36680398-36680399	031.1_peak_54167	TRUE			15:22522929-22524825	GFPposH3K4me1vsInput_peak_2563	15:22523512-22523513	031.2_peak_70258	TRUE
	chr17:37040530-37041008	GFPposH3K4me1vsInput_peak_3556	17:37040940-37040941	031.1_peak_54204	TRUE			15:23299361-23301166	GFPposH3K4me1vsInput_peak_2570	15:23299611-23299612	031.2_peak_70432	TRUE
	chr17:37798242-37798583	GFPposH3K4me1vsInput_peak_3563	17:37798562-37798563	031.1_peak_54301	TRUE			15:23299361-23301166	GFPposH3K4me1vsInput_peak_2570	15:23299856-23299857	031.2_peak_70433	TRUE
	chr17:39220393-39221924	GFPposH3K4me1vsInput_peak_3584	17:39221911-39221912	031.1_peak_54502	TRUE			15:23305027-23305677	GFPposH3K4me1vsInput_peak_2571	15:23305609-23305610	031.2_peak_70434	TRUE
	chr17:39252971-39253316	GFPposH3K4me1vsInput_peak_3586	17:39253017-39253018	031.1_peak_54507	TRUE			15:24818426-24819161	GFPposH3K4me1vsInput_peak_2584	15:24818776-24818777	031.2_peak_70813	TRUE
	chr17:41267206-41267501	GFPposH3K4me1vsInput_peak_3601	17:41267356-41267357	031.1_peak_54689	TRUE			15:25043123-25043589	GFPposH3K4me1vsInput_peak_2587	15:25043564-25043565	031.2_peak_70888	TRUE
	chr17:42008952-42010056	GFPposH3K4me1vsInput_peak_3609	17:42009615-42009616	031.1_peak_54777	TRUE			15:25497558-25497998	GFPposH3K4me1vsInput_peak_2594	15:25497912-25497913	031.2_peak_70988	TRUE
	chr17:42439099-42439609	GFPposH3K4me1vsInput_peak_3611	17:42439310-42439311	031.1_peak_54830	TRUE			15:25723716-25724120	GFPposH3K4me1vsInput_peak_2599	15:25724118-25724119	031.2_peak_71050	TRUE
	chr17:42449730-42451035	GFPposH3K4me1vsInput_peak_3612	17:42450708-42450709	031.1_peak_54832	TRUE			15:25766474-25766948	GFPposH3K4me1vsInput_peak_2600	15:25766794-25766795	031.2_peak_71060	TRUE
	chr17:43209700-43210157	GFPposH3K4me1vsInput_peak_3617	17:43209852-43209853	031.1_peak_54891	TRUE			15:25852237-25852817	GFPposH3K4me1vsInput_peak_2603	15:25852594-25852595	031.2_peak_71080	TRUE
	chr17:44065004-44065555	GFPposH3K4me1vsInput_peak_3624	17:44065525-44065526	031.1_peak_55001	TRUE			15:25856141-25856436	GFPposH3K4me1vsInput_peak_2604	15:25856385-25856386	031.2_peak_71082	TRUE
	chr17:45712326-45712621	GFPposH3K4me1vsInput_peak_3635	17:45712367-45712368	031.1_peak_55161	TRUE			15:25866865-25867219	GFPposH3K4me1vsInput_peak_2605	15:25867184-25867185	031.2_peak_71086	TRUE
	chr17:48911376-48912242	GFPposH3K4me1vsInput_peak_3655	17:48911830-48911831	031.1_peak_55416	TRUE			15:26706901-26707243	GFPposH3K4me1vsInput_peak_2608	15:26706907-26706908	031.2_peak_71258	TRUE
	chr17:51862731-51863196	GFPposH3K4me1vsInput_peak_3668	17:51862863-51862864	031.1_peak_55771	TRUE			15:27353716-27354286	GFPposH3K4me1vsInput_peak_2629	15:27354232-27354233	031.2_peak_71416	TRUE
	chr17:52017896-52019403	GFPposH3K4me1vsInput_peak_3669	17:52018153-52018154	031.1_peak_55785	TRUE			15:27438297-27438833	GFPposH3K4me1vsInput_peak_2633	15:27438316-27438317	031.2_peak_71433	TRUE
	chr17:52748622-52749191	GFPposH3K4me1vsInput_peak_3670	17:52748895-52748896	031.1_peak_55878	TRUE			15:28443053-28443628	GFPposH3K4me1vsInput_peak_2644	15:28443370-28443371	031.2_peak_71659	TRUE
	chr18:2562385-2562695	GFPposH3K4me1vsInput_peak_3680	18:2562471-2562472	031.1_peak_56323	TRUE			15:28443053-28443628	GFPposH3K4me1vsInput_peak_2644	15:28443584-28443585	031.2_peak_71660	TRUE
	chr18:3491521-3491981	GFPposH3K4me1vsInput_peak_3686	18:3491524-3491525	031.1_peak_56420	TRUE			15:29487039-29489252	GFPposH3K4me1vsInput_peak_2654	15:29487492-29487493	031.2_peak_71924	TRUE
	chr18:4394816-4395829	GFPposH3K4me1vsInput_peak_3689	18:4395162-4395163	031.1_peak_56527	TRUE			15:29513186-29513511	GFPposH3K4me1vsInput_peak_2656	15:29513199-29513200	031.2_peak_71933	TRUE
	chr18:5650405-5651187	GFPposH3K4me1vsInput_peak_3693	18:5650629-5650630	031.1_peak_56677	TRUE			15:29728406-29728816	GFPposH3K4me1vsInput_peak_2660	15:29728413-29728414	031.2_peak_71971	TRUE
	chr18:9096200-9096530	GFPposH3K4me1vsInput_peak_3711	18:9096221-9096222	031.1_peak_57203	TRUE			15:29728406-29728816	GFPposH3K4me1vsInput_peak_2660	15:29728808-29728809	031.2_peak_71972	TRUE
	chr18:9391281-9391723	GFPposH3K4me1vsInput_peak_3717	18:9391427-9391428	031.1_peak_57250	TRUE			15:29818944-29819568	GFPposH3K4me1vsInput_peak_2666	15:29819160-29819161	031.2_peak_71995	TRUE
	chr18:10196629-10197023	GFPposH3K4me1vsInput_peak_3723	18:10196964-10196965	031.1_peak_57364	TRUE			15:29830838-29831306	GFPposH3K4me1vsInput_peak_2667	15:29831244-29831245	031.2_peak_72000	TRUE
	chr18:10628806-10630085	GFPposH3K4me1vsInput_peak_3727	18:10629213-10629214	031.1_peak_57406	TRUE			15:30429867-30430792	GFPposH3K4me1vsInput_peak_2674	15:30430259-30430260	031.2_peak_72130	TRUE
	chr18:11105121-11105421	GFPposH3K4me1vsInput_peak_3733	18:11105345-11105346	031.1_peak_57471	TRUE			15:30560244-30560692	GFPposH3K4me1vsInput_peak_2675	15:30560550-30560551	031.2_peak_72155	TRUE
	chr18:11216138-11216569	GFPposH3K4me1vsInput_peak_3735	18:11216528-11216529	031.1_peak_57484	TRUE			15:30896364-30898505	GFPposH3K4me1vsInput_peak_2679	15:30896831-30896832	031.2_peak_72255	TRUE
	chr18:11466093-11466471	GFPposH3K4me1vsInput_peak_3739	18:11466387-11466388	031.1_peak_57506	TRUE			15:30908162-30909625	GFPposH3K4me1vsInput_peak_2680	15:30908200-30908201	031.2_peak_72259	TRUE
	chr18:11744051-11744450	GFPposH3K4me1vsInput_peak_3743	18:11744423-11744424	031.1_peak_57532	TRUE			15:31851339-31851971	GFPposH3K4me1vsInput_peak_2688	15:31851937-31851938	031.2_peak_72480	TRUE
	chr18:12167130-12167508	GFPposH3K4me1vsInput_peak_3751	18:12167214-12167215	031.1_peak_57574	TRUE			15:32660166-32660549	GFPposH3K4me1vsInput_peak_2700	15:32660187-32660188	031.2_peak_72652	TRUE
	chr18:12345279-12345686	GFPposH3K4me1vsInput_peak_3757	18:12345489-12345490	031.1_peak_57600	TRUE			15:33055036-33055815	GFPposH3K4me1vsInput_peak_2702	15:33055391-33055392	031.2_peak_72730	TRUE
	chr18:14768598-14769074	GFPposH3K4me1vsInput_peak_3782	18:14768747-14768748	031.1_peak_57917	TRUE			15:33207516-33207842	GFPposH3K4me1vsInput_peak_2703	15:33207630-33207631	031.2_peak_72766	TRUE
	chr18:16459069-16459556	GFPposH3K4me1vsInput_peak_3792	18:16459523-16459524	031.1_peak_58153	TRUE			15:33207516-33207842	GFPposH3K4me1vsInput_peak_2703	15:33207834-33207835	031.2_peak_72767	TRUE
	chr18:16755190-16755550	GFPposH3K4me1vsInput_peak_3795	18:16755235-16755236	031.1_peak_58193	TRUE			15:33298484-33298960	GFPposH3K4me1vsInput_peak_2707	15:33298870-33298871	031.2_peak_72788	TRUE
	chr18:17368757-17369673	GFPposH3K4me1vsInput_peak_3802	18:17369292-17369293	031.1_peak_58268	TRUE			15:33341883-33342248	GFPposH3K4me1vsInput_peak_2708	15:33342171-33342172	031.2_peak_72798	TRUE
	chr18:18066201-18066695	GFPposH3K4me1vsInput_peak_3815	18:18066357-18066358	031.1_peak_58393	TRUE			15:33628618-33629035	GFPposH3K4me1vsInput_peak_2709	15:33628854-33628855	031.2_peak_72852	TRUE
	chr18:18066201-18066695	GFPposH3K4me1vsInput_peak_3815	18:18066582-18066583	031.1_peak_58394	TRUE			15:35311972-35312431	GFPposH3K4me1vsInput_peak_2727	15:35312338-35312339	031.2_peak_73192	TRUE
	chr18:18453913-18454340	GFPposH3K4me1vsInput_peak_3817	18:18453970-18453971	031.1_peak_58436	TRUE			15:36036966-36037341	GFPposH3K4me1vsInput_peak_2736	15:36037317-36037318	031.2_peak_73380	TRUE
	chr18:18896047-18896431	GFPposH3K4me1vsInput_peak_3820	18:18896076-18896077	031.1_peak_58487	TRUE			15:36903720-36904058	GFPposH3K4me1vsInput_peak_2745	15:36903839-36903840	031.2_peak_73583	TRUE
	chr18:21040607-21041073	GFPposH3K4me1vsInput_peak_3847	18:21040951-21040952	031.1_peak_58831	TRUE			15:36918086-36918490	GFPposH3K4me1vsInput_peak_2746	15:36918382-36918383	031.2_peak_73588	TRUE
	chr18:21824368-21825722	GFPposH3K4me1vsInput_peak_3851	18:21824768-21824769	031.1_peak_58928	TRUE			15:36960402-36960858	GFPposH3K4me1vsInput_peak_2749	15:36960741-36960742	031.2_peak_73599	TRUE
	chr18:21960747-21962206	GFPposH3K4me1vsInput_peak_3852	18:21961701-21961702	031.1_peak_58947	TRUE			15:39567528-39567989	GFPposH3K4me1vsInput_peak_2771	15:39567541-39567542	031.2_peak_74187	TRUE
	chr18:22080958-22081416	GFPposH3K4me1vsInput_peak_3854	18:22080987-22080988	031.1_peak_58963	TRUE			15:42061732-42062149	GFPposH3K4me1vsInput_peak_2790	15:42061812-42061813	031.2_peak_74689	TRUE
	chr18:22233634-22234228	GFPposH3K4me1vsInput_peak_3858	18:22233761-22233762	031.1_peak_58986	TRUE			15:42631552-42632145	GFPposH3K4me1vsInput_peak_2792	15:42631877-42631878	031.2_peak_74823	TRUE
	chr18:22487015-22487369	GFPposH3K4me1vsInput_peak_3862	18:22487157-22487158	031.1_peak_59030	TRUE			16:770248-770624	GFPposH3K4me1vsInput_peak_2807	16:770489-770490	031.2_peak_76007	TRUE
	chr18:22649982-22650579	GFPposH3K4me1vsInput_peak_3867	18:22650435-22650436	031.1_peak_59055	TRUE			16:817530-818602	GFPposH3K4me1vsInput_peak_2808	16:817689-817690	031.2_peak_76016	TRUE
	chr18:23256914-23257579	GFPposH3K4me1vsInput_peak_3873	18:23257565-23257566	031.1_peak_59158	TRUE			16:817530-818602	GFPposH3K4me1vsInput_peak_2808	16:818446-818447	031.2_peak_76017	TRUE
	chr18:23432803-23433309	GFPposH3K4me1vsInput_peak_3875	18:23432817-23432818	031.1_peak_59188	TRUE			16:2705558-2706302	GFPposH3K4me1vsInput_peak_2815	16:2705901-2705902	031.2_peak_76407	TRUE
	chr18:23925435-23926213	GFPposH3K4me1vsInput_peak_3880	18:23926095-23926096	031.1_peak_59250	TRUE			16:6185233-6185878	GFPposH3K4me1vsInput_peak_2830	16:6185384-6185385	031.2_peak_77175	TRUE
	chr18:23941117-23942254	GFPposH3K4me1vsInput_peak_3881	18:23941240-23941241	031.1_peak_59251	TRUE			16:6185233-6185878	GFPposH3K4me1vsInput_peak_2830	16:6185763-6185764	031.2_peak_77176	TRUE
	chr18:23972213-23974278	GFPposH3K4me1vsInput_peak_3882	18:23973486-23973487	031.1_peak_59258	TRUE			16:8135639-8136024	GFPposH3K4me1vsInput_peak_2840	16:8135752-8135753	031.2_peak_77592	TRUE
	chr18:24111571-24111938	GFPposH3K4me1vsInput_peak_3884	18:24111802-24111803	031.1_peak_59279	TRUE			16:8338053-8338458	GFPposH3K4me1vsInput_peak_2841	16:8338293-8338294	031.2_peak_77632	TRUE
	chr18:24196715-24197860	GFPposH3K4me1vsInput_peak_3886	18:24197055-24197056	031.1_peak_59290	TRUE			16:8793311-8793671	GFPposH3K4me1vsInput_peak_2846	16:8793459-8793460	031.2_peak_77732	TRUE
	chr18:25676888-25677303	GFPposH3K4me1vsInput_peak_3897	18:25676979-25676980	031.1_peak_59496	TRUE			16:11650567-11651048	GFPposH3K4me1vsInput_peak_2862	16:11650921-11650922	031.2_peak_78253	TRUE
	chr18:25894413-25896336	GFPposH3K4me1vsInput_peak_3903	18:25895293-25895294	031.1_peak_59540	TRUE			16:12683311-12683766	GFPposH3K4me1vsInput_peak_2868	16:12683504-12683505	031.2_peak_78440	TRUE
	chr18:25950814-25951883	GFPposH3K4me1vsInput_peak_3905	18:25950828-25950829	031.1_peak_59551	TRUE			16:13333446-13333929	GFPposH3K4me1vsInput_peak_2874	16:13333713-13333714	031.2_peak_78576	TRUE
	chr18:25950814-25951883	GFPposH3K4me1vsInput_peak_3905	18:25951599-25951600	031.1_peak_59552	TRUE			16:13465223-13465545	GFPposH3K4me1vsInput_peak_2875	16:13465235-13465236	031.2_peak_78606	TRUE
	chr18:26585906-26586373	GFPposH3K4me1vsInput_peak_3913	18:26585971-26585972	031.1_peak_59639	TRUE			16:14119583-14119913	GFPposH3K4me1vsInput_peak_2882	16:14119888-14119889	031.2_peak_78729	TRUE
	chr18:27036235-27036863	GFPposH3K4me1vsInput_peak_3916	18:27036650-27036651	031.1_peak_59692	TRUE			16:14452221-14452516	GFPposH3K4me1vsInput_peak_2884	16:14452260-14452261	031.2_peak_78784	TRUE
	chr18:29603514-29603934	GFPposH3K4me1vsInput_peak_3935	18:29603593-29603594	031.1_peak_59982	TRUE			16:15291365-15291831	GFPposH3K4me1vsInput_peak_2889	16:15291744-15291745	031.2_peak_78919	TRUE
	chr18:30227089-30227566	GFPposH3K4me1vsInput_peak_3942	18:30227184-30227185	031.1_peak_60039	TRUE			16:15352086-15353233	GFPposH3K4me1vsInput_peak_2890	16:15352399-15352400	031.2_peak_78930	TRUE
	chr18:30315870-30317661	GFPposH3K4me1vsInput_peak_3947	18:30316832-30316833	031.1_peak_60052	TRUE			16:15352086-15353233	GFPposH3K4me1vsInput_peak_2890	16:15352811-15352812	031.2_peak_78931	TRUE
	chr18:30315870-30317661	GFPposH3K4me1vsInput_peak_3947	18:30317152-30317153	031.1_peak_60053	TRUE			16:16445346-16445662	GFPposH3K4me1vsInput_peak_2902	16:16445525-16445526	031.2_peak_79097	TRUE
	chr18:30393288-30394173	GFPposH3K4me1vsInput_peak_3948	18:30393681-30393682	031.1_peak_60070	TRUE			16:16990178-16990517	GFPposH3K4me1vsInput_peak_2907	16:16990473-16990474	031.2_peak_79198	TRUE
	chr18:34625708-34627286	GFPposH3K4me1vsInput_peak_3965	18:34626136-34626137	031.1_peak_60451	TRUE			16:17207563-17207859	GFPposH3K4me1vsInput_peak_2910	16:17207563-17207564	031.2_peak_79244	TRUE
	chr18:35785936-35786231	GFPposH3K4me1vsInput_peak_3975	18:35786158-35786159	031.1_peak_60621	TRUE			16:20070727-20071022	GFPposH3K4me1vsInput_peak_2933	16:20070898-20070899	031.2_peak_79755	TRUE
	chr18:36771641-36772190	GFPposH3K4me1vsInput_peak_3983	18:36772071-36772072	031.1_peak_60733	TRUE			16:20826400-20826871	GFPposH3K4me1vsInput_peak_2937	16:20826818-20826819	031.2_peak_79884	TRUE
	chr18:37423634-37424043	GFPposH3K4me1vsInput_peak_3992	18:37423969-37423970	031.1_peak_60840	TRUE			16:21226152-21227197	GFPposH3K4me1vsInput_peak_2943	16:21226701-21226702	031.2_peak_79990	TRUE
	chr18:38848578-38848988	GFPposH3K4me1vsInput_peak_4002	18:38848921-38848922	031.1_peak_60991	TRUE			16:22445118-22445555	GFPposH3K4me1vsInput_peak_2952	16:22445147-22445148	031.2_peak_80271	TRUE
	chr18:39126801-39127240	GFPposH3K4me1vsInput_peak_4003	18:39126910-39126911	031.1_peak_61033	TRUE			16:22911284-22911997	GFPposH3K4me1vsInput_peak_2958	16:22911889-22911890	031.2_peak_80361	TRUE
	chr18:40707486-40708705	GFPposH3K4me1vsInput_peak_4024	18:40707535-40707536	031.1_peak_61243	TRUE			16:22914573-22916142	GFPposH3K4me1vsInput_peak_2959	16:22914899-22914900	031.2_peak_80362	TRUE
	chr18:40720272-40721508	GFPposH3K4me1vsInput_peak_4026	18:40720631-40720632	031.1_peak_61246	TRUE			16:22950140-22951586	GFPposH3K4me1vsInput_peak_2960	16:22950523-22950524	031.2_peak_80372	TRUE
	chr18:40804405-40804793	GFPposH3K4me1vsInput_peak_4029	18:40804517-40804518	031.1_peak_61257	TRUE			16:22950140-22951586	GFPposH3K4me1vsInput_peak_2960	16:22950783-22950784	031.2_peak_80373	TRUE
	chr18:42859200-42859992	GFPposH3K4me1vsInput_peak_4050	18:42859705-42859706	031.1_peak_61507	TRUE			16:23390227-23390567	GFPposH3K4me1vsInput_peak_2970	16:23390258-23390259	031.2_peak_80465	TRUE
	chr18:43102118-43103460	GFPposH3K4me1vsInput_peak_4054	18:43102968-43102969	031.1_peak_61536	TRUE			16:24218941-24219902	GFPposH3K4me1vsInput_peak_2979	16:24219291-24219292	031.2_peak_80673	TRUE
	chr18:48425868-48426335	GFPposH3K4me1vsInput_peak_4096	18:48425916-48425917	031.1_peak_62214	TRUE			16:24323573-24324029	GFPposH3K4me1vsInput_peak_2982	16:24323895-24323896	031.2_peak_80708	TRUE
	chr18:48425868-48426335	GFPposH3K4me1vsInput_peak_4096	18:48426320-48426321	031.1_peak_62215	TRUE			16:24927278-24927688	GFPposH3K4me1vsInput_peak_2987	16:24927516-24927517	031.2_peak_80849	TRUE
	chr18:48431736-48432031	GFPposH3K4me1vsInput_peak_4097	18:48431892-48431893	031.1_peak_62218	TRUE			16:26298994-26299726	GFPposH3K4me1vsInput_peak_2995	16:26299170-26299171	031.2_peak_81182	TRUE
	chr19:1481864-1482300	GFPposH3K4me1vsInput_peak_4107	19:1481901-1481902	031.1_peak_62842	TRUE			16:26298994-26299726	GFPposH3K4me1vsInput_peak_2995	16:26299652-26299653	031.2_peak_81183	TRUE
	chr19:3065968-3066322	GFPposH3K4me1vsInput_peak_4112	19:3066211-3066212	031.1_peak_63063	TRUE			16:27629015-27629335	GFPposH3K4me1vsInput_peak_3002	16:27629077-27629078	031.2_peak_81534	TRUE
	chr19:3752682-3754137	GFPposH3K4me1vsInput_peak_4120	19:3752816-3752817	031.1_peak_63151	TRUE			16:28599616-28601531	GFPposH3K4me1vsInput_peak_3008	16:28600173-28600174	031.2_peak_81717	TRUE
	chr19:4049956-4050460	GFPposH3K4me1vsInput_peak_4121	19:4050370-4050371	031.1_peak_63177	TRUE			16:29716641-29717066	GFPposH3K4me1vsInput_peak_3018	16:29716979-29716980	031.2_peak_82002	TRUE
	chr19:5296273-5296753	GFPposH3K4me1vsInput_peak_4133	19:5296430-5296431	031.1_peak_63306	TRUE			16:29755589-29755919	GFPposH3K4me1vsInput_peak_3019	16:29755611-29755612	031.2_peak_82017	TRUE
	chr19:5367337-5367654	GFPposH3K4me1vsInput_peak_4134	19:5367397-5367398	031.1_peak_63314	TRUE			16:30276441-30277469	GFPposH3K4me1vsInput_peak_3026	16:30276660-30276661	031.2_peak_82137	TRUE
	chr19:6823601-6824950	GFPposH3K4me1vsInput_peak_4141	19:6824836-6824837	031.1_peak_63482	TRUE			16:30636440-30636968	GFPposH3K4me1vsInput_peak_3029	16:30636845-30636846	031.2_peak_82220	TRUE
	chr19:7400151-7400519	GFPposH3K4me1vsInput_peak_4144	19:7400171-7400172	031.1_peak_63544	TRUE			16:30677753-30678160	GFPposH3K4me1vsInput_peak_3032	16:30677758-30677759	031.2_peak_82229	TRUE
	chr19:8593339-8593754	GFPposH3K4me1vsInput_peak_4152	19:8593569-8593570	031.1_peak_63661	TRUE			16:30691808-30692103	GFPposH3K4me1vsInput_peak_3033	16:30691880-30691881	031.2_peak_82234	TRUE
	chr19:8661445-8661765	GFPposH3K4me1vsInput_peak_4153	19:8661647-8661648	031.1_peak_63671	TRUE			16:30744518-30745207	GFPposH3K4me1vsInput_peak_3034	16:30745012-30745013	031.2_peak_82247	TRUE
	chr19:9535808-9536103	GFPposH3K4me1vsInput_peak_4160	19:9535866-9535867	031.1_peak_63774	TRUE			16:32295706-32296098	GFPposH3K4me1vsInput_peak_3044	16:32295802-32295803	031.2_peak_82606	TRUE
	chr19:9542517-9542962	GFPposH3K4me1vsInput_peak_4161	19:9542849-9542850	031.1_peak_63776	TRUE			16:32309291-32309782	GFPposH3K4me1vsInput_peak_3045	16:32309746-32309747	031.2_peak_82611	TRUE
	chr19:10130111-10131551	GFPposH3K4me1vsInput_peak_4163	19:10130670-10130671	031.1_peak_63841	TRUE			16:32434222-32434553	GFPposH3K4me1vsInput_peak_3046	16:32434534-32434535	031.2_peak_82650	TRUE
	chr19:10161104-10162638	GFPposH3K4me1vsInput_peak_4165	19:10162630-10162631	031.1_peak_63844	TRUE			16:32737560-32739062	GFPposH3K4me1vsInput_peak_3047	16:32739015-32739016	031.2_peak_82729	TRUE
	chr19:10521637-10522154	GFPposH3K4me1vsInput_peak_4168	19:10522039-10522040	031.1_peak_63900	TRUE			16:33004876-33005745	GFPposH3K4me1vsInput_peak_3049	16:33005001-33005002	031.2_peak_82794	TRUE
	chr19:11301741-11302220	GFPposH3K4me1vsInput_peak_4180	19:11302001-11302002	031.1_peak_63996	TRUE			16:33004876-33005745	GFPposH3K4me1vsInput_peak_3049	16:33005416-33005417	031.2_peak_82795	TRUE
	chr19:13290854-13291945	GFPposH3K4me1vsInput_peak_4203	19:13291269-13291270	031.1_peak_64219	TRUE			16:34004494-34004896	GFPposH3K4me1vsInput_peak_3059	16:34004705-34004706	031.2_peak_83046	TRUE
	chr19:13309004-13309707	GFPposH3K4me1vsInput_peak_4206	19:13309134-13309135	031.1_peak_64221	TRUE			16:34407276-34407667	GFPposH3K4me1vsInput_peak_3063	16:34407633-34407634	031.2_peak_83151	TRUE
	chr19:13688070-13689563	GFPposH3K4me1vsInput_peak_4213	19:13688588-13688589	031.1_peak_64263	TRUE			16:34482382-34482988	GFPposH3K4me1vsInput_peak_3064	16:34482399-34482400	031.2_peak_83173	TRUE
	chr19:15254903-15255199	GFPposH3K4me1vsInput_peak_4227	19:15254941-15254942	031.1_peak_64424	TRUE			16:34495223-34496849	GFPposH3K4me1vsInput_peak_3065	16:34496827-34496828	031.2_peak_83176	TRUE
	chr19:15289905-15291838	GFPposH3K4me1vsInput_peak_4228	19:15291164-15291165	031.1_peak_64429	TRUE			16:34563822-34564199	GFPposH3K4me1vsInput_peak_3067	16:34564074-34564075	031.2_peak_83190	TRUE
	chr19:15521312-15521607	GFPposH3K4me1vsInput_peak_4231	19:15521376-15521377	031.1_peak_64463	TRUE			16:35117235-35117530	GFPposH3K4me1vsInput_peak_3070	16:35117469-35117470	031.2_peak_83298	TRUE
	chr19:15544132-15544595	GFPposH3K4me1vsInput_peak_4232	19:15544173-15544174	031.1_peak_64465	TRUE			16:35293953-35294417	GFPposH3K4me1vsInput_peak_3073	16:35293963-35293964	031.2_peak_83338	TRUE
	chr19:15546464-15547176	GFPposH3K4me1vsInput_peak_4233	19:15546800-15546801	031.1_peak_64466	TRUE			16:35518101-35520042	GFPposH3K4me1vsInput_peak_3075	16:35518203-35518204	031.2_peak_83401	TRUE
	chr19:15908207-15909592	GFPposH3K4me1vsInput_peak_4237	19:15908231-15908232	031.1_peak_64503	TRUE			16:35518101-35520042	GFPposH3K4me1vsInput_peak_3075	16:35519143-35519144	031.2_peak_83402	TRUE
	chr19:15946257-15947128	GFPposH3K4me1vsInput_peak_4238	19:15947031-15947032	031.1_peak_64510	TRUE			16:35518101-35520042	GFPposH3K4me1vsInput_peak_3075	16:35519474-35519475	031.2_peak_83403	TRUE
	chr19:16159654-16160127	GFPposH3K4me1vsInput_peak_4242	19:16160036-16160037	031.1_peak_64539	TRUE			16:36148558-36149780	GFPposH3K4me1vsInput_peak_3086	16:36149022-36149023	031.2_peak_83577	TRUE
	chr19:18994517-18994847	GFPposH3K4me1vsInput_peak_4260	19:18994828-18994829	031.1_peak_64768	TRUE			16:36473479-36474039	GFPposH3K4me1vsInput_peak_3091	16:36473540-36473541	031.2_peak_83622	TRUE
	chr19:20631878-20632909	GFPposH3K4me1vsInput_peak_4272	19:20632590-20632591	031.1_peak_64960	TRUE			16:36488348-36488654	GFPposH3K4me1vsInput_peak_3092	16:36488552-36488553	031.2_peak_83630	TRUE
	chr19:21123748-21124188	GFPposH3K4me1vsInput_peak_4276	19:21124107-21124108	031.1_peak_65007	TRUE			16:37271632-37272409	GFPposH3K4me1vsInput_peak_3095	16:37271750-37271751	031.2_peak_83781	TRUE
	chr19:21980229-21981235	GFPposH3K4me1vsInput_peak_4282	19:21980431-21980432	031.1_peak_65092	TRUE			16:38095282-38096171	GFPposH3K4me1vsInput_peak_3101	16:38095969-38095970	031.2_peak_83982	TRUE
	chr19:22096173-22096722	GFPposH3K4me1vsInput_peak_4286	19:22096245-22096246	031.1_peak_65104	TRUE			16:38151471-38151766	GFPposH3K4me1vsInput_peak_3102	16:38151507-38151508	031.2_peak_84001	TRUE
	chr19:22142744-22143110	GFPposH3K4me1vsInput_peak_4287	19:22142803-22142804	031.1_peak_65114	TRUE			16:38261920-38262221	GFPposH3K4me1vsInput_peak_3104	16:38261941-38261942	031.2_peak_84034	TRUE
	chr19:22179842-22180710	GFPposH3K4me1vsInput_peak_4288	19:22180425-22180426	031.1_peak_65118	TRUE			16:39126354-39128153	GFPposH3K4me1vsInput_peak_3110	16:39127743-39127744	031.2_peak_84254	TRUE
	chr19:22610861-22611250	GFPposH3K4me1vsInput_peak_4291	19:22611117-22611118	031.1_peak_65171	TRUE			16:39134795-39135114	GFPposH3K4me1vsInput_peak_3111	16:39135057-39135058	031.2_peak_84256	TRUE
	chr19:22640183-22640664	GFPposH3K4me1vsInput_peak_4292	19:22640448-22640449	031.1_peak_65177	TRUE			16:39798000-39799489	GFPposH3K4me1vsInput_peak_3121	16:39798853-39798854	031.2_peak_84440	TRUE
	chr19:22679109-22679624	GFPposH3K4me1vsInput_peak_4294	19:22679188-22679189	031.1_peak_65187	TRUE			16:40272707-40273050	GFPposH3K4me1vsInput_peak_3129	16:40272753-40272754	031.2_peak_84587	TRUE
	chr19:22914389-22915711	GFPposH3K4me1vsInput_peak_4298	19:22914587-22914588	031.1_peak_65224	TRUE			16:40779999-40780322	GFPposH3K4me1vsInput_peak_3135	16:40780024-40780025	031.2_peak_84720	TRUE
	chr19:24796771-24797146	GFPposH3K4me1vsInput_peak_4316	19:24796848-24796849	031.1_peak_65373	TRUE			16:42856744-42857249	GFPposH3K4me1vsInput_peak_3156	16:42857208-42857209	031.2_peak_85176	TRUE
	chr19:25173246-25174212	GFPposH3K4me1vsInput_peak_4320	19:25173899-25173900	031.1_peak_65432	TRUE			16:43756102-43756453	GFPposH3K4me1vsInput_peak_3161	16:43756178-43756179	031.2_peak_85403	TRUE
	chr19:25197199-25197568	GFPposH3K4me1vsInput_peak_4321	19:25197280-25197281	031.1_peak_65441	TRUE			16:44202244-44203685	GFPposH3K4me1vsInput_peak_3169	16:44202955-44202956	031.2_peak_85500	TRUE
	chr19:25297930-25299116	GFPposH3K4me1vsInput_peak_4323	19:25298555-25298556	031.1_peak_65455	TRUE			16:44202244-44203685	GFPposH3K4me1vsInput_peak_3169	16:44203460-44203461	031.2_peak_85501	TRUE
	chr19:26165958-26166575	GFPposH3K4me1vsInput_peak_4328	19:26166556-26166557	031.1_peak_65556	TRUE			16:45986240-45987242	GFPposH3K4me1vsInput_peak_3179	16:45986973-45986974	031.2_peak_85928	TRUE
	chr19:26388912-26389732	GFPposH3K4me1vsInput_peak_4336	19:26388976-26388977	031.1_peak_65596	TRUE			16:46033528-46035150	GFPposH3K4me1vsInput_peak_3180	16:46034248-46034249	031.2_peak_85937	TRUE
	chr19:26515707-26516264	GFPposH3K4me1vsInput_peak_4341	19:26516195-26516196	031.1_peak_65629	TRUE			16:46033528-46035150	GFPposH3K4me1vsInput_peak_3180	16:46034590-46034591	031.2_peak_85938	TRUE
	chr19:26529932-26530896	GFPposH3K4me1vsInput_peak_4343	19:26530221-26530222	031.1_peak_65631	TRUE			16:46500532-46501431	GFPposH3K4me1vsInput_peak_3184	16:46500841-46500842	031.2_peak_86035	TRUE
	chr19:26529932-26530896	GFPposH3K4me1vsInput_peak_4343	19:26530493-26530494	031.1_peak_65632	TRUE			16:46510241-46511705	GFPposH3K4me1vsInput_peak_3185	16:46511095-46511096	031.2_peak_86038	TRUE
	chr19:28898057-28898411	GFPposH3K4me1vsInput_peak_4374	19:28898137-28898138	031.1_peak_65891	TRUE			16:46773901-46774224	GFPposH3K4me1vsInput_peak_3186	16:46773935-46773936	031.2_peak_86108	TRUE
	chr19:29415928-29416257	GFPposH3K4me1vsInput_peak_4382	19:29416071-29416072	031.1_peak_65946	TRUE			16:48541779-48542230	GFPposH3K4me1vsInput_peak_3193	16:48541781-48541782	031.2_peak_86426	TRUE
	chr19:29472403-29472698	GFPposH3K4me1vsInput_peak_4383	19:29472676-29472677	031.1_peak_65955	TRUE			16:48541779-48542230	GFPposH3K4me1vsInput_peak_3193	16:48542221-48542222	031.2_peak_86427	TRUE
	chr19:29538013-29538545	GFPposH3K4me1vsInput_peak_4385	19:29538052-29538053	031.1_peak_65963	TRUE			16:48673891-48674272	GFPposH3K4me1vsInput_peak_3195	16:48674266-48674267	031.2_peak_86452	TRUE
	chr19:30824375-30824815	GFPposH3K4me1vsInput_peak_4397	19:30824432-30824433	031.1_peak_66115	TRUE			16:49810270-49810814	GFPposH3K4me1vsInput_peak_3203	16:49810371-49810372	031.2_peak_86667	TRUE
	chr19:30824375-30824815	GFPposH3K4me1vsInput_peak_4397	19:30824770-30824771	031.1_peak_66116	TRUE			16:50125874-50127049	GFPposH3K4me1vsInput_peak_3204	16:50126226-50126227	031.2_peak_86715	TRUE
	chr19:31633482-31633953	GFPposH3K4me1vsInput_peak_4403	19:31633565-31633566	031.1_peak_66197	TRUE			16:50595604-50596247	GFPposH3K4me1vsInput_peak_3205	16:50595915-50595916	031.2_peak_86807	TRUE
	chr19:32331259-32332293	GFPposH3K4me1vsInput_peak_4410	19:32331766-32331767	031.1_peak_66293	TRUE			16:51566768-51567063	GFPposH3K4me1vsInput_peak_3208	16:51566796-51566797	031.2_peak_87013	TRUE
	chr19:32646958-32647491	GFPposH3K4me1vsInput_peak_4415	19:32646983-32646984	031.1_peak_66347	TRUE			16:51811187-51811482	GFPposH3K4me1vsInput_peak_3211	16:51811273-51811274	031.2_peak_87053	TRUE
	chr19:32687244-32687597	GFPposH3K4me1vsInput_peak_4417	19:32687387-32687388	031.1_peak_66355	TRUE			16:53819506-53819934	GFPposH3K4me1vsInput_peak_3220	16:53819842-53819843	031.2_peak_87383	TRUE
	chr19:32906742-32907186	GFPposH3K4me1vsInput_peak_4421	19:32906821-32906822	031.1_peak_66399	TRUE			17:1223481-1223958	GFPposH3K4me1vsInput_peak_3228	17:1223571-1223572	031.2_peak_87973	TRUE
	chr19:33656106-33656401	GFPposH3K4me1vsInput_peak_4425	19:33656288-33656289	031.1_peak_66503	TRUE			17:3800617-3801149	GFPposH3K4me1vsInput_peak_3236	17:3800668-3800669	031.2_peak_88367	TRUE
	chr19:34073101-34073540	GFPposH3K4me1vsInput_peak_4430	19:34073176-34073177	031.1_peak_66540	TRUE			17:5171415-5171780	GFPposH3K4me1vsInput_peak_3241	17:5171768-5171769	031.2_peak_88617	TRUE
	chr19:34867991-34868428	GFPposH3K4me1vsInput_peak_4440	19:34868085-34868086	031.1_peak_66648	TRUE			17:5214584-5215318	GFPposH3K4me1vsInput_peak_3242	17:5214972-5214973	031.2_peak_88630	TRUE
	chr19:35058713-35059127	GFPposH3K4me1vsInput_peak_4442	19:35058788-35058789	031.1_peak_66673	TRUE			17:7044138-7044787	GFPposH3K4me1vsInput_peak_3246	17:7044222-7044223	031.2_peak_88998	TRUE
	chr19:35126622-35126917	GFPposH3K4me1vsInput_peak_4443	19:35126637-35126638	031.1_peak_66683	TRUE			17:8530496-8531083	GFPposH3K4me1vsInput_peak_3257	17:8530732-8530733	031.2_peak_89304	TRUE
	chr19:35657074-35657948	GFPposH3K4me1vsInput_peak_4449	19:35657769-35657770	031.1_peak_66767	TRUE			17:9029869-9030458	GFPposH3K4me1vsInput_peak_3260	17:9030074-9030075	031.2_peak_89400	TRUE
	chr19:35772874-35773170	GFPposH3K4me1vsInput_peak_4451	19:35773089-35773090	031.1_peak_66791	TRUE			17:9240788-9241170	GFPposH3K4me1vsInput_peak_3264	17:9240829-9240830	031.2_peak_89448	TRUE
	chr19:37886622-37887789	GFPposH3K4me1vsInput_peak_4466	19:37887464-37887465	031.1_peak_67010	TRUE			17:9898330-9899878	GFPposH3K4me1vsInput_peak_3271	17:9898593-9898594	031.2_peak_89573	TRUE
	chr19:39220603-39220945	GFPposH3K4me1vsInput_peak_4477	19:39220648-39220649	031.1_peak_67168	TRUE			17:10906220-10907595	GFPposH3K4me1vsInput_peak_3279	17:10906555-10906556	031.2_peak_89760	TRUE
	chr19:39356238-39356604	GFPposH3K4me1vsInput_peak_4478	19:39356479-39356480	031.1_peak_67181	TRUE			17:11894511-11894950	GFPposH3K4me1vsInput_peak_3291	17:11894629-11894630	031.2_peak_89995	TRUE
	chr19:39511603-39511898	GFPposH3K4me1vsInput_peak_4479	19:39511889-39511890	031.1_peak_67194	TRUE			17:12542002-12543313	GFPposH3K4me1vsInput_peak_3298	17:12542028-12542029	031.2_peak_90124	TRUE
	chr19:39911076-39911546	GFPposH3K4me1vsInput_peak_4480	19:39911209-39911210	031.1_peak_67230	TRUE			17:12542002-12543313	GFPposH3K4me1vsInput_peak_3298	17:12542320-12542321	031.2_peak_90125	TRUE
	chr19:40707034-40707566	GFPposH3K4me1vsInput_peak_4483	19:40707091-40707092	031.1_peak_67321	TRUE			17:13106588-13106883	GFPposH3K4me1vsInput_peak_3302	17:13106781-13106782	031.2_peak_90260	TRUE
	chr19:40707034-40707566	GFPposH3K4me1vsInput_peak_4483	19:40707388-40707389	031.1_peak_67322	TRUE			17:14528025-14529261	GFPposH3K4me1vsInput_peak_3309	17:14528098-14528099	031.2_peak_90550	TRUE
	chr19:42075180-42075603	GFPposH3K4me1vsInput_peak_4492	19:42075423-42075424	031.1_peak_67475	TRUE			17:14528025-14529261	GFPposH3K4me1vsInput_peak_3309	17:14528599-14528600	031.2_peak_90551	TRUE
	chr19:42098423-42098763	GFPposH3K4me1vsInput_peak_4493	19:42098445-42098446	031.1_peak_67483	TRUE			17:14980866-14981407	GFPposH3K4me1vsInput_peak_3317	17:14981018-14981019	031.2_peak_90662	TRUE
	chr19:42525122-42525521	GFPposH3K4me1vsInput_peak_4497	19:42525198-42525199	031.1_peak_67547	TRUE			17:14994621-14994936	GFPposH3K4me1vsInput_peak_3319	17:14994653-14994654	031.2_peak_90666	TRUE
	chr19:43154170-43154467	GFPposH3K4me1vsInput_peak_4502	19:43154364-43154365	031.1_peak_67632	TRUE			17:15091235-15091580	GFPposH3K4me1vsInput_peak_3322	17:15091261-15091262	031.2_peak_90699	TRUE
	chr19:43162524-43163154	GFPposH3K4me1vsInput_peak_4503	19:43162713-43162714	031.1_peak_67633	TRUE			17:16646333-16646783	GFPposH3K4me1vsInput_peak_3326	17:16646741-16646742	031.2_peak_91068	TRUE
	chr19:43162524-43163154	GFPposH3K4me1vsInput_peak_4503	19:43163095-43163096	031.1_peak_67634	TRUE			17:16685075-16685889	GFPposH3K4me1vsInput_peak_3329	17:16685142-16685143	031.2_peak_91076	TRUE
	chr19:45903172-45903675	GFPposH3K4me1vsInput_peak_4512	19:45903492-45903493	031.1_peak_67934	TRUE			17:16745858-16746409	GFPposH3K4me1vsInput_peak_3330	17:16745902-16745903	031.2_peak_91092	TRUE
	chr2:580924-581874	GFPposH3K4me1vsInput_peak_4539	2:581221-581222	031.1_peak_68408	TRUE			17:16777272-16777646	GFPposH3K4me1vsInput_peak_3331	17:16777345-16777346	031.2_peak_91102	TRUE
	chr2:1747844-1748220	GFPposH3K4me1vsInput_peak_4541	2:1748049-1748050	031.1_peak_68528	TRUE			17:17273308-17274376	GFPposH3K4me1vsInput_peak_3336	17:17273622-17273623	031.2_peak_91228	TRUE
	chr2:4000711-4001205	GFPposH3K4me1vsInput_peak_4550	2:4000720-4000721	031.1_peak_68787	TRUE			17:17406297-17406707	GFPposH3K4me1vsInput_peak_3338	17:17406559-17406560	031.2_peak_91262	TRUE
	chr2:4245208-4245520	GFPposH3K4me1vsInput_peak_4551	2:4245259-4245260	031.1_peak_68821	TRUE			17:18504771-18505302	GFPposH3K4me1vsInput_peak_3356	17:18504868-18504869	031.2_peak_91522	TRUE
	chr2:4935433-4935930	GFPposH3K4me1vsInput_peak_4555	2:4935499-4935500	031.1_peak_68909	TRUE			17:20209859-20210666	GFPposH3K4me1vsInput_peak_3366	17:20209945-20209946	031.2_peak_91901	TRUE
	chr2:4940802-4941192	GFPposH3K4me1vsInput_peak_4556	2:4941066-4941067	031.1_peak_68911	TRUE			17:20217821-20218126	GFPposH3K4me1vsInput_peak_3367	17:20218105-20218106	031.2_peak_91905	TRUE
	chr2:5269505-5271023	GFPposH3K4me1vsInput_peak_4560	2:5270435-5270436	031.1_peak_68964	TRUE			17:20541722-20542115	GFPposH3K4me1vsInput_peak_3368	17:20542011-20542012	031.2_peak_91975	TRUE
	chr2:5881983-5882923	GFPposH3K4me1vsInput_peak_4562	2:5882017-5882018	031.1_peak_69051	TRUE			17:20836530-20836966	GFPposH3K4me1vsInput_peak_3371	17:20836947-20836948	031.2_peak_92049	TRUE
	chr2:8484122-8484638	GFPposH3K4me1vsInput_peak_4576	2:8484485-8484486	031.1_peak_69346	TRUE			17:21258629-21258925	GFPposH3K4me1vsInput_peak_3374	17:21258780-21258781	031.2_peak_92158	TRUE
	chr2:9309766-9310260	GFPposH3K4me1vsInput_peak_4579	2:9309926-9309927	031.1_peak_69428	TRUE			17:22936177-22937703	GFPposH3K4me1vsInput_peak_3385	17:22936593-22936594	031.2_peak_92558	TRUE
	chr2:10525526-10526350	GFPposH3K4me1vsInput_peak_4587	2:10525983-10525984	031.1_peak_69566	TRUE			17:22936177-22937703	GFPposH3K4me1vsInput_peak_3385	17:22937150-22937151	031.2_peak_92559	TRUE
	chr2:10542697-10543016	GFPposH3K4me1vsInput_peak_4588	2:10542904-10542905	031.1_peak_69571	TRUE			17:25227878-25228623	GFPposH3K4me1vsInput_peak_3403	17:25228275-25228276	031.2_peak_93134	TRUE
	chr2:11229661-11229956	GFPposH3K4me1vsInput_peak_4591	2:11229660-11229661	031.1_peak_69642	TRUE			17:25444408-25445405	GFPposH3K4me1vsInput_peak_3406	17:25445058-25445059	031.2_peak_93199	TRUE
	chr2:15410467-15410762	GFPposH3K4me1vsInput_peak_4609	2:15410760-15410761	031.1_peak_69992	TRUE			17:25453891-25454919	GFPposH3K4me1vsInput_peak_3408	17:25454272-25454273	031.2_peak_93203	TRUE
	chr2:19379035-19379331	GFPposH3K4me1vsInput_peak_4644	2:19379052-19379053	031.1_peak_70390	TRUE			17:26450693-26452277	GFPposH3K4me1vsInput_peak_3414	17:26451910-26451911	031.2_peak_93409	TRUE
	chr2:19379035-19379331	GFPposH3K4me1vsInput_peak_4644	2:19379202-19379203	031.1_peak_70391	TRUE			17:26503096-26503545	GFPposH3K4me1vsInput_peak_3416	17:26503413-26503414	031.2_peak_93426	TRUE
	chr2:21986334-21986766	GFPposH3K4me1vsInput_peak_4657	2:21986676-21986677	031.1_peak_70713	TRUE			17:26788374-26789890	GFPposH3K4me1vsInput_peak_3418	17:26788714-26788715	031.2_peak_93506	TRUE
	chr2:22118938-22120120	GFPposH3K4me1vsInput_peak_4659	2:22119937-22119938	031.1_peak_70731	TRUE			17:26788374-26789890	GFPposH3K4me1vsInput_peak_3418	17:26789344-26789345	031.2_peak_93507	TRUE
	chr2:22126563-22127053	GFPposH3K4me1vsInput_peak_4661	2:22126861-22126862	031.1_peak_70733	TRUE			17:27100681-27100977	GFPposH3K4me1vsInput_peak_3420	17:27100884-27100885	031.2_peak_93596	TRUE
	chr2:22611504-22612507	GFPposH3K4me1vsInput_peak_4675	2:22612476-22612477	031.1_peak_70810	TRUE			17:27783250-27784496	GFPposH3K4me1vsInput_peak_3433	17:27783354-27783355	031.2_peak_93807	TRUE
	chr2:22946736-22947072	GFPposH3K4me1vsInput_peak_4680	2:22947035-22947036	031.1_peak_70853	TRUE			17:27913316-27913637	GFPposH3K4me1vsInput_peak_3437	17:27913363-27913364	031.2_peak_93833	TRUE
	chr2:22965851-22967204	GFPposH3K4me1vsInput_peak_4681	2:22966206-22966207	031.1_peak_70858	TRUE			17:28253787-28254082	GFPposH3K4me1vsInput_peak_3442	17:28253859-28253860	031.2_peak_93909	TRUE
	chr2:23362577-23363224	GFPposH3K4me1vsInput_peak_4683	2:23362895-23362896	031.1_peak_70908	TRUE			17:28823713-28824031	GFPposH3K4me1vsInput_peak_3447	17:28823865-28823866	031.2_peak_94030	TRUE
	chr2:23457102-23457452	GFPposH3K4me1vsInput_peak_4684	2:23457136-23457137	031.1_peak_70929	TRUE			17:29054081-29055163	GFPposH3K4me1vsInput_peak_3450	17:29055143-29055144	031.2_peak_94085	TRUE
	chr2:25029321-25029706	GFPposH3K4me1vsInput_peak_4697	2:25029330-25029331	031.1_peak_71115	TRUE			17:29189181-29189505	GFPposH3K4me1vsInput_peak_3452	17:29189311-29189312	031.2_peak_94112	TRUE
	chr2:25777503-25778031	GFPposH3K4me1vsInput_peak_4712	2:25777805-25777806	031.1_peak_71213	TRUE			17:29218334-29219598	GFPposH3K4me1vsInput_peak_3454	17:29218841-29218842	031.2_peak_94123	TRUE
	chr2:26265543-26266043	GFPposH3K4me1vsInput_peak_4717	2:26265563-26265564	031.1_peak_71275	TRUE			17:29253139-29254667	GFPposH3K4me1vsInput_peak_3455	17:29254071-29254072	031.2_peak_94131	TRUE
	chr2:26596908-26597203	GFPposH3K4me1vsInput_peak_4721	2:26596961-26596962	031.1_peak_71310	TRUE			17:29920619-29921075	GFPposH3K4me1vsInput_peak_3463	17:29920991-29920992	031.2_peak_94276	TRUE
	chr2:26611528-26611983	GFPposH3K4me1vsInput_peak_4723	2:26611656-26611657	031.1_peak_71311	TRUE			17:30083387-30083701	GFPposH3K4me1vsInput_peak_3467	17:30083392-30083393	031.2_peak_94305	TRUE
	chr2:26633888-26636269	GFPposH3K4me1vsInput_peak_4724	2:26635241-26635242	031.1_peak_71314	TRUE			17:30946613-30946989	GFPposH3K4me1vsInput_peak_3477	17:30946650-30946651	031.2_peak_94526	TRUE
	chr2:26633888-26636269	GFPposH3K4me1vsInput_peak_4724	2:26635703-26635704	031.1_peak_71315	TRUE			17:31136089-31136452	GFPposH3K4me1vsInput_peak_3480	17:31136148-31136149	031.2_peak_94557	TRUE
	chr2:27345511-27346418	GFPposH3K4me1vsInput_peak_4730	2:27345930-27345931	031.1_peak_71396	TRUE			17:31991135-31991616	GFPposH3K4me1vsInput_peak_3487	17:31991488-31991489	031.2_peak_94748	TRUE
	chr2:28086404-28087958	GFPposH3K4me1vsInput_peak_4738	2:28087044-28087045	031.1_peak_71503	TRUE			17:32860834-32861243	GFPposH3K4me1vsInput_peak_3497	17:32861209-32861210	031.2_peak_94926	TRUE
	chr2:28086404-28087958	GFPposH3K4me1vsInput_peak_4738	2:28087270-28087271	031.1_peak_71504	TRUE			17:32922241-32922697	GFPposH3K4me1vsInput_peak_3499	17:32922353-32922354	031.2_peak_94944	TRUE
	chr2:28652961-28653393	GFPposH3K4me1vsInput_peak_4751	2:28653315-28653316	031.1_peak_71569	TRUE			17:32950647-32951053	GFPposH3K4me1vsInput_peak_3500	17:32950733-32950734	031.2_peak_94950	TRUE
	chr2:28744658-28744970	GFPposH3K4me1vsInput_peak_4752	2:28744749-28744750	031.1_peak_71579	TRUE			17:33613108-33613404	GFPposH3K4me1vsInput_peak_3503	17:33613379-33613380	031.2_peak_95093	TRUE
	chr2:28846583-28847946	GFPposH3K4me1vsInput_peak_4753	2:28847221-28847222	031.1_peak_71586	TRUE			17:34243633-34245454	GFPposH3K4me1vsInput_peak_3507	17:34243646-34243647	031.2_peak_95215	TRUE
	chr2:29007984-29008319	GFPposH3K4me1vsInput_peak_4756	2:29008194-29008195	031.1_peak_71598	TRUE			17:34247150-34247445	GFPposH3K4me1vsInput_peak_3508	17:34247315-34247316	031.2_peak_95216	TRUE
	chr2:29862006-29862301	GFPposH3K4me1vsInput_peak_4766	2:29862250-29862251	031.1_peak_71682	TRUE			17:34638371-34638698	GFPposH3K4me1vsInput_peak_3513	17:34638601-34638602	031.2_peak_95288	TRUE
	chr2:31782793-31783203	GFPposH3K4me1vsInput_peak_4778	2:31782912-31782913	031.1_peak_71907	TRUE			17:34692064-34692580	GFPposH3K4me1vsInput_peak_3516	17:34692241-34692242	031.2_peak_95297	TRUE
	chr2:31937956-31938263	GFPposH3K4me1vsInput_peak_4780	2:31938128-31938129	031.1_peak_71932	TRUE			17:34765230-34765616	GFPposH3K4me1vsInput_peak_3517	17:34765353-34765354	031.2_peak_95318	TRUE
	chr2:32097693-32098159	GFPposH3K4me1vsInput_peak_4782	2:32097764-32097765	031.1_peak_71955	TRUE			17:35101395-35101690	GFPposH3K4me1vsInput_peak_3522	17:35101678-35101679	031.2_peak_95401	TRUE
	chr2:33112037-33112333	GFPposH3K4me1vsInput_peak_4790	2:33112222-33112223	031.1_peak_72079	TRUE			17:35104941-35105420	GFPposH3K4me1vsInput_peak_3523	17:35105299-35105300	031.2_peak_95402	TRUE
	chr2:33490034-33490422	GFPposH3K4me1vsInput_peak_4795	2:33490350-33490351	031.1_peak_72142	TRUE			17:35610403-35610853	GFPposH3K4me1vsInput_peak_3533	17:35610533-35610534	031.2_peak_95525	TRUE
	chr2:34563529-34563926	GFPposH3K4me1vsInput_peak_4805	2:34563652-34563653	031.1_peak_72277	TRUE			17:35835028-35836506	GFPposH3K4me1vsInput_peak_3537	17:35835069-35835070	031.2_peak_95576	TRUE
	chr2:35452167-35452484	GFPposH3K4me1vsInput_peak_4814	2:35452476-35452477	031.1_peak_72361	TRUE			17:35835028-35836506	GFPposH3K4me1vsInput_peak_3537	17:35836025-35836026	031.2_peak_95577	TRUE
	chr2:35469387-35469758	GFPposH3K4me1vsInput_peak_4816	2:35469588-35469589	031.1_peak_72365	TRUE			17:36806457-36808197	GFPposH3K4me1vsInput_peak_3553	17:36807473-36807474	031.2_peak_95758	TRUE
	chr2:35920904-35922543	GFPposH3K4me1vsInput_peak_4823	2:35922477-35922478	031.1_peak_72441	TRUE			17:37040530-37041008	GFPposH3K4me1vsInput_peak_3556	17:37040657-37040658	031.2_peak_95808	TRUE
	chr2:36636853-36637470	GFPposH3K4me1vsInput_peak_4826	2:36636974-36636975	031.1_peak_72506	TRUE			17:37040530-37041008	GFPposH3K4me1vsInput_peak_3556	17:37040930-37040931	031.2_peak_95809	TRUE
	chr2:37041179-37041961	GFPposH3K4me1vsInput_peak_4831	2:37041524-37041525	031.1_peak_72566	TRUE			17:37798242-37798583	GFPposH3K4me1vsInput_peak_3563	17:37798491-37798492	031.2_peak_95973	TRUE
	chr2:39615270-39615718	GFPposH3K4me1vsInput_peak_4855	2:39615304-39615305	031.1_peak_72942	TRUE			17:37900534-37901043	GFPposH3K4me1vsInput_peak_3569	17:37900853-37900854	031.2_peak_96010	TRUE
	chr2:39687419-39688653	GFPposH3K4me1vsInput_peak_4858	2:39687882-39687883	031.1_peak_72954	TRUE			17:38529608-38530049	GFPposH3K4me1vsInput_peak_3573	17:38529611-38529612	031.2_peak_96132	TRUE
	chr2:39846214-39846761	GFPposH3K4me1vsInput_peak_4867	2:39846690-39846691	031.1_peak_72991	TRUE			17:39185348-39185676	GFPposH3K4me1vsInput_peak_3582	17:39185368-39185369	031.2_peak_96252	TRUE
	chr2:39966994-39968615	GFPposH3K4me1vsInput_peak_4872	2:39967668-39967669	031.1_peak_73013	TRUE			17:39220393-39221924	GFPposH3K4me1vsInput_peak_3584	17:39221895-39221896	031.2_peak_96260	TRUE
	chr2:40044542-40046107	GFPposH3K4me1vsInput_peak_4877	2:40045601-40045602	031.1_peak_73019	TRUE			17:39252971-39253316	GFPposH3K4me1vsInput_peak_3586	17:39253024-39253025	031.2_peak_96269	TRUE
	chr2:40134813-40137511	GFPposH3K4me1vsInput_peak_4880	2:40136346-40136347	031.1_peak_73026	TRUE			17:39259019-39259899	GFPposH3K4me1vsInput_peak_3587	17:39259529-39259530	031.2_peak_96272	TRUE
	chr2:40134813-40137511	GFPposH3K4me1vsInput_peak_4880	2:40136611-40136612	031.1_peak_73027	TRUE			17:40479980-40480426	GFPposH3K4me1vsInput_peak_3594	17:40480026-40480027	031.2_peak_96488	TRUE
	chr2:40152020-40152447	GFPposH3K4me1vsInput_peak_4882	2:40152431-40152432	031.1_peak_73031	TRUE			17:41321685-41322018	GFPposH3K4me1vsInput_peak_3602	17:41322006-41322007	031.2_peak_96690	TRUE
	chr2:40897549-40898032	GFPposH3K4me1vsInput_peak_4891	2:40897861-40897862	031.1_peak_73072	TRUE			17:42008952-42010056	GFPposH3K4me1vsInput_peak_3609	17:42009386-42009387	031.2_peak_96839	TRUE
	chr2:41184298-41185972	GFPposH3K4me1vsInput_peak_4895	2:41184642-41184643	031.1_peak_73126	TRUE			17:42008952-42010056	GFPposH3K4me1vsInput_peak_3609	17:42009573-42009574	031.2_peak_96840	TRUE
	chr2:41199870-41201048	GFPposH3K4me1vsInput_peak_4896	2:41200155-41200156	031.1_peak_73128	TRUE			17:42008952-42010056	GFPposH3K4me1vsInput_peak_3609	17:42009751-42009752	031.2_peak_96841	TRUE
	chr2:41286050-41286420	GFPposH3K4me1vsInput_peak_4899	2:41286344-41286345	031.1_peak_73144	TRUE			17:42976513-42976916	GFPposH3K4me1vsInput_peak_3615	17:42976857-42976858	031.2_peak_97028	TRUE
	chr2:41805173-41805724	GFPposH3K4me1vsInput_peak_4907	2:41805232-41805233	031.1_peak_73213	TRUE			17:43209700-43210157	GFPposH3K4me1vsInput_peak_3617	17:43209806-43209807	031.2_peak_97066	TRUE
	chr2:41805173-41805724	GFPposH3K4me1vsInput_peak_4907	2:41805589-41805590	031.1_peak_73214	TRUE			17:44065004-44065555	GFPposH3K4me1vsInput_peak_3624	17:44065450-44065451	031.2_peak_97247	TRUE
	chr2:41822224-41823520	GFPposH3K4me1vsInput_peak_4908	2:41822711-41822712	031.1_peak_73216	TRUE			17:44554670-44554966	GFPposH3K4me1vsInput_peak_3628	17:44554912-44554913	031.2_peak_97355	TRUE
	chr2:45361704-45361999	GFPposH3K4me1vsInput_peak_4934	2:45361752-45361753	031.1_peak_73674	TRUE			17:44942203-44942518	GFPposH3K4me1vsInput_peak_3630	17:44942267-44942268	031.2_peak_97421	TRUE
	chr2:45386917-45387368	GFPposH3K4me1vsInput_peak_4935	2:45386950-45386951	031.1_peak_73678	TRUE			17:45712326-45712621	GFPposH3K4me1vsInput_peak_3635	17:45712359-45712360	031.2_peak_97545	TRUE
	chr2:48444739-48445100	GFPposH3K4me1vsInput_peak_4960	2:48444783-48444784	031.1_peak_73989	TRUE			17:45732539-45732931	GFPposH3K4me1vsInput_peak_3636	17:45732926-45732927	031.2_peak_97552	TRUE
	chr2:49397639-49398031	GFPposH3K4me1vsInput_peak_4964	2:49398012-49398013	031.1_peak_74081	TRUE			17:46202908-46203225	GFPposH3K4me1vsInput_peak_3645	17:46203075-46203076	031.2_peak_97646	TRUE
	chr2:52881928-52882538	GFPposH3K4me1vsInput_peak_4981	2:52882410-52882411	031.1_peak_74424	TRUE			17:48911376-48912242	GFPposH3K4me1vsInput_peak_3655	17:48911725-48911726	031.2_peak_97998	TRUE
	chr2:53555714-53556206	GFPposH3K4me1vsInput_peak_4983	2:53555762-53555763	031.1_peak_74471	TRUE			17:51862731-51863196	GFPposH3K4me1vsInput_peak_3668	17:51862937-51862938	031.2_peak_98632	TRUE
	chr2:54980541-54981645	GFPposH3K4me1vsInput_peak_4988	2:54981595-54981596	031.1_peak_74594	TRUE			17:52017896-52019403	GFPposH3K4me1vsInput_peak_3669	17:52018244-52018245	031.2_peak_98667	TRUE
	chr2:57825387-57825904	GFPposH3K4me1vsInput_peak_4997	2:57825742-57825743	031.1_peak_74906	TRUE			17:52748622-52749191	GFPposH3K4me1vsInput_peak_3670	17:52748729-52748730	031.2_peak_98840	TRUE
	chr20:545305-545622	GFPposH3K4me1vsInput_peak_5002	20:545601-545602	031.1_peak_75169	TRUE			17:52748622-52749191	GFPposH3K4me1vsInput_peak_3670	17:52748996-52748997	031.2_peak_98841	TRUE
	chr20:1361677-1363641	GFPposH3K4me1vsInput_peak_5005	20:1362896-1362897	031.1_peak_75277	TRUE			17:52836754-52837051	GFPposH3K4me1vsInput_peak_3672	17:52836798-52836799	031.2_peak_98870	TRUE
	chr20:2695510-2696994	GFPposH3K4me1vsInput_peak_5009	20:2696457-2696458	031.1_peak_75480	TRUE			18:2498839-2499228	GFPposH3K4me1vsInput_peak_3679	18:2499224-2499225	031.2_peak_99570	TRUE
	chr20:4118080-4118492	GFPposH3K4me1vsInput_peak_5016	20:4118141-4118142	031.1_peak_75632	TRUE			18:2562385-2562695	GFPposH3K4me1vsInput_peak_3680	18:2562555-2562556	031.2_peak_99591	TRUE
	chr20:6574335-6574766	GFPposH3K4me1vsInput_peak_5032	20:6574665-6574666	031.1_peak_75913	TRUE			18:3491521-3491981	GFPposH3K4me1vsInput_peak_3686	18:3491531-3491532	031.2_peak_99766	TRUE
	chr20:7324263-7324643	GFPposH3K4me1vsInput_peak_5033	20:7324350-7324351	031.1_peak_76009	TRUE			18:4394816-4395829	GFPposH3K4me1vsInput_peak_3689	18:4395031-4395032	031.2_peak_99949	TRUE
	chr20:7337444-7337920	GFPposH3K4me1vsInput_peak_5034	20:7337791-7337792	031.1_peak_76013	TRUE			18:5577071-5577366	GFPposH3K4me1vsInput_peak_3692	18:5577265-5577266	031.2_peak_100188	TRUE
	chr20:7687371-7688581	GFPposH3K4me1vsInput_peak_5039	20:7687420-7687421	031.1_peak_76060	TRUE			18:6281882-6282279	GFPposH3K4me1vsInput_peak_3696	18:6282279-6282280	031.2_peak_100377	TRUE
	chr20:7687371-7688581	GFPposH3K4me1vsInput_peak_5039	20:7687966-7687967	031.1_peak_76061	TRUE			18:7325720-7326213	GFPposH3K4me1vsInput_peak_3698	18:7326171-7326172	031.2_peak_100639	TRUE
	chr20:7813246-7813541	GFPposH3K4me1vsInput_peak_5043	20:7813257-7813258	031.1_peak_76075	TRUE			18:10645067-10645417	GFPposH3K4me1vsInput_peak_3728	18:10645310-10645311	031.2_peak_101501	TRUE
	chr20:11228959-11229369	GFPposH3K4me1vsInput_peak_5084	20:11229359-11229360	031.1_peak_76434	TRUE			18:11105121-11105421	GFPposH3K4me1vsInput_peak_3733	18:11105379-11105380	031.2_peak_101614	TRUE
	chr20:11995195-11995783	GFPposH3K4me1vsInput_peak_5092	20:11995319-11995320	031.1_peak_76490	TRUE			18:11216138-11216569	GFPposH3K4me1vsInput_peak_3735	18:11216546-11216547	031.2_peak_101643	TRUE
	chr20:13279613-13280010	GFPposH3K4me1vsInput_peak_5100	20:13279947-13279948	031.1_peak_76548	TRUE			18:11714987-11715446	GFPposH3K4me1vsInput_peak_3742	18:11715128-11715129	031.2_peak_101763	TRUE
	chr20:14973901-14974479	GFPposH3K4me1vsInput_peak_5117	20:14974340-14974341	031.1_peak_76752	TRUE			18:11714987-11715446	GFPposH3K4me1vsInput_peak_3742	18:11715289-11715290	031.2_peak_101764	TRUE
	chr20:15071699-15072175	GFPposH3K4me1vsInput_peak_5120	20:15072046-15072047	031.1_peak_76765	TRUE			18:11744051-11744450	GFPposH3K4me1vsInput_peak_3743	18:11744428-11744429	031.2_peak_101767	TRUE
	chr20:15442387-15442910	GFPposH3K4me1vsInput_peak_5123	20:15442408-15442409	031.1_peak_76813	TRUE			18:12167130-12167508	GFPposH3K4me1vsInput_peak_3751	18:12167219-12167220	031.2_peak_101868	TRUE
	chr20:15454060-15454428	GFPposH3K4me1vsInput_peak_5124	20:15454199-15454200	031.1_peak_76815	TRUE			18:14768598-14769074	GFPposH3K4me1vsInput_peak_3782	18:14768687-14768688	031.2_peak_102492	TRUE
	chr20:15555313-15555660	GFPposH3K4me1vsInput_peak_5128	20:15555652-15555653	031.1_peak_76831	TRUE			18:15835066-15835636	GFPposH3K4me1vsInput_peak_3787	18:15835549-15835550	031.2_peak_102752	TRUE
	chr20:15632257-15632729	GFPposH3K4me1vsInput_peak_5130	20:15632598-15632599	031.1_peak_76846	TRUE			18:17332997-17333300	GFPposH3K4me1vsInput_peak_3799	18:17333299-17333300	031.2_peak_103100	TRUE
	chr20:15949470-15949765	GFPposH3K4me1vsInput_peak_5133	20:15949706-15949707	031.1_peak_76878	TRUE			18:17368757-17369673	GFPposH3K4me1vsInput_peak_3802	18:17369095-17369096	031.2_peak_103114	TRUE
	chr20:16096617-16097777	GFPposH3K4me1vsInput_peak_5134	20:16096964-16096965	031.1_peak_76902	TRUE			18:17381752-17382429	GFPposH3K4me1vsInput_peak_3803	18:17382363-17382364	031.2_peak_103119	TRUE
	chr20:16230589-16231141	GFPposH3K4me1vsInput_peak_5135	20:16230739-16230740	031.1_peak_76925	TRUE			18:17695073-17695421	GFPposH3K4me1vsInput_peak_3805	18:17695417-17695418	031.2_peak_103217	TRUE
	chr20:16459179-16459598	GFPposH3K4me1vsInput_peak_5137	20:16459277-16459278	031.1_peak_76947	TRUE			18:17795176-17795728	GFPposH3K4me1vsInput_peak_3806	18:17795614-17795615	031.2_peak_103250	TRUE
	chr20:17019362-17019720	GFPposH3K4me1vsInput_peak_5144	20:17019394-17019395	031.1_peak_77022	TRUE			18:18066201-18066695	GFPposH3K4me1vsInput_peak_3815	18:18066435-18066436	031.2_peak_103344	TRUE
	chr20:17847334-17847677	GFPposH3K4me1vsInput_peak_5153	20:17847377-17847378	031.1_peak_77070	TRUE			18:18571320-18572312	GFPposH3K4me1vsInput_peak_3818	18:18571560-18571561	031.2_peak_103462	TRUE
	chr20:18034417-18034759	GFPposH3K4me1vsInput_peak_5159	20:18034686-18034687	031.1_peak_77095	TRUE			18:18971592-18972640	GFPposH3K4me1vsInput_peak_3822	18:18972046-18972047	031.2_peak_103518	TRUE
	chr20:19076636-19076952	GFPposH3K4me1vsInput_peak_5163	20:19076698-19076699	031.1_peak_77236	TRUE			18:18971592-18972640	GFPposH3K4me1vsInput_peak_3822	18:18972514-18972515	031.2_peak_103519	TRUE
	chr20:19148470-19149352	GFPposH3K4me1vsInput_peak_5165	20:19148853-19148854	031.1_peak_77256	TRUE			18:19079725-19080162	GFPposH3K4me1vsInput_peak_3823	18:19079740-19079741	031.2_peak_103552	TRUE
	chr20:21469473-21469927	GFPposH3K4me1vsInput_peak_5184	20:21469804-21469805	031.1_peak_77570	TRUE			18:20272049-20272584	GFPposH3K4me1vsInput_peak_3839	18:20272095-20272096	031.2_peak_103871	TRUE
	chr20:23024410-23026185	GFPposH3K4me1vsInput_peak_5207	20:23025701-23025702	031.1_peak_77766	TRUE			18:20942503-20943890	GFPposH3K4me1vsInput_peak_3842	18:20943808-20943809	031.2_peak_104054	TRUE
	chr20:24149894-24150189	GFPposH3K4me1vsInput_peak_5221	20:24150100-24150101	031.1_peak_77953	TRUE			18:20971610-20971935	GFPposH3K4me1vsInput_peak_3843	18:20971934-20971935	031.2_peak_104066	TRUE
	chr20:26608921-26610902	GFPposH3K4me1vsInput_peak_5249	20:26609587-26609588	031.1_peak_78271	TRUE			18:20983110-20983557	GFPposH3K4me1vsInput_peak_3845	18:20983474-20983475	031.2_peak_104070	TRUE
	chr20:26907932-26908227	GFPposH3K4me1vsInput_peak_5252	20:26907942-26907943	031.1_peak_78313	TRUE			18:21031631-21031988	GFPposH3K4me1vsInput_peak_3846	18:21031975-21031976	031.2_peak_104088	TRUE
	chr20:26907932-26908227	GFPposH3K4me1vsInput_peak_5252	20:26908129-26908130	031.1_peak_78314	TRUE			18:21040607-21041073	GFPposH3K4me1vsInput_peak_3847	18:21040683-21040684	031.2_peak_104090	TRUE
	chr20:28488702-28490253	GFPposH3K4me1vsInput_peak_5269	20:28489154-28489155	031.1_peak_78509	TRUE			18:21040607-21041073	GFPposH3K4me1vsInput_peak_3847	18:21041001-21041002	031.2_peak_104091	TRUE
	chr20:29603016-29604000	GFPposH3K4me1vsInput_peak_5291	20:29603032-29603033	031.1_peak_78644	TRUE			18:21125167-21125574	GFPposH3K4me1vsInput_peak_3849	18:21125207-21125208	031.2_peak_104109	TRUE
	chr20:29945218-29946178	GFPposH3K4me1vsInput_peak_5296	20:29946057-29946058	031.1_peak_78695	TRUE			18:21960747-21962206	GFPposH3K4me1vsInput_peak_3852	18:21961694-21961695	031.2_peak_104256	TRUE
	chr20:30084219-30085138	GFPposH3K4me1vsInput_peak_5301	20:30084630-30084631	031.1_peak_78722	TRUE			18:22111373-22111722	GFPposH3K4me1vsInput_peak_3855	18:22111376-22111377	031.2_peak_104290	TRUE
	chr20:30128874-30130447	GFPposH3K4me1vsInput_peak_5303	20:30129488-30129489	031.1_peak_78726	TRUE			18:22468101-22469354	GFPposH3K4me1vsInput_peak_3861	18:22469263-22469264	031.2_peak_104387	TRUE
	chr20:31588575-31589073	GFPposH3K4me1vsInput_peak_5316	20:31588715-31588716	031.1_peak_78935	TRUE			18:23925435-23926213	GFPposH3K4me1vsInput_peak_3880	18:23926123-23926124	031.2_peak_104755	TRUE
	chr20:31703652-31703948	GFPposH3K4me1vsInput_peak_5318	20:31703870-31703871	031.1_peak_78954	TRUE			18:23972213-23974278	GFPposH3K4me1vsInput_peak_3882	18:23973439-23973440	031.2_peak_104767	TRUE
	chr20:32291828-32293311	GFPposH3K4me1vsInput_peak_5330	20:32291940-32291941	031.1_peak_79052	TRUE			18:24111571-24111938	GFPposH3K4me1vsInput_peak_3884	18:24111668-24111669	031.2_peak_104800	TRUE
	chr20:32397042-32397368	GFPposH3K4me1vsInput_peak_5332	20:32397304-32397305	031.1_peak_79076	TRUE			18:24196715-24197860	GFPposH3K4me1vsInput_peak_3886	18:24197073-24197074	031.2_peak_104812	TRUE
	chr20:34443854-34444260	GFPposH3K4me1vsInput_peak_5355	20:34443960-34443961	031.1_peak_79345	TRUE			18:24475413-24475899	GFPposH3K4me1vsInput_peak_3890	18:24475434-24475435	031.2_peak_104867	TRUE
	chr20:34446137-34446682	GFPposH3K4me1vsInput_peak_5356	20:34446200-34446201	031.1_peak_79347	TRUE			18:25676888-25677303	GFPposH3K4me1vsInput_peak_3897	18:25676938-25676939	031.2_peak_105116	TRUE
	chr20:35233212-35233654	GFPposH3K4me1vsInput_peak_5368	20:35233372-35233373	031.1_peak_79466	TRUE			18:25780691-25781151	GFPposH3K4me1vsInput_peak_3899	18:25781065-25781066	031.2_peak_105142	TRUE
	chr20:35995707-35997039	GFPposH3K4me1vsInput_peak_5374	20:35996544-35996545	031.1_peak_79556	TRUE			18:25845671-25846095	GFPposH3K4me1vsInput_peak_3900	18:25845991-25845992	031.2_peak_105157	TRUE
	chr20:36566976-36568421	GFPposH3K4me1vsInput_peak_5380	20:36567823-36567824	031.1_peak_79625	TRUE			18:25894413-25896336	GFPposH3K4me1vsInput_peak_3903	18:25894420-25894421	031.2_peak_105174	TRUE
	chr20:36566976-36568421	GFPposH3K4me1vsInput_peak_5380	20:36568071-36568072	031.1_peak_79626	TRUE			18:25950814-25951883	GFPposH3K4me1vsInput_peak_3905	18:25951624-25951625	031.2_peak_105185	TRUE
	chr20:36681579-36682605	GFPposH3K4me1vsInput_peak_5384	20:36681652-36681653	031.1_peak_79642	TRUE			18:27036235-27036863	GFPposH3K4me1vsInput_peak_3916	18:27036641-27036642	031.2_peak_105408	TRUE
	chr20:37640398-37640885	GFPposH3K4me1vsInput_peak_5392	20:37640790-37640791	031.1_peak_79758	TRUE			18:27500937-27501521	GFPposH3K4me1vsInput_peak_3920	18:27501276-27501277	031.2_peak_105491	TRUE
	chr20:37780057-37780461	GFPposH3K4me1vsInput_peak_5396	20:37780433-37780434	031.1_peak_79790	TRUE			18:27771388-27771915	GFPposH3K4me1vsInput_peak_3923	18:27771446-27771447	031.2_peak_105549	TRUE
	chr20:38598858-38599369	GFPposH3K4me1vsInput_peak_5405	20:38599060-38599061	031.1_peak_79907	TRUE			18:29469526-29469922	GFPposH3K4me1vsInput_peak_3932	18:29469668-29469669	031.2_peak_105850	TRUE
	chr20:39193704-39195255	GFPposH3K4me1vsInput_peak_5409	20:39193960-39193961	031.1_peak_79985	TRUE			18:29603514-29603934	GFPposH3K4me1vsInput_peak_3935	18:29603637-29603638	031.2_peak_105881	TRUE
	chr20:39441200-39441567	GFPposH3K4me1vsInput_peak_5413	20:39441267-39441268	031.1_peak_80012	TRUE			18:30218950-30219523	GFPposH3K4me1vsInput_peak_3940	18:30219089-30219090	031.2_peak_105965	TRUE
	chr20:39764155-39764451	GFPposH3K4me1vsInput_peak_5414	20:39764179-39764180	031.1_peak_80038	TRUE			18:30249644-30250125	GFPposH3K4me1vsInput_peak_3944	18:30249716-30249717	031.2_peak_105976	TRUE
	chr20:40428870-40429541	GFPposH3K4me1vsInput_peak_5420	20:40429504-40429505	031.1_peak_80124	TRUE			18:30315870-30317661	GFPposH3K4me1vsInput_peak_3947	18:30317155-30317156	031.2_peak_105988	TRUE
	chr20:41224893-41225449	GFPposH3K4me1vsInput_peak_5425	20:41225325-41225326	031.1_peak_80213	TRUE			18:30393288-30394173	GFPposH3K4me1vsInput_peak_3948	18:30393645-30393646	031.2_peak_106010	TRUE
	chr20:43970773-43971355	GFPposH3K4me1vsInput_peak_5444	20:43971067-43971068	031.1_peak_80474	TRUE			18:34625708-34627286	GFPposH3K4me1vsInput_peak_3965	18:34626155-34626156	031.2_peak_106783	TRUE
	chr20:45245434-45245884	GFPposH3K4me1vsInput_peak_5450	20:45245865-45245866	031.1_peak_80642	TRUE			18:36771641-36772190	GFPposH3K4me1vsInput_peak_3983	18:36772104-36772105	031.2_peak_107219	TRUE
	chr20:45532198-45532575	GFPposH3K4me1vsInput_peak_5453	20:45532399-45532400	031.1_peak_80671	TRUE			18:38366217-38366682	GFPposH3K4me1vsInput_peak_3995	18:38366673-38366674	031.2_peak_107527	TRUE
	chr20:46309533-46309908	GFPposH3K4me1vsInput_peak_5460	20:46309822-46309823	031.1_peak_80758	TRUE			18:38506356-38506670	GFPposH3K4me1vsInput_peak_3998	18:38506505-38506506	031.2_peak_107545	TRUE
	chr20:47784416-47784873	GFPposH3K4me1vsInput_peak_5469	20:47784853-47784854	031.1_peak_80927	TRUE			18:39245424-39245997	GFPposH3K4me1vsInput_peak_4007	18:39245755-39245756	031.2_peak_107691	TRUE
	chr20:50037363-50037659	GFPposH3K4me1vsInput_peak_5472	20:50037413-50037414	031.1_peak_81145	TRUE			18:39591966-39592261	GFPposH3K4me1vsInput_peak_4010	18:39592239-39592240	031.2_peak_107767	TRUE
	chr21:1117079-1117627	GFPposH3K4me1vsInput_peak_5493	21:1117305-1117306	031.1_peak_81856	TRUE			18:39705841-39706341	GFPposH3K4me1vsInput_peak_4011	18:39706202-39706203	031.2_peak_107794	TRUE
	chr21:3288118-3288576	GFPposH3K4me1vsInput_peak_5502	21:3288478-3288479	031.1_peak_82111	TRUE			18:40119893-40120272	GFPposH3K4me1vsInput_peak_4015	18:40120183-40120184	031.2_peak_107880	TRUE
	chr21:3955085-3955467	GFPposH3K4me1vsInput_peak_5504	21:3955092-3955093	031.1_peak_82196	TRUE			18:40342735-40344125	GFPposH3K4me1vsInput_peak_4018	18:40343783-40343784	031.2_peak_107933	TRUE
	chr21:4106198-4107768	GFPposH3K4me1vsInput_peak_5505	21:4107382-4107383	031.1_peak_82212	TRUE			18:40707486-40708705	GFPposH3K4me1vsInput_peak_4024	18:40707544-40707545	031.2_peak_108008	TRUE
	chr21:4527263-4527804	GFPposH3K4me1vsInput_peak_5506	21:4527341-4527342	031.1_peak_82234	TRUE			18:40720272-40721508	GFPposH3K4me1vsInput_peak_4026	18:40720608-40720609	031.2_peak_108010	TRUE
	chr21:8304650-8305002	GFPposH3K4me1vsInput_peak_5528	21:8304794-8304795	031.1_peak_82689	TRUE			18:40804405-40804793	GFPposH3K4me1vsInput_peak_4029	18:40804503-40804504	031.2_peak_108032	TRUE
	chr21:9365431-9366162	GFPposH3K4me1vsInput_peak_5534	21:9365551-9365552	031.1_peak_82782	TRUE			18:41221860-41222162	GFPposH3K4me1vsInput_peak_4034	18:41222140-41222141	031.2_peak_108127	TRUE
	chr21:9692177-9692710	GFPposH3K4me1vsInput_peak_5537	21:9692292-9692293	031.1_peak_82818	TRUE			18:41270980-41271363	GFPposH3K4me1vsInput_peak_4036	18:41271048-41271049	031.2_peak_108146	TRUE
	chr21:10311438-10311751	GFPposH3K4me1vsInput_peak_5541	21:10311521-10311522	031.1_peak_82890	TRUE			18:42529781-42530253	GFPposH3K4me1vsInput_peak_4044	18:42530171-42530172	031.2_peak_108391	TRUE
	chr21:10877263-10878972	GFPposH3K4me1vsInput_peak_5545	21:10877467-10877468	031.1_peak_82979	TRUE			18:42754687-42755191	GFPposH3K4me1vsInput_peak_4048	18:42755112-42755113	031.2_peak_108428	TRUE
	chr21:10877263-10878972	GFPposH3K4me1vsInput_peak_5545	21:10877996-10877997	031.1_peak_82980	TRUE			18:42859200-42859992	GFPposH3K4me1vsInput_peak_4050	18:42859703-42859704	031.2_peak_108440	TRUE
	chr21:10877263-10878972	GFPposH3K4me1vsInput_peak_5545	21:10878806-10878807	031.1_peak_82981	TRUE			18:43102118-43103460	GFPposH3K4me1vsInput_peak_4054	18:43102877-43102878	031.2_peak_108484	TRUE
	chr21:12123004-12123982	GFPposH3K4me1vsInput_peak_5556	21:12123507-12123508	031.1_peak_83123	TRUE			18:44132665-44133096	GFPposH3K4me1vsInput_peak_4067	18:44133018-44133019	031.2_peak_108687	TRUE
	chr21:12230690-12231085	GFPposH3K4me1vsInput_peak_5557	21:12230796-12230797	031.1_peak_83139	TRUE			18:46666160-46666455	GFPposH3K4me1vsInput_peak_4075	18:46666168-46666169	031.2_peak_109282	TRUE
	chr21:12903893-12904439	GFPposH3K4me1vsInput_peak_5561	21:12904142-12904143	031.1_peak_83220	TRUE			18:47945678-47946131	GFPposH3K4me1vsInput_peak_4088	18:47945784-47945785	031.2_peak_109590	TRUE
	chr21:13595939-13596928	GFPposH3K4me1vsInput_peak_5571	21:13596453-13596454	031.1_peak_83313	TRUE			19:1481864-1482300	GFPposH3K4me1vsInput_peak_4107	19:1481900-1481901	031.2_peak_110686	TRUE
	chr21:15066026-15067248	GFPposH3K4me1vsInput_peak_5582	21:15066357-15066358	031.1_peak_83480	TRUE			19:2821846-2822738	GFPposH3K4me1vsInput_peak_4111	19:2821920-2821921	031.2_peak_110985	TRUE
	chr21:16108829-16109399	GFPposH3K4me1vsInput_peak_5599	21:16109047-16109048	031.1_peak_83604	TRUE			19:3065968-3066322	GFPposH3K4me1vsInput_peak_4112	19:3066205-3066206	031.2_peak_111036	TRUE
	chr21:16970029-16970387	GFPposH3K4me1vsInput_peak_5605	21:16970078-16970079	031.1_peak_83702	TRUE			19:3720565-3720895	GFPposH3K4me1vsInput_peak_4119	19:3720749-3720750	031.2_peak_111185	TRUE
	chr21:16970029-16970387	GFPposH3K4me1vsInput_peak_5605	21:16970312-16970313	031.1_peak_83703	TRUE			19:3752682-3754137	GFPposH3K4me1vsInput_peak_4120	19:3752801-3752802	031.2_peak_111196	TRUE
	chr21:17840790-17841307	GFPposH3K4me1vsInput_peak_5616	21:17841222-17841223	031.1_peak_83849	TRUE			19:5115308-5115846	GFPposH3K4me1vsInput_peak_4132	19:5115688-5115689	031.2_peak_111460	TRUE
	chr21:19670065-19670363	GFPposH3K4me1vsInput_peak_5634	21:19670185-19670186	031.1_peak_84059	TRUE			19:5296273-5296753	GFPposH3K4me1vsInput_peak_4133	19:5296387-5296388	031.2_peak_111492	TRUE
	chr21:19753606-19753994	GFPposH3K4me1vsInput_peak_5637	21:19753979-19753980	031.1_peak_84065	TRUE			19:5623070-5623373	GFPposH3K4me1vsInput_peak_4136	19:5623164-5623165	031.2_peak_111563	TRUE
	chr21:20112198-20112771	GFPposH3K4me1vsInput_peak_5642	21:20112761-20112762	031.1_peak_84133	TRUE			19:5851189-5851484	GFPposH3K4me1vsInput_peak_4137	19:5851301-5851302	031.2_peak_111619	TRUE
	chr21:20534865-20535422	GFPposH3K4me1vsInput_peak_5646	21:20535411-20535412	031.1_peak_84190	TRUE			19:5851189-5851484	GFPposH3K4me1vsInput_peak_4137	19:5851480-5851481	031.2_peak_111620	TRUE
	chr21:21354809-21355667	GFPposH3K4me1vsInput_peak_5663	21:21355390-21355391	031.1_peak_84303	TRUE			19:6823601-6824950	GFPposH3K4me1vsInput_peak_4141	19:6824564-6824565	031.2_peak_111842	TRUE
	chr21:22998394-22998741	GFPposH3K4me1vsInput_peak_5672	21:22998405-22998406	031.1_peak_84498	TRUE			19:6823601-6824950	GFPposH3K4me1vsInput_peak_4141	19:6824931-6824932	031.2_peak_111843	TRUE
	chr21:23188472-23189066	GFPposH3K4me1vsInput_peak_5677	21:23188702-23188703	031.1_peak_84522	TRUE			19:8593339-8593754	GFPposH3K4me1vsInput_peak_4152	19:8593549-8593550	031.2_peak_112224	TRUE
	chr21:23202058-23202841	GFPposH3K4me1vsInput_peak_5679	21:23202314-23202315	031.1_peak_84526	TRUE			19:8661445-8661765	GFPposH3K4me1vsInput_peak_4153	19:8661472-8661473	031.2_peak_112237	TRUE
	chr21:23202058-23202841	GFPposH3K4me1vsInput_peak_5679	21:23202669-23202670	031.1_peak_84527	TRUE			19:9535808-9536103	GFPposH3K4me1vsInput_peak_4160	19:9535850-9535851	031.2_peak_112448	TRUE
	chr21:23238869-23239886	GFPposH3K4me1vsInput_peak_5682	21:23238932-23238933	031.1_peak_84533	TRUE			19:9542517-9542962	GFPposH3K4me1vsInput_peak_4161	19:9542900-9542901	031.2_peak_112452	TRUE
	chr21:23512042-23512373	GFPposH3K4me1vsInput_peak_5687	21:23512361-23512362	031.1_peak_84572	TRUE			19:10130111-10131551	GFPposH3K4me1vsInput_peak_4163	19:10130629-10130630	031.2_peak_112600	TRUE
	chr21:23934699-23935634	GFPposH3K4me1vsInput_peak_5695	21:23934819-23934820	031.1_peak_84620	TRUE			19:10161104-10162638	GFPposH3K4me1vsInput_peak_4165	19:10162599-10162600	031.2_peak_112604	TRUE
	chr21:23964739-23965888	GFPposH3K4me1vsInput_peak_5696	21:23965052-23965053	031.1_peak_84623	TRUE			19:10476760-10477079	GFPposH3K4me1vsInput_peak_4167	19:10477058-10477059	031.2_peak_112672	TRUE
	chr21:23997574-23997994	GFPposH3K4me1vsInput_peak_5697	21:23997884-23997885	031.1_peak_84628	TRUE			19:10521637-10522154	GFPposH3K4me1vsInput_peak_4168	19:10521753-10521754	031.2_peak_112682	TRUE
	chr21:24543638-24543933	GFPposH3K4me1vsInput_peak_5698	21:24543676-24543677	031.1_peak_84697	TRUE			19:10521637-10522154	GFPposH3K4me1vsInput_peak_4168	19:10522030-10522031	031.2_peak_112683	TRUE
	chr21:24600268-24601721	GFPposH3K4me1vsInput_peak_5699	21:24601167-24601168	031.1_peak_84714	TRUE			19:10743255-10743550	GFPposH3K4me1vsInput_peak_4171	19:10743306-10743307	031.2_peak_112730	TRUE
	chr21:26407587-26408117	GFPposH3K4me1vsInput_peak_5709	21:26407624-26407625	031.1_peak_84938	TRUE			19:13274333-13274672	GFPposH3K4me1vsInput_peak_4202	19:13274407-13274408	031.2_peak_113299	TRUE
	chr21:26574714-26575899	GFPposH3K4me1vsInput_peak_5712	21:26574806-26574807	031.1_peak_84967	TRUE			19:13290854-13291945	GFPposH3K4me1vsInput_peak_4203	19:13291254-13291255	031.2_peak_113305	TRUE
	chr21:27577089-27577533	GFPposH3K4me1vsInput_peak_5715	21:27577473-27577474	031.1_peak_85107	TRUE			19:13290854-13291945	GFPposH3K4me1vsInput_peak_4203	19:13291509-13291510	031.2_peak_113306	TRUE
	chr21:27962432-27962890	GFPposH3K4me1vsInput_peak_5717	21:27962842-27962843	031.1_peak_85154	TRUE			19:13309004-13309707	GFPposH3K4me1vsInput_peak_4206	19:13309139-13309140	031.2_peak_113311	TRUE
	chr21:28375530-28375825	GFPposH3K4me1vsInput_peak_5722	21:28375666-28375667	031.1_peak_85192	TRUE			19:13309004-13309707	GFPposH3K4me1vsInput_peak_4206	19:13309269-13309270	031.2_peak_113312	TRUE
	chr21:28564653-28565124	GFPposH3K4me1vsInput_peak_5726	21:28564813-28564814	031.1_peak_85219	TRUE			19:13422707-13423120	GFPposH3K4me1vsInput_peak_4207	19:13422825-13422826	031.2_peak_113339	TRUE
	chr21:28589900-28590932	GFPposH3K4me1vsInput_peak_5727	21:28590505-28590506	031.1_peak_85226	TRUE			19:13688070-13689563	GFPposH3K4me1vsInput_peak_4213	19:13688598-13688599	031.2_peak_113393	TRUE
	chr21:28751532-28751948	GFPposH3K4me1vsInput_peak_5730	21:28751578-28751579	031.1_peak_85249	TRUE			19:14469158-14470026	GFPposH3K4me1vsInput_peak_4221	19:14469644-14469645	031.2_peak_113546	TRUE
	chr21:28760705-28761950	GFPposH3K4me1vsInput_peak_5731	21:28761072-28761073	031.1_peak_85252	TRUE			19:15289905-15291838	GFPposH3K4me1vsInput_peak_4228	19:15291092-15291093	031.2_peak_113692	TRUE
	chr21:28760705-28761950	GFPposH3K4me1vsInput_peak_5731	21:28761427-28761428	031.1_peak_85253	TRUE			19:15544132-15544595	GFPposH3K4me1vsInput_peak_4232	19:15544161-15544162	031.2_peak_113774	TRUE
	chr21:28898585-28899094	GFPposH3K4me1vsInput_peak_5736	21:28898966-28898967	031.1_peak_85272	TRUE			19:15546464-15547176	GFPposH3K4me1vsInput_peak_4233	19:15546603-15546604	031.2_peak_113775	TRUE
	chr21:32470869-32472201	GFPposH3K4me1vsInput_peak_5749	21:32471140-32471141	031.1_peak_85596	TRUE			19:15946257-15947128	GFPposH3K4me1vsInput_peak_4238	19:15946979-15946980	031.2_peak_113848	TRUE
	chr21:33387736-33389409	GFPposH3K4me1vsInput_peak_5754	21:33388094-33388095	031.1_peak_85678	TRUE			19:16340005-16340406	GFPposH3K4me1vsInput_peak_4243	19:16340058-16340059	031.2_peak_113922	TRUE
	chr21:33387736-33389409	GFPposH3K4me1vsInput_peak_5754	21:33388503-33388504	031.1_peak_85679	TRUE			19:16661644-16661984	GFPposH3K4me1vsInput_peak_4246	19:16661921-16661922	031.2_peak_113986	TRUE
	chr21:34430686-34431198	GFPposH3K4me1vsInput_peak_5763	21:34431112-34431113	031.1_peak_85773	TRUE			19:20017354-20017662	GFPposH3K4me1vsInput_peak_4264	19:20017413-20017414	031.2_peak_114574	TRUE
	chr21:34517882-34518384	GFPposH3K4me1vsInput_peak_5764	21:34518030-34518031	031.1_peak_85786	TRUE			19:20591520-20591970	GFPposH3K4me1vsInput_peak_4268	19:20591963-20591964	031.2_peak_114694	TRUE
	chr21:34517882-34518384	GFPposH3K4me1vsInput_peak_5764	21:34518374-34518375	031.1_peak_85787	TRUE			19:20620017-20620515	GFPposH3K4me1vsInput_peak_4270	19:20620082-20620083	031.2_peak_114703	TRUE
	chr21:34618321-34618940	GFPposH3K4me1vsInput_peak_5765	21:34618719-34618720	031.1_peak_85813	TRUE			19:20631878-20632909	GFPposH3K4me1vsInput_peak_4272	19:20632568-20632569	031.2_peak_114709	TRUE
	chr21:35822353-35822795	GFPposH3K4me1vsInput_peak_5772	21:35822711-35822712	031.1_peak_85920	TRUE			19:21123748-21124188	GFPposH3K4me1vsInput_peak_4276	19:21124094-21124095	031.2_peak_114806	TRUE
	chr21:36249927-36250336	GFPposH3K4me1vsInput_peak_5776	21:36250312-36250313	031.1_peak_85975	TRUE			19:21805067-21805629	GFPposH3K4me1vsInput_peak_4280	19:21805242-21805243	031.2_peak_114955	TRUE
	chr21:38581797-38582191	GFPposH3K4me1vsInput_peak_5797	21:38582133-38582134	031.1_peak_86287	TRUE			19:21980229-21981235	GFPposH3K4me1vsInput_peak_4282	19:21980337-21980338	031.2_peak_114985	TRUE
	chr21:42756767-42757189	GFPposH3K4me1vsInput_peak_5809	21:42756861-42756862	031.1_peak_86787	TRUE			19:21980229-21981235	GFPposH3K4me1vsInput_peak_4282	19:21981216-21981217	031.2_peak_114986	TRUE
	chr22:982418-982819	GFPposH3K4me1vsInput_peak_5818	22:982723-982724	031.1_peak_87407	TRUE			19:22142744-22143110	GFPposH3K4me1vsInput_peak_4287	19:22143092-22143093	031.2_peak_115026	TRUE
	chr22:4954104-4955952	GFPposH3K4me1vsInput_peak_5840	22:4955642-4955643	031.1_peak_87815	TRUE			19:22610861-22611250	GFPposH3K4me1vsInput_peak_4291	19:22611157-22611158	031.2_peak_115112	TRUE
	chr22:5003169-5003834	GFPposH3K4me1vsInput_peak_5841	22:5003811-5003812	031.1_peak_87825	TRUE			19:22640183-22640664	GFPposH3K4me1vsInput_peak_4292	19:22640396-22640397	031.2_peak_115117	TRUE
	chr22:11130454-11130989	GFPposH3K4me1vsInput_peak_5871	22:11130951-11130952	031.1_peak_88331	TRUE			19:22642294-22642680	GFPposH3K4me1vsInput_peak_4293	19:22642522-22642523	031.2_peak_115118	TRUE
	chr22:11968868-11969380	GFPposH3K4me1vsInput_peak_5884	22:11969321-11969322	031.1_peak_88458	TRUE			19:22679109-22679624	GFPposH3K4me1vsInput_peak_4294	19:22679166-22679167	031.2_peak_115130	TRUE
	chr22:11982255-11983623	GFPposH3K4me1vsInput_peak_5885	22:11982636-11982637	031.1_peak_88460	TRUE			19:22914389-22915711	GFPposH3K4me1vsInput_peak_4298	19:22914522-22914523	031.2_peak_115184	TRUE
	chr22:13138536-13139363	GFPposH3K4me1vsInput_peak_5897	22:13138874-13138875	031.1_peak_88622	TRUE			19:22924266-22925450	GFPposH3K4me1vsInput_peak_4299	19:22925318-22925319	031.2_peak_115185	TRUE
	chr22:14206236-14206725	GFPposH3K4me1vsInput_peak_5905	22:14206684-14206685	031.1_peak_88743	TRUE			19:24683549-24683864	GFPposH3K4me1vsInput_peak_4314	19:24683694-24683695	031.2_peak_115403	TRUE
	chr22:16789796-16790348	GFPposH3K4me1vsInput_peak_5918	22:16789910-16789911	031.1_peak_89075	TRUE			19:24796771-24797146	GFPposH3K4me1vsInput_peak_4316	19:24796820-24796821	031.2_peak_115427	TRUE
	chr22:16899167-16899549	GFPposH3K4me1vsInput_peak_5923	22:16899454-16899455	031.1_peak_89097	TRUE			19:25173246-25174212	GFPposH3K4me1vsInput_peak_4320	19:25173896-25173897	031.2_peak_115510	TRUE
	chr22:16955609-16956212	GFPposH3K4me1vsInput_peak_5929	22:16956037-16956038	031.1_peak_89106	TRUE			19:25197199-25197568	GFPposH3K4me1vsInput_peak_4321	19:25197286-25197287	031.2_peak_115518	TRUE
	chr22:16965911-16966294	GFPposH3K4me1vsInput_peak_5930	22:16965951-16965952	031.1_peak_89110	TRUE			19:25297930-25299116	GFPposH3K4me1vsInput_peak_4323	19:25297987-25297988	031.2_peak_115543	TRUE
	chr22:16987305-16987792	GFPposH3K4me1vsInput_peak_5932	22:16987616-16987617	031.1_peak_89116	TRUE			19:25297930-25299116	GFPposH3K4me1vsInput_peak_4323	19:25298564-25298565	031.2_peak_115544	TRUE
	chr22:18501893-18502210	GFPposH3K4me1vsInput_peak_5942	22:18502179-18502180	031.1_peak_89327	TRUE			19:26165958-26166575	GFPposH3K4me1vsInput_peak_4328	19:26166473-26166474	031.2_peak_115711	TRUE
	chr22:18682071-18682520	GFPposH3K4me1vsInput_peak_5945	22:18682155-18682156	031.1_peak_89364	TRUE			19:26206935-26207282	GFPposH3K4me1vsInput_peak_4332	19:26207002-26207003	031.2_peak_115722	TRUE
	chr22:18706866-18707219	GFPposH3K4me1vsInput_peak_5948	22:18707016-18707017	031.1_peak_89369	TRUE			19:26287698-26288251	GFPposH3K4me1vsInput_peak_4334	19:26287854-26287855	031.2_peak_115737	TRUE
	chr22:18727535-18727927	GFPposH3K4me1vsInput_peak_5950	22:18727571-18727572	031.1_peak_89376	TRUE			19:26515707-26516264	GFPposH3K4me1vsInput_peak_4341	19:26516197-26516198	031.2_peak_115796	TRUE
	chr22:18906202-18909500	GFPposH3K4me1vsInput_peak_5952	22:18908877-18908878	031.1_peak_89417	TRUE			19:26521876-26522224	GFPposH3K4me1vsInput_peak_4342	19:26522205-26522206	031.2_peak_115799	TRUE
	chr22:20958155-20959564	GFPposH3K4me1vsInput_peak_5972	22:20958905-20958906	031.1_peak_89668	TRUE			19:26529932-26530896	GFPposH3K4me1vsInput_peak_4343	19:26530251-26530252	031.2_peak_115801	TRUE
	chr22:21548230-21548640	GFPposH3K4me1vsInput_peak_5980	22:21548355-21548356	031.1_peak_89758	TRUE			19:26529932-26530896	GFPposH3K4me1vsInput_peak_4343	19:26530478-26530479	031.2_peak_115802	TRUE
	chr22:21869164-21870223	GFPposH3K4me1vsInput_peak_5986	22:21869686-21869687	031.1_peak_89819	TRUE			19:27800225-27800649	GFPposH3K4me1vsInput_peak_4352	19:27800258-27800259	031.2_peak_116033	TRUE
	chr22:21869164-21870223	GFPposH3K4me1vsInput_peak_5986	22:21870004-21870005	031.1_peak_89820	TRUE			19:28216523-28216921	GFPposH3K4me1vsInput_peak_4362	19:28216527-28216528	031.2_peak_116097	TRUE
	chr22:23317942-23318370	GFPposH3K4me1vsInput_peak_5999	22:23318050-23318051	031.1_peak_89969	TRUE			19:28719400-28719695	GFPposH3K4me1vsInput_peak_4371	19:28719408-28719409	031.2_peak_116221	TRUE
	chr22:23317942-23318370	GFPposH3K4me1vsInput_peak_5999	22:23318260-23318261	031.1_peak_89970	TRUE			19:28852460-28852911	GFPposH3K4me1vsInput_peak_4373	19:28852860-28852861	031.2_peak_116251	TRUE
	chr22:23381153-23381683	GFPposH3K4me1vsInput_peak_6002	22:23381651-23381652	031.1_peak_89984	TRUE			19:28898057-28898411	GFPposH3K4me1vsInput_peak_4374	19:28898159-28898160	031.2_peak_116263	TRUE
	chr22:24404278-24404573	GFPposH3K4me1vsInput_peak_6013	22:24404454-24404455	031.1_peak_90086	TRUE			19:29472403-29472698	GFPposH3K4me1vsInput_peak_4383	19:29472660-29472661	031.2_peak_116377	TRUE
	chr22:28541353-28543070	GFPposH3K4me1vsInput_peak_6044	22:28541369-28541370	031.1_peak_90321	TRUE			19:29538013-29538545	GFPposH3K4me1vsInput_peak_4385	19:29538050-29538051	031.2_peak_116399	TRUE
	chr22:29477488-29478444	GFPposH3K4me1vsInput_peak_6049	22:29478172-29478173	031.1_peak_90410	TRUE			19:30411576-30412145	GFPposH3K4me1vsInput_peak_4394	19:30411811-30411812	031.2_peak_116602	TRUE
	chr22:29477488-29478444	GFPposH3K4me1vsInput_peak_6049	22:29478411-29478412	031.1_peak_90411	TRUE			19:30824375-30824815	GFPposH3K4me1vsInput_peak_4397	19:30824771-30824772	031.2_peak_116684	TRUE
	chr22:33040984-33041519	GFPposH3K4me1vsInput_peak_6078	22:33041128-33041129	031.1_peak_90719	TRUE			19:30933212-30933777	GFPposH3K4me1vsInput_peak_4398	19:30933699-30933700	031.2_peak_116714	TRUE
	chr22:33184548-33185726	GFPposH3K4me1vsInput_peak_6082	22:33185615-33185616	031.1_peak_90727	TRUE			19:31198544-31200044	GFPposH3K4me1vsInput_peak_4400	19:31199085-31199086	031.2_peak_116784	TRUE
	chr22:34764870-34766029	GFPposH3K4me1vsInput_peak_6091	22:34765505-34765506	031.1_peak_90838	TRUE			19:32077373-32078743	GFPposH3K4me1vsInput_peak_4408	19:32077977-32077978	031.2_peak_117012	TRUE
	chr22:35239870-35240555	GFPposH3K4me1vsInput_peak_6095	22:35239869-35239870	031.1_peak_90906	TRUE			19:32331259-32332293	GFPposH3K4me1vsInput_peak_4410	19:32331882-32331883	031.2_peak_117081	TRUE
	chr22:35251504-35252004	GFPposH3K4me1vsInput_peak_6096	22:35251708-35251709	031.1_peak_90910	TRUE			19:32646958-32647491	GFPposH3K4me1vsInput_peak_4415	19:32647060-32647061	031.2_peak_117164	TRUE
	chr22:37337786-37338977	GFPposH3K4me1vsInput_peak_6110	22:37338319-37338320	031.1_peak_91102	TRUE			19:32775168-32775743	GFPposH3K4me1vsInput_peak_4418	19:32775309-32775310	031.2_peak_117198	TRUE
	chr22:38314328-38315645	GFPposH3K4me1vsInput_peak_6113	22:38314593-38314594	031.1_peak_91253	TRUE			19:32906742-32907186	GFPposH3K4me1vsInput_peak_4421	19:32906753-32906754	031.2_peak_117243	TRUE
	chr23:2596173-2597618	GFPposH3K4me1vsInput_peak_6128	23:2596786-2596787	031.1_peak_91756	TRUE			19:33425112-33425521	GFPposH3K4me1vsInput_peak_4424	19:33425397-33425398	031.2_peak_117376	TRUE
	chr23:4113144-4114172	GFPposH3K4me1vsInput_peak_6136	23:4113468-4113469	031.1_peak_91974	TRUE			19:33656106-33656401	GFPposH3K4me1vsInput_peak_4425	19:33656296-33656297	031.2_peak_117425	TRUE
	chr23:5333573-5333921	GFPposH3K4me1vsInput_peak_6141	23:5333879-5333880	031.1_peak_92137	TRUE			19:33903552-33904063	GFPposH3K4me1vsInput_peak_4426	19:33903572-33903573	031.2_peak_117483	TRUE
	chr23:5352368-5352734	GFPposH3K4me1vsInput_peak_6142	23:5352669-5352670	031.1_peak_92144	TRUE			19:33906454-33906897	GFPposH3K4me1vsInput_peak_4427	19:33906469-33906470	031.2_peak_117484	TRUE
	chr23:5386357-5386829	GFPposH3K4me1vsInput_peak_6143	23:5386438-5386439	031.1_peak_92149	TRUE			19:34073101-34073540	GFPposH3K4me1vsInput_peak_4430	19:34073197-34073198	031.2_peak_117520	TRUE
	chr23:6520625-6521148	GFPposH3K4me1vsInput_peak_6157	23:6520779-6520780	031.1_peak_92309	TRUE			19:34867991-34868428	GFPposH3K4me1vsInput_peak_4440	19:34868093-34868094	031.2_peak_117706	TRUE
	chr23:7675025-7675500	GFPposH3K4me1vsInput_peak_6165	23:7675291-7675292	031.1_peak_92447	TRUE			19:35525512-35525948	GFPposH3K4me1vsInput_peak_4448	19:35525862-35525863	031.2_peak_117863	TRUE
	chr23:7899274-7899570	GFPposH3K4me1vsInput_peak_6166	23:7899349-7899350	031.1_peak_92480	TRUE			19:35657074-35657948	GFPposH3K4me1vsInput_peak_4449	19:35657091-35657092	031.2_peak_117897	TRUE
	chr23:8734183-8734699	GFPposH3K4me1vsInput_peak_6174	23:8734422-8734423	031.1_peak_92584	TRUE			19:35657074-35657948	GFPposH3K4me1vsInput_peak_4449	19:35657796-35657797	031.2_peak_117898	TRUE
	chr23:8827860-8828310	GFPposH3K4me1vsInput_peak_6177	23:8828256-8828257	031.1_peak_92602	TRUE			19:36995157-36995573	GFPposH3K4me1vsInput_peak_4463	19:36995300-36995301	031.2_peak_118175	TRUE
	chr23:9050489-9050799	GFPposH3K4me1vsInput_peak_6179	23:9050717-9050718	031.1_peak_92636	TRUE			19:37886622-37887789	GFPposH3K4me1vsInput_peak_4466	19:37887390-37887391	031.2_peak_118382	TRUE
	chr23:9923850-9925566	GFPposH3K4me1vsInput_peak_6187	23:9925104-9925105	031.1_peak_92761	TRUE			19:38739559-38740006	GFPposH3K4me1vsInput_peak_4472	19:38739633-38739634	031.2_peak_118574	TRUE
	chr23:10156686-10157044	GFPposH3K4me1vsInput_peak_6189	23:10157022-10157023	031.1_peak_92788	TRUE			19:38739559-38740006	GFPposH3K4me1vsInput_peak_4472	19:38739912-38739913	031.2_peak_118575	TRUE
	chr23:10513707-10514005	GFPposH3K4me1vsInput_peak_6198	23:10513863-10513864	031.1_peak_92846	TRUE			19:39220603-39220945	GFPposH3K4me1vsInput_peak_4477	19:39220667-39220668	031.2_peak_118689	TRUE
	chr23:13649321-13649880	GFPposH3K4me1vsInput_peak_6215	23:13649498-13649499	031.1_peak_93141	TRUE			19:39911076-39911546	GFPposH3K4me1vsInput_peak_4480	19:39911481-39911482	031.2_peak_118851	TRUE
	chr23:13909494-13909806	GFPposH3K4me1vsInput_peak_6218	23:13909799-13909800	031.1_peak_93173	TRUE			19:40707034-40707566	GFPposH3K4me1vsInput_peak_4483	19:40707417-40707418	031.2_peak_119017	TRUE
	chr23:16734064-16735255	GFPposH3K4me1vsInput_peak_6243	23:16734649-16734650	031.1_peak_93452	TRUE			19:41374704-41375106	GFPposH3K4me1vsInput_peak_4488	19:41374993-41374994	031.2_peak_119152	TRUE
	chr23:17484915-17485210	GFPposH3K4me1vsInput_peak_6246	23:17485057-17485058	031.1_peak_93551	TRUE			19:42075180-42075603	GFPposH3K4me1vsInput_peak_4492	19:42075382-42075383	031.2_peak_119333	TRUE
	chr23:19431814-19432135	GFPposH3K4me1vsInput_peak_6257	23:19431870-19431871	031.1_peak_93807	TRUE			19:42525122-42525521	GFPposH3K4me1vsInput_peak_4497	19:42525169-42525170	031.2_peak_119423	TRUE
	chr23:21467712-21468165	GFPposH3K4me1vsInput_peak_6270	23:21468008-21468009	031.1_peak_94035	TRUE			19:43154170-43154467	GFPposH3K4me1vsInput_peak_4502	19:43154350-43154351	031.2_peak_119544	TRUE
	chr23:22794670-22795617	GFPposH3K4me1vsInput_peak_6283	23:22795283-22795284	031.1_peak_94208	TRUE			19:43162524-43163154	GFPposH3K4me1vsInput_peak_4503	19:43162538-43162539	031.2_peak_119545	TRUE
	chr23:22797769-22798367	GFPposH3K4me1vsInput_peak_6284	23:22797803-22797804	031.1_peak_94210	TRUE			19:43162524-43163154	GFPposH3K4me1vsInput_peak_4503	19:43162741-43162742	031.2_peak_119546	TRUE
	chr23:22827914-22828538	GFPposH3K4me1vsInput_peak_6286	23:22827933-22827934	031.1_peak_94216	TRUE			19:43162524-43163154	GFPposH3K4me1vsInput_peak_4503	19:43163078-43163079	031.2_peak_119547	TRUE
	chr23:22827914-22828538	GFPposH3K4me1vsInput_peak_6286	23:22828261-22828262	031.1_peak_94217	TRUE			19:45873479-45874017	GFPposH3K4me1vsInput_peak_4511	19:45873938-45873939	031.2_peak_120116	TRUE
	chr23:22837825-22839237	GFPposH3K4me1vsInput_peak_6287	23:22838261-22838262	031.1_peak_94218	TRUE			19:45903172-45903675	GFPposH3K4me1vsInput_peak_4512	19:45903416-45903417	031.2_peak_120122	TRUE
	chr23:23732967-23733383	GFPposH3K4me1vsInput_peak_6308	23:23733043-23733044	031.1_peak_94382	TRUE			19:47356796-47357181	GFPposH3K4me1vsInput_peak_4524	19:47357140-47357141	031.2_peak_120429	TRUE
	chr23:24056341-24056741	GFPposH3K4me1vsInput_peak_6314	23:24056356-24056357	031.1_peak_94429	TRUE			19:48248580-48248875	GFPposH3K4me1vsInput_peak_4535	19:48248618-48248619	031.2_peak_120654	TRUE
	chr23:24241075-24241550	GFPposH3K4me1vsInput_peak_6317	23:24241502-24241503	031.1_peak_94458	TRUE			2:580924-581874	GFPposH3K4me1vsInput_peak_4539	2:581406-581407	031.2_peak_120962	TRUE
	chr23:25427699-25430954	GFPposH3K4me1vsInput_peak_6334	23:25428326-25428327	031.1_peak_94623	TRUE			2:1747844-1748220	GFPposH3K4me1vsInput_peak_4541	2:1748061-1748062	031.2_peak_121212	TRUE
	chr23:25427699-25430954	GFPposH3K4me1vsInput_peak_6334	23:25429204-25429205	031.1_peak_94624	TRUE			2:4000711-4001205	GFPposH3K4me1vsInput_peak_4550	2:4000788-4000789	031.2_peak_121710	TRUE
	chr23:25427699-25430954	GFPposH3K4me1vsInput_peak_6334	23:25430626-25430627	031.1_peak_94625	TRUE			2:4245208-4245520	GFPposH3K4me1vsInput_peak_4551	2:4245223-4245224	031.2_peak_121775	TRUE
	chr23:25642914-25643368	GFPposH3K4me1vsInput_peak_6336	23:25643265-25643266	031.1_peak_94644	TRUE			2:4671534-4672121	GFPposH3K4me1vsInput_peak_4554	2:4671631-4671632	031.2_peak_121890	TRUE
	chr23:25977602-25978079	GFPposH3K4me1vsInput_peak_6340	23:25977828-25977829	031.1_peak_94697	TRUE			2:4940802-4941192	GFPposH3K4me1vsInput_peak_4556	2:4941058-4941059	031.2_peak_121952	TRUE
	chr23:26485518-26486079	GFPposH3K4me1vsInput_peak_6349	23:26485853-26485854	031.1_peak_94752	TRUE			2:5269505-5271023	GFPposH3K4me1vsInput_peak_4560	2:5270431-5270432	031.2_peak_122048	TRUE
	chr23:26937498-26938190	GFPposH3K4me1vsInput_peak_6354	23:26937615-26937616	031.1_peak_94797	TRUE			2:6679473-6680063	GFPposH3K4me1vsInput_peak_4565	2:6680014-6680015	031.2_peak_122349	TRUE
	chr23:27065785-27066169	GFPposH3K4me1vsInput_peak_6356	23:27065863-27065864	031.1_peak_94812	TRUE			2:8484122-8484638	GFPposH3K4me1vsInput_peak_4576	2:8484507-8484508	031.2_peak_122704	TRUE
	chr23:27490830-27491183	GFPposH3K4me1vsInput_peak_6362	23:27490863-27490864	031.1_peak_94878	TRUE			2:10525526-10526350	GFPposH3K4me1vsInput_peak_4587	2:10526000-10526001	031.2_peak_123073	TRUE
	chr23:29088747-29089688	GFPposH3K4me1vsInput_peak_6381	23:29089370-29089371	031.1_peak_95085	TRUE			2:10542697-10543016	GFPposH3K4me1vsInput_peak_4588	2:10542902-10542903	031.2_peak_123082	TRUE
	chr23:29642559-29643929	GFPposH3K4me1vsInput_peak_6387	23:29643378-29643379	031.1_peak_95167	TRUE			2:10579089-10579597	GFPposH3K4me1vsInput_peak_4589	2:10579107-10579108	031.2_peak_123093	TRUE
	chr23:31274738-31275049	GFPposH3K4me1vsInput_peak_6399	23:31274847-31274848	031.1_peak_95422	TRUE			2:10579089-10579597	GFPposH3K4me1vsInput_peak_4589	2:10579565-10579566	031.2_peak_123094	TRUE
	chr23:31403040-31404601	GFPposH3K4me1vsInput_peak_6401	23:31403917-31403918	031.1_peak_95433	TRUE			2:10917703-10919299	GFPposH3K4me1vsInput_peak_4590	2:10918176-10918177	031.2_peak_123162	TRUE
	chr23:31403040-31404601	GFPposH3K4me1vsInput_peak_6401	23:31404061-31404062	031.1_peak_95434	TRUE			2:13039275-13039709	GFPposH3K4me1vsInput_peak_4598	2:13039641-13039642	031.2_peak_123615	TRUE
	chr23:31587521-31588017	GFPposH3K4me1vsInput_peak_6403	23:31587545-31587546	031.1_peak_95463	TRUE			2:15410467-15410762	GFPposH3K4me1vsInput_peak_4609	2:15410624-15410625	031.2_peak_123993	TRUE
	chr23:31760915-31761210	GFPposH3K4me1vsInput_peak_6406	23:31760959-31760960	031.1_peak_95489	TRUE			2:15488596-15488982	GFPposH3K4me1vsInput_peak_4613	2:15488621-15488622	031.2_peak_124026	TRUE
	chr23:32250747-32251145	GFPposH3K4me1vsInput_peak_6408	23:32250805-32250806	031.1_peak_95571	TRUE			2:16593090-16593412	GFPposH3K4me1vsInput_peak_4618	2:16593318-16593319	031.2_peak_124238	TRUE
	chr23:32912557-32913226	GFPposH3K4me1vsInput_peak_6419	23:32912984-32912985	031.1_peak_95674	TRUE			2:19379035-19379331	GFPposH3K4me1vsInput_peak_4644	2:19379055-19379056	031.2_peak_124858	TRUE
	chr23:32937153-32938673	GFPposH3K4me1vsInput_peak_6421	23:32937656-32937657	031.1_peak_95679	TRUE			2:19379035-19379331	GFPposH3K4me1vsInput_peak_4644	2:19379248-19379249	031.2_peak_124859	TRUE
	chr23:33018151-33018579	GFPposH3K4me1vsInput_peak_6423	23:33018155-33018156	031.1_peak_95690	TRUE			2:20399626-20401132	GFPposH3K4me1vsInput_peak_4651	2:20400643-20400644	031.2_peak_125064	TRUE
	chr23:34412740-34413390	GFPposH3K4me1vsInput_peak_6436	23:34412981-34412982	031.1_peak_95883	TRUE			2:22118938-22120120	GFPposH3K4me1vsInput_peak_4659	2:22119903-22119904	031.2_peak_125478	TRUE
	chr23:34455358-34455900	GFPposH3K4me1vsInput_peak_6440	23:34455498-34455499	031.1_peak_95891	TRUE			2:22126563-22127053	GFPposH3K4me1vsInput_peak_4661	2:22126917-22126918	031.2_peak_125479	TRUE
	chr23:35002126-35002640	GFPposH3K4me1vsInput_peak_6445	23:35002513-35002514	031.1_peak_95964	TRUE			2:22254406-22254765	GFPposH3K4me1vsInput_peak_4664	2:22254417-22254418	031.2_peak_125525	TRUE
	chr23:35802883-35803413	GFPposH3K4me1vsInput_peak_6452	23:35802982-35802983	031.1_peak_96087	TRUE			2:22312740-22313253	GFPposH3K4me1vsInput_peak_4666	2:22312904-22312905	031.2_peak_125528	TRUE
	chr23:36198561-36198857	GFPposH3K4me1vsInput_peak_6458	23:36198784-36198785	031.1_peak_96155	TRUE			2:22583115-22583581	GFPposH3K4me1vsInput_peak_4670	2:22583437-22583438	031.2_peak_125582	TRUE
	chr23:36485648-36486243	GFPposH3K4me1vsInput_peak_6459	23:36486201-36486202	031.1_peak_96199	TRUE			2:22965851-22967204	GFPposH3K4me1vsInput_peak_4681	2:22966158-22966159	031.2_peak_125655	TRUE
	chr23:36831850-36832260	GFPposH3K4me1vsInput_peak_6462	23:36832253-36832254	031.1_peak_96237	TRUE			2:23362577-23363224	GFPposH3K4me1vsInput_peak_4683	2:23362699-23362700	031.2_peak_125764	TRUE
	chr23:36911741-36912036	GFPposH3K4me1vsInput_peak_6464	23:36911856-36911857	031.1_peak_96251	TRUE			2:24087918-24088213	GFPposH3K4me1vsInput_peak_4689	2:24088112-24088113	031.2_peak_125888	TRUE
	chr23:38498506-38499127	GFPposH3K4me1vsInput_peak_6480	23:38498968-38498969	031.1_peak_96431	TRUE			2:24234067-24234444	GFPposH3K4me1vsInput_peak_4690	2:24234118-24234119	031.2_peak_125921	TRUE
	chr23:39386641-39387367	GFPposH3K4me1vsInput_peak_6486	23:39386745-39386746	031.1_peak_96536	TRUE			2:24852574-24853296	GFPposH3K4me1vsInput_peak_4694	2:24853162-24853163	031.2_peak_126075	TRUE
	chr23:39386641-39387367	GFPposH3K4me1vsInput_peak_6486	23:39387074-39387075	031.1_peak_96537	TRUE			2:24991651-24992055	GFPposH3K4me1vsInput_peak_4696	2:24991764-24991765	031.2_peak_126125	TRUE
	chr23:41158346-41158725	GFPposH3K4me1vsInput_peak_6493	23:41158583-41158584	031.1_peak_96738	TRUE			2:24991651-24992055	GFPposH3K4me1vsInput_peak_4696	2:24991989-24991990	031.2_peak_126126	TRUE
	chr23:41779402-41779945	GFPposH3K4me1vsInput_peak_6498	23:41779618-41779619	031.1_peak_96825	TRUE			2:25661933-25662373	GFPposH3K4me1vsInput_peak_4704	2:25662298-25662299	031.2_peak_126304	TRUE
	chr23:42564253-42564593	GFPposH3K4me1vsInput_peak_6509	23:42564411-42564412	031.1_peak_96880	TRUE			2:25710177-25711845	GFPposH3K4me1vsInput_peak_4707	2:25710806-25710807	031.2_peak_126323	TRUE
	chr24:1207611-1208021	GFPposH3K4me1vsInput_peak_6518	24:1207878-1207879	031.1_peak_97479	TRUE			2:25942122-25942752	GFPposH3K4me1vsInput_peak_4715	2:25942514-25942515	031.2_peak_126389	TRUE
	chr24:3933087-3933603	GFPposH3K4me1vsInput_peak_6541	24:3933217-3933218	031.1_peak_97763	TRUE			2:26596908-26597203	GFPposH3K4me1vsInput_peak_4721	2:26596914-26596915	031.2_peak_126532	TRUE
	chr24:4137171-4139221	GFPposH3K4me1vsInput_peak_6544	24:4138860-4138861	031.1_peak_97791	TRUE			2:26611528-26611983	GFPposH3K4me1vsInput_peak_4723	2:26611662-26611663	031.2_peak_126533	TRUE
	chr24:4370515-4370818	GFPposH3K4me1vsInput_peak_6552	24:4370547-4370548	031.1_peak_97841	TRUE			2:26633888-26636269	GFPposH3K4me1vsInput_peak_4724	2:26635189-26635190	031.2_peak_126536	TRUE
	chr24:4605880-4607669	GFPposH3K4me1vsInput_peak_6554	24:4605979-4605980	031.1_peak_97875	TRUE			2:26633888-26636269	GFPposH3K4me1vsInput_peak_4724	2:26635470-26635471	031.2_peak_126537	TRUE
	chr24:4708675-4709015	GFPposH3K4me1vsInput_peak_6559	24:4708693-4708694	031.1_peak_97892	TRUE			2:26633888-26636269	GFPposH3K4me1vsInput_peak_4724	2:26635693-26635694	031.2_peak_126538	TRUE
	chr24:5205552-5205902	GFPposH3K4me1vsInput_peak_6566	24:5205878-5205879	031.1_peak_97956	TRUE			2:26858047-26858342	GFPposH3K4me1vsInput_peak_4727	2:26858283-26858284	031.2_peak_126583	TRUE
	chr24:5920851-5921340	GFPposH3K4me1vsInput_peak_6578	24:5921313-5921314	031.1_peak_98036	TRUE			2:27345511-27346418	GFPposH3K4me1vsInput_peak_4730	2:27345902-27345903	031.2_peak_126715	TRUE
	chr24:5994066-5995395	GFPposH3K4me1vsInput_peak_6580	24:5995150-5995151	031.1_peak_98054	TRUE			2:27395828-27396191	GFPposH3K4me1vsInput_peak_4731	2:27396178-27396179	031.2_peak_126724	TRUE
	chr24:6351993-6353623	GFPposH3K4me1vsInput_peak_6584	24:6352418-6352419	031.1_peak_98091	TRUE			2:27865244-27865771	GFPposH3K4me1vsInput_peak_4736	2:27865429-27865430	031.2_peak_126853	TRUE
	chr24:9097319-9098493	GFPposH3K4me1vsInput_peak_6608	24:9097931-9097932	031.1_peak_98407	TRUE			2:28086404-28087958	GFPposH3K4me1vsInput_peak_4738	2:28087416-28087417	031.2_peak_126929	TRUE
	chr24:9297545-9297940	GFPposH3K4me1vsInput_peak_6616	24:9297635-9297636	031.1_peak_98441	TRUE			2:28426170-28426465	GFPposH3K4me1vsInput_peak_4741	2:28426463-28426464	031.2_peak_127002	TRUE
	chr24:9335384-9335894	GFPposH3K4me1vsInput_peak_6617	24:9335389-9335390	031.1_peak_98449	TRUE			2:28652961-28653393	GFPposH3K4me1vsInput_peak_4751	2:28653252-28653253	031.2_peak_127061	TRUE
	chr24:10672793-10673133	GFPposH3K4me1vsInput_peak_6623	24:10672875-10672876	031.1_peak_98607	TRUE			2:28744658-28744970	GFPposH3K4me1vsInput_peak_4752	2:28744706-28744707	031.2_peak_127078	TRUE
	chr24:10700247-10701565	GFPposH3K4me1vsInput_peak_6624	24:10700264-10700265	031.1_peak_98613	TRUE			2:28846583-28847946	GFPposH3K4me1vsInput_peak_4753	2:28847361-28847362	031.2_peak_127102	TRUE
	chr24:10859414-10860279	GFPposH3K4me1vsInput_peak_6628	24:10859841-10859842	031.1_peak_98639	TRUE			2:29007984-29008319	GFPposH3K4me1vsInput_peak_4756	2:29008229-29008230	031.2_peak_127141	TRUE
	chr24:12890680-12891550	GFPposH3K4me1vsInput_peak_6647	24:12891317-12891318	031.1_peak_98804	TRUE			2:29862006-29862301	GFPposH3K4me1vsInput_peak_4766	2:29862242-29862243	031.2_peak_127321	TRUE
	chr24:13050688-13051099	GFPposH3K4me1vsInput_peak_6652	24:13051046-13051047	031.1_peak_98823	TRUE			2:30039547-30039843	GFPposH3K4me1vsInput_peak_4768	2:30039637-30039638	031.2_peak_127382	TRUE
	chr24:14371882-14372237	GFPposH3K4me1vsInput_peak_6671	24:14371901-14371902	031.1_peak_98989	TRUE			2:31306501-31306796	GFPposH3K4me1vsInput_peak_4773	2:31306555-31306556	031.2_peak_127688	TRUE
	chr24:16295507-16296990	GFPposH3K4me1vsInput_peak_6680	24:16296353-16296354	031.1_peak_99145	TRUE			2:31306501-31306796	GFPposH3K4me1vsInput_peak_4773	2:31306778-31306779	031.2_peak_127689	TRUE
	chr24:17023197-17025685	GFPposH3K4me1vsInput_peak_6687	24:17024238-17024239	031.1_peak_99253	TRUE			2:31479259-31479767	GFPposH3K4me1vsInput_peak_4776	2:31479259-31479260	031.2_peak_127742	TRUE
	chr24:17871314-17871635	GFPposH3K4me1vsInput_peak_6692	24:17871558-17871559	031.1_peak_99359	TRUE			2:31479259-31479767	GFPposH3K4me1vsInput_peak_4776	2:31479740-31479741	031.2_peak_127743	TRUE
	chr24:19570162-19571648	GFPposH3K4me1vsInput_peak_6710	24:19570540-19570541	031.1_peak_99560	TRUE			2:31782793-31783203	GFPposH3K4me1vsInput_peak_4778	2:31783139-31783140	031.2_peak_127817	TRUE
	chr24:19645651-19646993	GFPposH3K4me1vsInput_peak_6711	24:19646352-19646353	031.1_peak_99579	TRUE			2:31891201-31891511	GFPposH3K4me1vsInput_peak_4779	2:31891453-31891454	031.2_peak_127849	TRUE
	chr24:19718421-19718913	GFPposH3K4me1vsInput_peak_6712	24:19718548-19718549	031.1_peak_99592	TRUE			2:31937956-31938263	GFPposH3K4me1vsInput_peak_4780	2:31938141-31938142	031.2_peak_127860	TRUE
	chr24:19801540-19801861	GFPposH3K4me1vsInput_peak_6714	24:19801775-19801776	031.1_peak_99614	TRUE			2:32097693-32098159	GFPposH3K4me1vsInput_peak_4782	2:32097765-32097766	031.2_peak_127899	TRUE
	chr24:20006110-20006611	GFPposH3K4me1vsInput_peak_6715	24:20006120-20006121	031.1_peak_99635	TRUE			2:33202855-33203289	GFPposH3K4me1vsInput_peak_4791	2:33202884-33202885	031.2_peak_128186	TRUE
	chr24:20006110-20006611	GFPposH3K4me1vsInput_peak_6715	24:20006477-20006478	031.1_peak_99636	TRUE			2:33490034-33490422	GFPposH3K4me1vsInput_peak_4795	2:33490045-33490046	031.2_peak_128259	TRUE
	chr24:20770695-20771050	GFPposH3K4me1vsInput_peak_6723	24:20770764-20770765	031.1_peak_99739	TRUE			2:34044080-34044415	GFPposH3K4me1vsInput_peak_4802	2:34044108-34044109	031.2_peak_128389	TRUE
	chr24:22673864-22674296	GFPposH3K4me1vsInput_peak_6736	24:22674104-22674105	031.1_peak_99981	TRUE			2:34563529-34563926	GFPposH3K4me1vsInput_peak_4805	2:34563671-34563672	031.2_peak_128498	TRUE
	chr24:23185679-23186055	GFPposH3K4me1vsInput_peak_6744	24:23185765-23185766	031.1_peak_100053	TRUE			2:35010825-35011227	GFPposH3K4me1vsInput_peak_4810	2:35011155-35011156	031.2_peak_128590	TRUE
	chr24:24307696-24308178	GFPposH3K4me1vsInput_peak_6750	24:24308103-24308104	031.1_peak_100243	TRUE			2:35920904-35922543	GFPposH3K4me1vsInput_peak_4823	2:35920951-35920952	031.2_peak_128817	TRUE
	chr24:25634792-25635248	GFPposH3K4me1vsInput_peak_6758	24:25635093-25635094	031.1_peak_100445	TRUE			2:35920904-35922543	GFPposH3K4me1vsInput_peak_4823	2:35922155-35922156	031.2_peak_128818	TRUE
	chr24:28145483-28145930	GFPposH3K4me1vsInput_peak_6777	24:28145484-28145485	031.1_peak_100760	TRUE			2:36636853-36637470	GFPposH3K4me1vsInput_peak_4826	2:36637015-36637016	031.2_peak_128931	TRUE
	chr24:28399169-28400491	GFPposH3K4me1vsInput_peak_6781	24:28399792-28399793	031.1_peak_100805	TRUE			2:37041179-37041961	GFPposH3K4me1vsInput_peak_4831	2:37041536-37041537	031.2_peak_129039	TRUE
	chr24:28403858-28404363	GFPposH3K4me1vsInput_peak_6782	24:28403858-28403859	031.1_peak_100807	TRUE			2:39615270-39615718	GFPposH3K4me1vsInput_peak_4855	2:39615407-39615408	031.2_peak_129711	TRUE
	chr24:29519770-29520423	GFPposH3K4me1vsInput_peak_6795	24:29519802-29519803	031.1_peak_100896	TRUE			2:39687419-39688653	GFPposH3K4me1vsInput_peak_4858	2:39687945-39687946	031.2_peak_129735	TRUE
	chr24:31212768-31213789	GFPposH3K4me1vsInput_peak_6812	24:31213439-31213440	031.1_peak_101040	TRUE			2:39696475-39696940	GFPposH3K4me1vsInput_peak_4859	2:39696880-39696881	031.2_peak_129738	TRUE
	chr24:34724968-34725535	GFPposH3K4me1vsInput_peak_6838	24:34725155-34725156	031.1_peak_101388	TRUE			2:39846214-39846761	GFPposH3K4me1vsInput_peak_4867	2:39846703-39846704	031.2_peak_129782	TRUE
	chr24:35173817-35174204	GFPposH3K4me1vsInput_peak_6842	24:35173835-35173836	031.1_peak_101432	TRUE			2:39910534-39911046	GFPposH3K4me1vsInput_peak_4870	2:39910727-39910728	031.2_peak_129798	TRUE
	chr24:36160436-36160859	GFPposH3K4me1vsInput_peak_6845	24:36160547-36160548	031.1_peak_101555	TRUE			2:39966994-39968615	GFPposH3K4me1vsInput_peak_4872	2:39967507-39967508	031.2_peak_129814	TRUE
	chr24:40063265-40063705	GFPposH3K4me1vsInput_peak_6860	24:40063654-40063655	031.1_peak_102049	TRUE			2:40001126-40001421	GFPposH3K4me1vsInput_peak_4875	2:40001226-40001227	031.2_peak_129824	TRUE
	chr25:814314-814901	GFPposH3K4me1vsInput_peak_6864	25:814589-814590	031.1_peak_102439	TRUE			2:40025094-40025611	GFPposH3K4me1vsInput_peak_4876	2:40025335-40025336	031.2_peak_129833	TRUE
	chr25:3382394-3382869	GFPposH3K4me1vsInput_peak_6879	25:3382609-3382610	031.1_peak_102737	TRUE			2:40044542-40046107	GFPposH3K4me1vsInput_peak_4877	2:40046080-40046081	031.2_peak_129842	TRUE
	chr25:3812193-3812533	GFPposH3K4me1vsInput_peak_6881	25:3812513-3812514	031.1_peak_102775	TRUE			2:40134813-40137511	GFPposH3K4me1vsInput_peak_4880	2:40136329-40136330	031.2_peak_129867	TRUE
	chr25:7371628-7371923	GFPposH3K4me1vsInput_peak_6901	25:7371630-7371631	031.1_peak_103229	TRUE			2:41299994-41301287	GFPposH3K4me1vsInput_peak_4900	2:41300844-41300845	031.2_peak_130049	TRUE
	chr25:10607058-10607438	GFPposH3K4me1vsInput_peak_6915	25:10607107-10607108	031.1_peak_103593	TRUE			2:41299994-41301287	GFPposH3K4me1vsInput_peak_4900	2:41301206-41301207	031.2_peak_130050	TRUE
	chr25:10607058-10607438	GFPposH3K4me1vsInput_peak_6915	25:10607279-10607280	031.1_peak_103594	TRUE			2:41565055-41565384	GFPposH3K4me1vsInput_peak_4904	2:41565359-41565360	031.2_peak_130103	TRUE
	chr25:10686223-10686603	GFPposH3K4me1vsInput_peak_6918	25:10686279-10686280	031.1_peak_103608	TRUE			2:41630002-41630304	GFPposH3K4me1vsInput_peak_4905	2:41630290-41630291	031.2_peak_130115	TRUE
	chr25:11053403-11053699	GFPposH3K4me1vsInput_peak_6920	25:11053453-11053454	031.1_peak_103644	TRUE			2:41805173-41805724	GFPposH3K4me1vsInput_peak_4907	2:41805234-41805235	031.2_peak_130168	TRUE
	chr25:11123721-11124171	GFPposH3K4me1vsInput_peak_6922	25:11123791-11123792	031.1_peak_103652	TRUE			2:41805173-41805724	GFPposH3K4me1vsInput_peak_4907	2:41805515-41805516	031.2_peak_130169	TRUE
	chr25:11469517-11469900	GFPposH3K4me1vsInput_peak_6926	25:11469884-11469885	031.1_peak_103696	TRUE			2:41822224-41823520	GFPposH3K4me1vsInput_peak_4908	2:41822315-41822316	031.2_peak_130173	TRUE
	chr25:11870557-11871335	GFPposH3K4me1vsInput_peak_6927	25:11870961-11870962	031.1_peak_103729	TRUE			2:41822224-41823520	GFPposH3K4me1vsInput_peak_4908	2:41822899-41822900	031.2_peak_130174	TRUE
	chr25:12139309-12139604	GFPposH3K4me1vsInput_peak_6928	25:12139384-12139385	031.1_peak_103755	TRUE			2:41880992-41881319	GFPposH3K4me1vsInput_peak_4909	2:41881294-41881295	031.2_peak_130191	TRUE
	chr25:14204499-14204975	GFPposH3K4me1vsInput_peak_6936	25:14204757-14204758	031.1_peak_103996	TRUE			2:41949289-41949610	GFPposH3K4me1vsInput_peak_4910	2:41949559-41949560	031.2_peak_130202	TRUE
	chr25:16265074-16266718	GFPposH3K4me1vsInput_peak_6956	25:16266713-16266714	031.1_peak_104254	TRUE			2:41964645-41965080	GFPposH3K4me1vsInput_peak_4911	2:41964825-41964826	031.2_peak_130205	TRUE
	chr25:16894179-16894601	GFPposH3K4me1vsInput_peak_6965	25:16894221-16894222	031.1_peak_104322	TRUE			2:42839203-42839751	GFPposH3K4me1vsInput_peak_4916	2:42839546-42839547	031.2_peak_130429	TRUE
	chr25:18086647-18088029	GFPposH3K4me1vsInput_peak_6978	25:18087605-18087606	031.1_peak_104478	TRUE			2:42839203-42839751	GFPposH3K4me1vsInput_peak_4916	2:42839697-42839698	031.2_peak_130430	TRUE
	chr25:18171121-18171617	GFPposH3K4me1vsInput_peak_6979	25:18171537-18171538	031.1_peak_104490	TRUE			2:44161292-44161699	GFPposH3K4me1vsInput_peak_4924	2:44161594-44161595	031.2_peak_130705	TRUE
	chr25:18328021-18328538	GFPposH3K4me1vsInput_peak_6989	25:18328170-18328171	031.1_peak_104515	TRUE			2:44807790-44808143	GFPposH3K4me1vsInput_peak_4930	2:44808075-44808076	031.2_peak_130854	TRUE
	chr25:18466531-18467047	GFPposH3K4me1vsInput_peak_6994	25:18467019-18467020	031.1_peak_104536	TRUE			2:45361704-45361999	GFPposH3K4me1vsInput_peak_4934	2:45361761-45361762	031.2_peak_130980	TRUE
	chr25:19475311-19475612	GFPposH3K4me1vsInput_peak_7000	25:19475593-19475594	031.1_peak_104632	TRUE			2:45386917-45387368	GFPposH3K4me1vsInput_peak_4935	2:45386965-45386966	031.2_peak_130990	TRUE
	chr25:20425726-20426260	GFPposH3K4me1vsInput_peak_7004	25:20426257-20426258	031.1_peak_104733	TRUE			2:46510224-46510873	GFPposH3K4me1vsInput_peak_4945	2:46510565-46510566	031.2_peak_131201	TRUE
	chr25:20794741-20795147	GFPposH3K4me1vsInput_peak_7007	25:20795106-20795107	031.1_peak_104774	TRUE			2:46510224-46510873	GFPposH3K4me1vsInput_peak_4945	2:46510775-46510776	031.2_peak_131202	TRUE
	chr25:21051934-21052433	GFPposH3K4me1vsInput_peak_7009	25:21052123-21052124	031.1_peak_104812	TRUE			2:48444739-48445100	GFPposH3K4me1vsInput_peak_4960	2:48444785-48444786	031.2_peak_131574	TRUE
	chr25:23694926-23695353	GFPposH3K4me1vsInput_peak_7022	25:23694966-23694967	031.1_peak_105103	TRUE			2:49397639-49398031	GFPposH3K4me1vsInput_peak_4964	2:49398015-49398016	031.2_peak_131746	TRUE
	chr25:26940463-26940814	GFPposH3K4me1vsInput_peak_7049	25:26940665-26940666	031.1_peak_105422	TRUE			2:49494357-49494653	GFPposH3K4me1vsInput_peak_4965	2:49494470-49494471	031.2_peak_131767	TRUE
	chr25:28618843-28619138	GFPposH3K4me1vsInput_peak_7058	25:28618860-28618861	031.1_peak_105619	TRUE			2:49692251-49693676	GFPposH3K4me1vsInput_peak_4968	2:49693538-49693539	031.2_peak_131806	TRUE
	chr25:28986774-28988212	GFPposH3K4me1vsInput_peak_7061	25:28987011-28987012	031.1_peak_105658	TRUE			2:52881928-52882538	GFPposH3K4me1vsInput_peak_4981	2:52882033-52882034	031.2_peak_132413	TRUE
	chr25:28986774-28988212	GFPposH3K4me1vsInput_peak_7061	25:28987703-28987704	031.1_peak_105659	TRUE			2:52881928-52882538	GFPposH3K4me1vsInput_peak_4981	2:52882490-52882491	031.2_peak_132414	TRUE
	chr25:29223189-29224040	GFPposH3K4me1vsInput_peak_7065	25:29223204-29223205	031.1_peak_105696	TRUE			2:53555714-53556206	GFPposH3K4me1vsInput_peak_4983	2:53556121-53556122	031.2_peak_132525	TRUE
	chr25:29760959-29761342	GFPposH3K4me1vsInput_peak_7066	25:29761328-29761329	031.1_peak_105752	TRUE			2:54980541-54981645	GFPposH3K4me1vsInput_peak_4988	2:54981624-54981625	031.2_peak_132756	TRUE
	chr25:30534587-30536596	GFPposH3K4me1vsInput_peak_7075	25:30535142-30535143	031.1_peak_105827	TRUE			2:55597899-55598899	GFPposH3K4me1vsInput_peak_4991	2:55598357-55598358	031.2_peak_132883	TRUE
	chr25:32489486-32489781	GFPposH3K4me1vsInput_peak_7081	25:32489591-32489592	031.1_peak_106064	TRUE			2:57825387-57825904	GFPposH3K4me1vsInput_peak_4997	2:57825738-57825739	031.2_peak_133245	TRUE
	chr25:33000363-33000712	GFPposH3K4me1vsInput_peak_7086	25:33000381-33000382	031.1_peak_106109	TRUE			20:545305-545622	GFPposH3K4me1vsInput_peak_5002	20:545610-545611	031.2_peak_133717	TRUE
	chr25:33162586-33163058	GFPposH3K4me1vsInput_peak_7087	25:33162689-33162690	031.1_peak_106121	TRUE			20:1361677-1363641	GFPposH3K4me1vsInput_peak_5005	20:1362932-1362933	031.2_peak_133890	TRUE
	chr25:33204076-33205448	GFPposH3K4me1vsInput_peak_7088	25:33204368-33204369	031.1_peak_106126	TRUE			20:2695510-2696994	GFPposH3K4me1vsInput_peak_5009	20:2696452-2696453	031.2_peak_134207	TRUE
	chr25:33310069-33311124	GFPposH3K4me1vsInput_peak_7089	25:33310835-33310836	031.1_peak_106135	TRUE			20:4118080-4118492	GFPposH3K4me1vsInput_peak_5016	20:4118108-4118109	031.2_peak_134452	TRUE
	chr25:33310069-33311124	GFPposH3K4me1vsInput_peak_7089	25:33311042-33311043	031.1_peak_106136	TRUE			20:4161407-4161879	GFPposH3K4me1vsInput_peak_5017	20:4161825-4161826	031.2_peak_134463	TRUE
	chr25:34064971-34066335	GFPposH3K4me1vsInput_peak_7094	25:34065060-34065061	031.1_peak_106255	TRUE			20:6574335-6574766	GFPposH3K4me1vsInput_peak_5032	20:6574693-6574694	031.2_peak_134915	TRUE
	chr25:34111829-34112135	GFPposH3K4me1vsInput_peak_7096	25:34112028-34112029	031.1_peak_106271	TRUE			20:7324263-7324643	GFPposH3K4me1vsInput_peak_5033	20:7324326-7324327	031.2_peak_135064	TRUE
	chr25:35828036-35828458	GFPposH3K4me1vsInput_peak_7112	25:35828140-35828141	031.1_peak_106546	TRUE			20:7337444-7337920	GFPposH3K4me1vsInput_peak_5034	20:7337756-7337757	031.2_peak_135067	TRUE
	chr3:1143390-1143686	GFPposH3K4me1vsInput_peak_7118	3:1143445-1143446	031.1_peak_106738	TRUE			20:7687371-7688581	GFPposH3K4me1vsInput_peak_5039	20:7687469-7687470	031.2_peak_135144	TRUE
	chr3:5328529-5328824	GFPposH3K4me1vsInput_peak_7130	3:5328777-5328778	031.1_peak_106966	TRUE			20:7687371-7688581	GFPposH3K4me1vsInput_peak_5039	20:7687921-7687922	031.2_peak_135145	TRUE
	chr3:8728453-8728749	GFPposH3K4me1vsInput_peak_7138	3:8728598-8728599	031.1_peak_107301	TRUE			20:7687371-7688581	GFPposH3K4me1vsInput_peak_5039	20:7688144-7688145	031.2_peak_135146	TRUE
	chr3:9746085-9746502	GFPposH3K4me1vsInput_peak_7147	3:9746447-9746448	031.1_peak_107349	TRUE			20:7714645-7716331	GFPposH3K4me1vsInput_peak_5041	20:7715768-7715769	031.2_peak_135149	TRUE
	chr3:12286788-12287155	GFPposH3K4me1vsInput_peak_7158	3:12287088-12287089	031.1_peak_107553	TRUE			20:8396275-8396598	GFPposH3K4me1vsInput_peak_5055	20:8396295-8396296	031.2_peak_135278	TRUE
	chr3:12801856-12802258	GFPposH3K4me1vsInput_peak_7162	3:12802019-12802020	031.1_peak_107602	TRUE			20:9636369-9636664	GFPposH3K4me1vsInput_peak_5064	20:9636566-9636567	031.2_peak_135489	TRUE
	chr3:12924282-12925248	GFPposH3K4me1vsInput_peak_7163	3:12924849-12924850	031.1_peak_107619	TRUE			20:10080477-10080945	GFPposH3K4me1vsInput_peak_5066	20:10080578-10080579	031.2_peak_135566	TRUE
	chr3:14893488-14894004	GFPposH3K4me1vsInput_peak_7174	3:14893589-14893590	031.1_peak_107836	TRUE			20:10477816-10478249	GFPposH3K4me1vsInput_peak_5072	20:10477892-10477893	031.2_peak_135648	TRUE
	chr3:14893488-14894004	GFPposH3K4me1vsInput_peak_7174	3:14893982-14893983	031.1_peak_107837	TRUE			20:10844650-10844956	GFPposH3K4me1vsInput_peak_5078	20:10844768-10844769	031.2_peak_135705	TRUE
	chr3:15956637-15957018	GFPposH3K4me1vsInput_peak_7181	3:15956636-15956637	031.1_peak_108012	TRUE			20:11228959-11229369	GFPposH3K4me1vsInput_peak_5084	20:11228968-11228969	031.2_peak_135788	TRUE
	chr3:15994480-15995878	GFPposH3K4me1vsInput_peak_7183	3:15995011-15995012	031.1_peak_108021	TRUE			20:11228959-11229369	GFPposH3K4me1vsInput_peak_5084	20:11229331-11229332	031.2_peak_135789	TRUE
	chr3:17880110-17880606	GFPposH3K4me1vsInput_peak_7201	3:17880548-17880549	031.1_peak_108260	TRUE			20:11995195-11995783	GFPposH3K4me1vsInput_peak_5092	20:11995315-11995316	031.2_peak_135924	TRUE
	chr3:17938248-17938781	GFPposH3K4me1vsInput_peak_7202	3:17938326-17938327	031.1_peak_108269	TRUE			20:11995195-11995783	GFPposH3K4me1vsInput_peak_5092	20:11995653-11995654	031.2_peak_135925	TRUE
	chr3:19226228-19226917	GFPposH3K4me1vsInput_peak_7212	3:19226809-19226810	031.1_peak_108441	TRUE			20:12093844-12094354	GFPposH3K4me1vsInput_peak_5094	20:12094183-12094184	031.2_peak_135945	TRUE
	chr3:19292253-19292676	GFPposH3K4me1vsInput_peak_7214	3:19292659-19292660	031.1_peak_108445	TRUE			20:13279613-13280010	GFPposH3K4me1vsInput_peak_5100	20:13279904-13279905	031.2_peak_136076	TRUE
	chr3:21522519-21522852	GFPposH3K4me1vsInput_peak_7235	3:21522596-21522597	031.1_peak_108678	TRUE			20:14187511-14188506	GFPposH3K4me1vsInput_peak_5110	20:14187676-14187677	031.2_peak_136259	TRUE
	chr3:22763768-22764767	GFPposH3K4me1vsInput_peak_7262	3:22764558-22764559	031.1_peak_108850	TRUE			20:14966414-14966933	GFPposH3K4me1vsInput_peak_5116	20:14966509-14966510	031.2_peak_136371	TRUE
	chr3:24235639-24235937	GFPposH3K4me1vsInput_peak_7284	3:24235821-24235822	031.1_peak_109132	TRUE			20:14973901-14974479	GFPposH3K4me1vsInput_peak_5117	20:14974379-14974380	031.2_peak_136374	TRUE
	chr3:26916793-26917153	GFPposH3K4me1vsInput_peak_7307	3:26916885-26916886	031.1_peak_109490	TRUE			20:15071699-15072175	GFPposH3K4me1vsInput_peak_5120	20:15072085-15072086	031.2_peak_136400	TRUE
	chr3:27687463-27689327	GFPposH3K4me1vsInput_peak_7314	3:27688289-27688290	031.1_peak_109563	TRUE			20:15442387-15442910	GFPposH3K4me1vsInput_peak_5123	20:15442394-15442395	031.2_peak_136469	TRUE
	chr3:28430405-28431782	GFPposH3K4me1vsInput_peak_7320	3:28430409-28430410	031.1_peak_109676	TRUE			20:15456580-15457031	GFPposH3K4me1vsInput_peak_5125	20:15456890-15456891	031.2_peak_136472	TRUE
	chr3:28491067-28491474	GFPposH3K4me1vsInput_peak_7323	3:28491121-28491122	031.1_peak_109691	TRUE			20:15632257-15632729	GFPposH3K4me1vsInput_peak_5130	20:15632277-15632278	031.2_peak_136516	TRUE
	chr3:28537808-28538351	GFPposH3K4me1vsInput_peak_7324	3:28538235-28538236	031.1_peak_109700	TRUE			20:15632257-15632729	GFPposH3K4me1vsInput_peak_5130	20:15632568-15632569	031.2_peak_136517	TRUE
	chr3:28808270-28808806	GFPposH3K4me1vsInput_peak_7326	3:28808728-28808729	031.1_peak_109713	TRUE			20:15949470-15949765	GFPposH3K4me1vsInput_peak_5133	20:15949705-15949706	031.2_peak_136565	TRUE
	chr3:28842281-28842855	GFPposH3K4me1vsInput_peak_7328	3:28842440-28842441	031.1_peak_109720	TRUE			20:16230589-16231141	GFPposH3K4me1vsInput_peak_5135	20:16230673-16230674	031.2_peak_136634	TRUE
	chr3:29748145-29749549	GFPposH3K4me1vsInput_peak_7336	3:29748509-29748510	031.1_peak_109842	TRUE			20:17019362-17019720	GFPposH3K4me1vsInput_peak_5144	20:17019395-17019396	031.2_peak_136802	TRUE
	chr3:30659121-30659770	GFPposH3K4me1vsInput_peak_7342	3:30659469-30659470	031.1_peak_109962	TRUE			20:17847334-17847677	GFPposH3K4me1vsInput_peak_5153	20:17847403-17847404	031.2_peak_136939	TRUE
	chr3:30937609-30937928	GFPposH3K4me1vsInput_peak_7347	3:30937629-30937630	031.1_peak_110004	TRUE			20:19076636-19076952	GFPposH3K4me1vsInput_peak_5163	20:19076695-19076696	031.2_peak_137224	TRUE
	chr3:31494278-31494574	GFPposH3K4me1vsInput_peak_7351	3:31494513-31494514	031.1_peak_110081	TRUE			20:19078491-19078786	GFPposH3K4me1vsInput_peak_5164	20:19078689-19078690	031.2_peak_137226	TRUE
	chr3:31736464-31736861	GFPposH3K4me1vsInput_peak_7357	3:31736592-31736593	031.1_peak_110122	TRUE			20:19222421-19222832	GFPposH3K4me1vsInput_peak_5166	20:19222564-19222565	031.2_peak_137263	TRUE
	chr3:33072228-33073335	GFPposH3K4me1vsInput_peak_7370	3:33072525-33072526	031.1_peak_110338	TRUE			20:19222421-19222832	GFPposH3K4me1vsInput_peak_5166	20:19222831-19222832	031.2_peak_137264	TRUE
	chr3:33606961-33608354	GFPposH3K4me1vsInput_peak_7377	3:33607201-33607202	031.1_peak_110408	TRUE			20:19607163-19607622	GFPposH3K4me1vsInput_peak_5171	20:19607552-19607553	031.2_peak_137356	TRUE
	chr3:34065469-34066632	GFPposH3K4me1vsInput_peak_7385	3:34066009-34066010	031.1_peak_110467	TRUE			20:20103763-20104274	GFPposH3K4me1vsInput_peak_5172	20:20103920-20103921	031.2_peak_137445	TRUE
	chr3:34188287-34189840	GFPposH3K4me1vsInput_peak_7390	3:34188502-34188503	031.1_peak_110485	TRUE			20:20332719-20333059	GFPposH3K4me1vsInput_peak_5175	20:20332816-20332817	031.2_peak_137496	TRUE
	chr3:34340522-34341523	GFPposH3K4me1vsInput_peak_7394	3:34341079-34341080	031.1_peak_110501	TRUE			20:20375599-20376138	GFPposH3K4me1vsInput_peak_5176	20:20376068-20376069	031.2_peak_137513	TRUE
	chr3:35376388-35378974	GFPposH3K4me1vsInput_peak_7402	3:35377378-35377379	031.1_peak_110656	TRUE			20:21520901-21521477	GFPposH3K4me1vsInput_peak_5185	20:21521245-21521246	031.2_peak_137779	TRUE
	chr3:35497493-35497899	GFPposH3K4me1vsInput_peak_7405	3:35497512-35497513	031.1_peak_110680	TRUE			20:22419461-22419921	GFPposH3K4me1vsInput_peak_5194	20:22419675-22419676	031.2_peak_137984	TRUE
	chr3:35874592-35875109	GFPposH3K4me1vsInput_peak_7410	3:35874651-35874652	031.1_peak_110728	TRUE			20:22494856-22495482	GFPposH3K4me1vsInput_peak_5197	20:22495315-22495316	031.2_peak_137998	TRUE
	chr3:36826158-36827724	GFPposH3K4me1vsInput_peak_7418	3:36827220-36827221	031.1_peak_110864	TRUE			20:22989288-22989718	GFPposH3K4me1vsInput_peak_5205	20:22989344-22989345	031.2_peak_138113	TRUE
	chr3:37436648-37436951	GFPposH3K4me1vsInput_peak_7425	3:37436845-37436846	031.1_peak_110949	TRUE			20:23024410-23026185	GFPposH3K4me1vsInput_peak_5207	20:23025740-23025741	031.2_peak_138118	TRUE
	chr3:37568291-37568642	GFPposH3K4me1vsInput_peak_7429	3:37568338-37568339	031.1_peak_110970	TRUE			20:23047494-23047793	GFPposH3K4me1vsInput_peak_5208	20:23047777-23047778	031.2_peak_138128	TRUE
	chr3:40273662-40274186	GFPposH3K4me1vsInput_peak_7451	3:40273679-40273680	031.1_peak_111298	TRUE			20:23862159-23862455	GFPposH3K4me1vsInput_peak_5216	20:23862192-23862193	031.2_peak_138344	TRUE
	chr3:40418315-40418868	GFPposH3K4me1vsInput_peak_7456	3:40418411-40418412	031.1_peak_111336	TRUE			20:24149894-24150189	GFPposH3K4me1vsInput_peak_5221	20:24150092-24150093	031.2_peak_138431	TRUE
	chr3:41501632-41501980	GFPposH3K4me1vsInput_peak_7464	3:41501642-41501643	031.1_peak_111467	TRUE			20:24934106-24934951	GFPposH3K4me1vsInput_peak_5227	20:24934545-24934546	031.2_peak_138603	TRUE
	chr3:41510474-41511854	GFPposH3K4me1vsInput_peak_7465	3:41510609-41510610	031.1_peak_111470	TRUE			20:25039408-25040487	GFPposH3K4me1vsInput_peak_5231	20:25039615-25039616	031.2_peak_138634	TRUE
	chr3:41510474-41511854	GFPposH3K4me1vsInput_peak_7465	3:41510951-41510952	031.1_peak_111471	TRUE			20:25296453-25297880	GFPposH3K4me1vsInput_peak_5237	20:25297142-25297143	031.2_peak_138704	TRUE
	chr3:41519084-41520350	GFPposH3K4me1vsInput_peak_7466	3:41519232-41519233	031.1_peak_111473	TRUE			20:26499008-26500798	GFPposH3K4me1vsInput_peak_5247	20:26500769-26500770	031.2_peak_138989	TRUE
	chr3:41584905-41585331	GFPposH3K4me1vsInput_peak_7469	3:41584925-41584926	031.1_peak_111486	TRUE			20:26608921-26610902	GFPposH3K4me1vsInput_peak_5249	20:26609626-26609627	031.2_peak_139025	TRUE
	chr3:41584905-41585331	GFPposH3K4me1vsInput_peak_7469	3:41585210-41585211	031.1_peak_111487	TRUE			20:26608921-26610902	GFPposH3K4me1vsInput_peak_5249	20:26609853-26609854	031.2_peak_139026	TRUE
	chr3:41775321-41775680	GFPposH3K4me1vsInput_peak_7473	3:41775585-41775586	031.1_peak_111517	TRUE			20:26907932-26908227	GFPposH3K4me1vsInput_peak_5252	20:26908086-26908087	031.2_peak_139117	TRUE
	chr3:42577756-42578929	GFPposH3K4me1vsInput_peak_7482	3:42578204-42578205	031.1_peak_111612	TRUE			20:27528649-27529123	GFPposH3K4me1vsInput_peak_5255	20:27528738-27528739	031.2_peak_139304	TRUE
	chr3:42577756-42578929	GFPposH3K4me1vsInput_peak_7482	3:42578620-42578621	031.1_peak_111613	TRUE			20:28488702-28490253	GFPposH3K4me1vsInput_peak_5269	20:28489172-28489173	031.2_peak_139513	TRUE
	chr3:43510916-43511391	GFPposH3K4me1vsInput_peak_7492	3:43510975-43510976	031.1_peak_111720	TRUE			20:28488702-28490253	GFPposH3K4me1vsInput_peak_5269	20:28489886-28489887	031.2_peak_139514	TRUE
	chr3:43510916-43511391	GFPposH3K4me1vsInput_peak_7492	3:43511198-43511199	031.1_peak_111721	TRUE			20:28496154-28497011	GFPposH3K4me1vsInput_peak_5270	20:28496627-28496628	031.2_peak_139515	TRUE
	chr3:44327617-44328879	GFPposH3K4me1vsInput_peak_7498	3:44328046-44328047	031.1_peak_111801	TRUE			20:29020306-29020972	GFPposH3K4me1vsInput_peak_5280	20:29020496-29020497	031.2_peak_139635	TRUE
	chr3:44327617-44328879	GFPposH3K4me1vsInput_peak_7498	3:44328403-44328404	031.1_peak_111802	TRUE			20:29020306-29020972	GFPposH3K4me1vsInput_peak_5280	20:29020688-29020689	031.2_peak_139636	TRUE
	chr3:46579692-46580072	GFPposH3K4me1vsInput_peak_7514	3:46579991-46579992	031.1_peak_112026	TRUE			20:29603016-29604000	GFPposH3K4me1vsInput_peak_5291	20:29603039-29603040	031.2_peak_139767	TRUE
	chr3:47606802-47607098	GFPposH3K4me1vsInput_peak_7525	3:47606806-47606807	031.1_peak_112133	TRUE			20:29945218-29946178	GFPposH3K4me1vsInput_peak_5296	20:29946075-29946076	031.2_peak_139861	TRUE
	chr3:47667904-47669566	GFPposH3K4me1vsInput_peak_7526	3:47668602-47668603	031.1_peak_112141	TRUE			20:30084219-30085138	GFPposH3K4me1vsInput_peak_5301	20:30084218-30084219	031.2_peak_139902	TRUE
	chr3:48127267-48127688	GFPposH3K4me1vsInput_peak_7530	3:48127665-48127666	031.1_peak_112204	TRUE			20:30128874-30130447	GFPposH3K4me1vsInput_peak_5303	20:30129494-30129495	031.2_peak_139915	TRUE
	chr3:48239852-48240270	GFPposH3K4me1vsInput_peak_7531	3:48239908-48239909	031.1_peak_112216	TRUE			20:30578674-30578998	GFPposH3K4me1vsInput_peak_5308	20:30578870-30578871	031.2_peak_140037	TRUE
	chr3:49068310-49068619	GFPposH3K4me1vsInput_peak_7538	3:49068615-49068616	031.1_peak_112323	TRUE			20:31588575-31589073	GFPposH3K4me1vsInput_peak_5316	20:31588674-31588675	031.2_peak_140274	TRUE
	chr3:49203798-49204849	GFPposH3K4me1vsInput_peak_7540	3:49204251-49204252	031.1_peak_112337	TRUE			20:31804530-31804881	GFPposH3K4me1vsInput_peak_5324	20:31804613-31804614	031.2_peak_140336	TRUE
	chr3:49203798-49204849	GFPposH3K4me1vsInput_peak_7540	3:49204451-49204452	031.1_peak_112338	TRUE			20:32291828-32293311	GFPposH3K4me1vsInput_peak_5330	20:32291894-32291895	031.2_peak_140483	TRUE
	chr3:49957934-49958306	GFPposH3K4me1vsInput_peak_7548	3:49957964-49957965	031.1_peak_112407	TRUE			20:32397042-32397368	GFPposH3K4me1vsInput_peak_5332	20:32397334-32397335	031.2_peak_140525	TRUE
	chr3:50584377-50584852	GFPposH3K4me1vsInput_peak_7560	3:50584755-50584756	031.1_peak_112481	TRUE			20:32857684-32858058	GFPposH3K4me1vsInput_peak_5341	20:32857931-32857932	031.2_peak_140649	TRUE
	chr3:51474006-51474515	GFPposH3K4me1vsInput_peak_7569	3:51474108-51474109	031.1_peak_112587	TRUE			20:32951109-32951558	GFPposH3K4me1vsInput_peak_5343	20:32951334-32951335	031.2_peak_140669	TRUE
	chr3:51575147-51575719	GFPposH3K4me1vsInput_peak_7574	3:51575680-51575681	031.1_peak_112600	TRUE			20:33448475-33448949	GFPposH3K4me1vsInput_peak_5346	20:33448506-33448507	031.2_peak_140813	TRUE
	chr3:52781250-52782886	GFPposH3K4me1vsInput_peak_7590	3:52781709-52781710	031.1_peak_112710	TRUE			20:33462214-33462655	GFPposH3K4me1vsInput_peak_5347	20:33462273-33462274	031.2_peak_140818	TRUE
	chr3:52781250-52782886	GFPposH3K4me1vsInput_peak_7590	3:52782152-52782153	031.1_peak_112711	TRUE			20:33492315-33492633	GFPposH3K4me1vsInput_peak_5348	20:33492329-33492330	031.2_peak_140829	TRUE
	chr3:54384022-54385711	GFPposH3K4me1vsInput_peak_7601	3:54385635-54385636	031.1_peak_112922	TRUE			20:34443854-34444260	GFPposH3K4me1vsInput_peak_5355	20:34444047-34444048	031.2_peak_141054	TRUE
	chr3:54409504-54410854	GFPposH3K4me1vsInput_peak_7603	3:54410159-54410160	031.1_peak_112927	TRUE			20:34446137-34446682	GFPposH3K4me1vsInput_peak_5356	20:34446210-34446211	031.2_peak_141056	TRUE
	chr3:54938883-54939254	GFPposH3K4me1vsInput_peak_7610	3:54939231-54939232	031.1_peak_113037	TRUE			20:34628149-34628929	GFPposH3K4me1vsInput_peak_5359	20:34628894-34628895	031.2_peak_141098	TRUE
	chr3:54977374-54977728	GFPposH3K4me1vsInput_peak_7611	3:54977688-54977689	031.1_peak_113046	TRUE			20:35872143-35872519	GFPposH3K4me1vsInput_peak_5371	20:35872426-35872427	031.2_peak_141377	TRUE
	chr3:57296330-57296638	GFPposH3K4me1vsInput_peak_7628	3:57296577-57296578	031.1_peak_113344	TRUE			20:35995707-35997039	GFPposH3K4me1vsInput_peak_5374	20:35996618-35996619	031.2_peak_141406	TRUE
	chr3:58822461-58822963	GFPposH3K4me1vsInput_peak_7634	3:58822635-58822636	031.1_peak_113534	TRUE			20:36566976-36568421	GFPposH3K4me1vsInput_peak_5380	20:36567796-36567797	031.2_peak_141533	TRUE
	chr3:60426875-60427198	GFPposH3K4me1vsInput_peak_7641	3:60426879-60426880	031.1_peak_113721	TRUE			20:36840405-36841846	GFPposH3K4me1vsInput_peak_5385	20:36841304-36841305	031.2_peak_141600	TRUE
	chr4:1476024-1476860	GFPposH3K4me1vsInput_peak_7658	4:1476513-1476514	031.1_peak_114247	TRUE			20:37415633-37416798	GFPposH3K4me1vsInput_peak_5389	20:37415902-37415903	031.2_peak_141703	TRUE
	chr4:1476024-1476860	GFPposH3K4me1vsInput_peak_7658	4:1476760-1476761	031.1_peak_114248	TRUE			20:37697071-37697576	GFPposH3K4me1vsInput_peak_5393	20:37697567-37697568	031.2_peak_141781	TRUE
	chr4:1592984-1593323	GFPposH3K4me1vsInput_peak_7660	4:1593232-1593233	031.1_peak_114265	TRUE			20:39399169-39399516	GFPposH3K4me1vsInput_peak_5412	20:39399503-39399504	031.2_peak_142172	TRUE
	chr4:1750453-1750758	GFPposH3K4me1vsInput_peak_7661	4:1750679-1750680	031.1_peak_114293	TRUE			20:39441200-39441567	GFPposH3K4me1vsInput_peak_5413	20:39441260-39441261	031.2_peak_142186	TRUE
	chr4:2934799-2935215	GFPposH3K4me1vsInput_peak_7665	4:2935075-2935076	031.1_peak_114494	TRUE			20:40119406-40119835	GFPposH3K4me1vsInput_peak_5417	20:40119614-40119615	031.2_peak_142341	TRUE
	chr4:2995296-2995656	GFPposH3K4me1vsInput_peak_7667	4:2995375-2995376	031.1_peak_114509	TRUE			20:40428870-40429541	GFPposH3K4me1vsInput_peak_5420	20:40429386-40429387	031.2_peak_142413	TRUE
	chr4:3205263-3206410	GFPposH3K4me1vsInput_peak_7669	4:3205309-3205310	031.1_peak_114561	TRUE			20:40431244-40431725	GFPposH3K4me1vsInput_peak_5421	20:40431404-40431405	031.2_peak_142414	TRUE
	chr4:5611453-5611923	GFPposH3K4me1vsInput_peak_7685	4:5611832-5611833	031.1_peak_114868	TRUE			20:40431244-40431725	GFPposH3K4me1vsInput_peak_5421	20:40431605-40431606	031.2_peak_142415	TRUE
	chr4:6558768-6559064	GFPposH3K4me1vsInput_peak_7693	4:6558799-6558800	031.1_peak_115009	TRUE			20:41224893-41225449	GFPposH3K4me1vsInput_peak_5425	20:41224943-41224944	031.2_peak_142583	TRUE
	chr4:6558768-6559064	GFPposH3K4me1vsInput_peak_7693	4:6559021-6559022	031.1_peak_115010	TRUE			20:41262597-41263219	GFPposH3K4me1vsInput_peak_5426	20:41263081-41263082	031.2_peak_142592	TRUE
	chr4:7429157-7429718	GFPposH3K4me1vsInput_peak_7703	4:7429392-7429393	031.1_peak_115114	TRUE			20:41979675-41980071	GFPposH3K4me1vsInput_peak_5429	20:41979760-41979761	031.2_peak_142712	TRUE
	chr4:8341497-8342023	GFPposH3K4me1vsInput_peak_7716	4:8341631-8341632	031.1_peak_115255	TRUE			20:43357577-43358107	GFPposH3K4me1vsInput_peak_5434	20:43357833-43357834	031.2_peak_142969	TRUE
	chr4:8416623-8417017	GFPposH3K4me1vsInput_peak_7718	4:8416829-8416830	031.1_peak_115267	TRUE			20:45064989-45065284	GFPposH3K4me1vsInput_peak_5448	20:45065024-45065025	031.2_peak_143296	TRUE
	chr4:8423477-8423997	GFPposH3K4me1vsInput_peak_7719	4:8423993-8423994	031.1_peak_115269	TRUE			20:45532198-45532575	GFPposH3K4me1vsInput_peak_5453	20:45532235-45532236	031.2_peak_143380	TRUE
	chr4:8574047-8575329	GFPposH3K4me1vsInput_peak_7726	4:8574400-8574401	031.1_peak_115298	TRUE			20:45532198-45532575	GFPposH3K4me1vsInput_peak_5453	20:45532548-45532549	031.2_peak_143381	TRUE
	chr4:8685817-8687088	GFPposH3K4me1vsInput_peak_7730	4:8686356-8686357	031.1_peak_115325	TRUE			20:45549672-45550433	GFPposH3K4me1vsInput_peak_5455	20:45550068-45550069	031.2_peak_143386	TRUE
	chr4:9154750-9155363	GFPposH3K4me1vsInput_peak_7736	4:9154887-9154888	031.1_peak_115410	TRUE			20:46309533-46309908	GFPposH3K4me1vsInput_peak_5460	20:46309890-46309891	031.2_peak_143542	TRUE
	chr4:11027530-11028979	GFPposH3K4me1vsInput_peak_7758	4:11027996-11027997	031.1_peak_115691	TRUE			20:46636860-46637228	GFPposH3K4me1vsInput_peak_5461	20:46637165-46637166	031.2_peak_143598	TRUE
	chr4:11467043-11467532	GFPposH3K4me1vsInput_peak_7759	4:11467046-11467047	031.1_peak_115740	TRUE			20:47784416-47784873	GFPposH3K4me1vsInput_peak_5469	20:47784858-47784859	031.2_peak_143811	TRUE
	chr4:11497508-11497885	GFPposH3K4me1vsInput_peak_7760	4:11497835-11497836	031.1_peak_115750	TRUE			20:50791403-50791737	GFPposH3K4me1vsInput_peak_5475	20:50791429-50791430	031.2_peak_144391	TRUE
	chr4:11539675-11540191	GFPposH3K4me1vsInput_peak_7763	4:11539980-11539981	031.1_peak_115760	TRUE			20:51774675-51775300	GFPposH3K4me1vsInput_peak_5480	20:51774792-51774793	031.2_peak_144603	TRUE
	chr4:11685325-11685840	GFPposH3K4me1vsInput_peak_7765	4:11685674-11685675	031.1_peak_115800	TRUE			21:3288118-3288576	GFPposH3K4me1vsInput_peak_5502	21:3288488-3288489	031.2_peak_145885	TRUE
	chr4:13255912-13257178	GFPposH3K4me1vsInput_peak_7790	4:13257018-13257019	031.1_peak_116013	TRUE			21:4106198-4107768	GFPposH3K4me1vsInput_peak_5505	21:4107234-4107235	031.2_peak_146084	TRUE
	chr4:13377145-13377481	GFPposH3K4me1vsInput_peak_7791	4:13377406-13377407	031.1_peak_116026	TRUE			21:4527263-4527804	GFPposH3K4me1vsInput_peak_5506	21:4527299-4527300	031.2_peak_146126	TRUE
	chr4:16131874-16132293	GFPposH3K4me1vsInput_peak_7817	4:16131952-16131953	031.1_peak_116410	TRUE			21:5668168-5668530	GFPposH3K4me1vsInput_peak_5511	21:5668495-5668496	031.2_peak_146373	TRUE
	chr4:16233072-16234498	GFPposH3K4me1vsInput_peak_7819	4:16234105-16234106	031.1_peak_116425	TRUE			21:6348457-6348999	GFPposH3K4me1vsInput_peak_5514	21:6348963-6348964	031.2_peak_146562	TRUE
	chr4:16321202-16321530	GFPposH3K4me1vsInput_peak_7820	4:16321264-16321265	031.1_peak_116432	TRUE			21:7807704-7808499	GFPposH3K4me1vsInput_peak_5522	21:7807727-7807728	031.2_peak_146863	TRUE
	chr4:16620001-16620376	GFPposH3K4me1vsInput_peak_7825	4:16620017-16620018	031.1_peak_116476	TRUE			21:10877263-10878972	GFPposH3K4me1vsInput_peak_5545	21:10877498-10877499	031.2_peak_147536	TRUE
	chr4:16750319-16750736	GFPposH3K4me1vsInput_peak_7830	4:16750363-16750364	031.1_peak_116499	TRUE			21:10877263-10878972	GFPposH3K4me1vsInput_peak_5545	21:10877996-10877997	031.2_peak_147537	TRUE
	chr4:16906873-16907891	GFPposH3K4me1vsInput_peak_7833	4:16907225-16907226	031.1_peak_116524	TRUE			21:10877263-10878972	GFPposH3K4me1vsInput_peak_5545	21:10878741-10878742	031.2_peak_147538	TRUE
	chr4:17064230-17065103	GFPposH3K4me1vsInput_peak_7837	4:17064772-17064773	031.1_peak_116551	TRUE			21:11367698-11368136	GFPposH3K4me1vsInput_peak_5547	21:11367841-11367842	031.2_peak_147636	TRUE
	chr4:17162122-17162816	GFPposH3K4me1vsInput_peak_7839	4:17162272-17162273	031.1_peak_116574	TRUE			21:11907392-11907877	GFPposH3K4me1vsInput_peak_5552	21:11907638-11907639	031.2_peak_147771	TRUE
	chr4:17274229-17274559	GFPposH3K4me1vsInput_peak_7841	4:17274414-17274415	031.1_peak_116595	TRUE			21:12123004-12123982	GFPposH3K4me1vsInput_peak_5556	21:12123387-12123388	031.2_peak_147818	TRUE
	chr4:18193995-18195496	GFPposH3K4me1vsInput_peak_7852	4:18194528-18194529	031.1_peak_116723	TRUE			21:12230690-12231085	GFPposH3K4me1vsInput_peak_5557	21:12230759-12230760	031.2_peak_147845	TRUE
	chr4:18602228-18603239	GFPposH3K4me1vsInput_peak_7858	4:18602959-18602960	031.1_peak_116786	TRUE			21:12903893-12904439	GFPposH3K4me1vsInput_peak_5561	21:12903934-12903935	031.2_peak_147992	TRUE
	chr4:18928980-18930096	GFPposH3K4me1vsInput_peak_7861	4:18929125-18929126	031.1_peak_116841	TRUE			21:12948619-12951156	GFPposH3K4me1vsInput_peak_5562	21:12949679-12949680	031.2_peak_148000	TRUE
	chr4:19586487-19587674	GFPposH3K4me1vsInput_peak_7872	4:19587239-19587240	031.1_peak_116912	TRUE			21:12954269-12955704	GFPposH3K4me1vsInput_peak_5563	21:12954512-12954513	031.2_peak_148003	TRUE
	chr4:19619230-19619746	GFPposH3K4me1vsInput_peak_7875	4:19619650-19619651	031.1_peak_116917	TRUE			21:13595939-13596928	GFPposH3K4me1vsInput_peak_5571	21:13596278-13596279	031.2_peak_148131	TRUE
	chr4:20162331-20163878	GFPposH3K4me1vsInput_peak_7882	4:20162331-20162332	031.1_peak_117000	TRUE			21:13691143-13691508	GFPposH3K4me1vsInput_peak_5573	21:13691147-13691148	031.2_peak_148150	TRUE
	chr4:20260958-20261256	GFPposH3K4me1vsInput_peak_7888	4:20261208-20261209	031.1_peak_117011	TRUE			21:15624357-15624903	GFPposH3K4me1vsInput_peak_5588	21:15624694-15624695	031.2_peak_148582	TRUE
	chr4:20509260-20509750	GFPposH3K4me1vsInput_peak_7893	4:20509338-20509339	031.1_peak_117041	TRUE			21:15754404-15754869	GFPposH3K4me1vsInput_peak_5592	21:15754845-15754846	031.2_peak_148611	TRUE
	chr4:21126552-21126983	GFPposH3K4me1vsInput_peak_7901	4:21126599-21126600	031.1_peak_117129	TRUE			21:16108829-16109399	GFPposH3K4me1vsInput_peak_5599	21:16109138-16109139	031.2_peak_148705	TRUE
	chr4:22443973-22444970	GFPposH3K4me1vsInput_peak_7909	4:22444292-22444293	031.1_peak_117296	TRUE			21:17082684-17083057	GFPposH3K4me1vsInput_peak_5607	21:17082916-17082917	031.2_peak_148853	TRUE
	chr4:22962532-22962974	GFPposH3K4me1vsInput_peak_7913	4:22962832-22962833	031.1_peak_117384	TRUE			21:17224017-17225246	GFPposH3K4me1vsInput_peak_5608	21:17224962-17224963	031.2_peak_148894	TRUE
	chr4:22996432-22997112	GFPposH3K4me1vsInput_peak_7914	4:22996468-22996469	031.1_peak_117397	TRUE			21:17840790-17841307	GFPposH3K4me1vsInput_peak_5616	21:17841294-17841295	031.2_peak_149038	TRUE
	chr4:22996432-22997112	GFPposH3K4me1vsInput_peak_7914	4:22996780-22996781	031.1_peak_117398	TRUE			21:18249058-18250513	GFPposH3K4me1vsInput_peak_5623	21:18249771-18249772	031.2_peak_149137	TRUE
	chr4:23274330-23275831	GFPposH3K4me1vsInput_peak_7917	4:23274415-23274416	031.1_peak_117430	TRUE			21:18592856-18593287	GFPposH3K4me1vsInput_peak_5625	21:18593283-18593284	031.2_peak_149195	TRUE
	chr4:24060325-24060819	GFPposH3K4me1vsInput_peak_7921	4:24060327-24060328	031.1_peak_117494	TRUE			21:19746546-19747273	GFPposH3K4me1vsInput_peak_5636	21:19746939-19746940	031.2_peak_149453	TRUE
	chr4:24256597-24256904	GFPposH3K4me1vsInput_peak_7923	4:24256649-24256650	031.1_peak_117524	TRUE			21:19768163-19768465	GFPposH3K4me1vsInput_peak_5638	21:19768446-19768447	031.2_peak_149458	TRUE
	chr4:24365913-24367273	GFPposH3K4me1vsInput_peak_7927	4:24367133-24367134	031.1_peak_117555	TRUE			21:19815056-19815732	GFPposH3K4me1vsInput_peak_5639	21:19815364-19815365	031.2_peak_149469	TRUE
	chr4:24394218-24394776	GFPposH3K4me1vsInput_peak_7930	4:24394446-24394447	031.1_peak_117564	TRUE			21:20368572-20369162	GFPposH3K4me1vsInput_peak_5643	21:20368619-20368620	031.2_peak_149582	TRUE
	chr4:25787393-25787824	GFPposH3K4me1vsInput_peak_7942	4:25787694-25787695	031.1_peak_117724	TRUE			21:20480013-20481370	GFPposH3K4me1vsInput_peak_5644	21:20480893-20480894	031.2_peak_149615	TRUE
	chr4:25825155-25825663	GFPposH3K4me1vsInput_peak_7944	4:25825549-25825550	031.1_peak_117727	TRUE			21:21349422-21349717	GFPposH3K4me1vsInput_peak_5662	21:21349650-21349651	031.2_peak_149816	TRUE
	chr4:26290137-26290547	GFPposH3K4me1vsInput_peak_7946	4:26290253-26290254	031.1_peak_117775	TRUE			21:21354809-21355667	GFPposH3K4me1vsInput_peak_5663	21:21355126-21355127	031.2_peak_149817	TRUE
	chr4:27747633-27748275	GFPposH3K4me1vsInput_peak_7954	4:27748220-27748221	031.1_peak_117906	TRUE			21:22998394-22998741	GFPposH3K4me1vsInput_peak_5672	21:22998451-22998452	031.2_peak_150192	TRUE
	chr4:27796402-27796712	GFPposH3K4me1vsInput_peak_7956	4:27796411-27796412	031.1_peak_117910	TRUE			21:23202058-23202841	GFPposH3K4me1vsInput_peak_5679	21:23202367-23202368	031.2_peak_150238	TRUE
	chr4:27867448-27868277	GFPposH3K4me1vsInput_peak_7958	4:27868221-27868222	031.1_peak_117919	TRUE			21:23202058-23202841	GFPposH3K4me1vsInput_peak_5679	21:23202680-23202681	031.2_peak_150239	TRUE
	chr4:73482440-73484233	GFPposH3K4me1vsInput_peak_8106	4:73483759-73483760	031.1_peak_118517	TRUE			21:23512042-23512373	GFPposH3K4me1vsInput_peak_5687	21:23512124-23512125	031.2_peak_150314	TRUE
	chr4:73524133-73525814	GFPposH3K4me1vsInput_peak_8107	4:73524413-73524414	031.1_peak_118529	TRUE			21:23934699-23935634	GFPposH3K4me1vsInput_peak_5695	21:23935190-23935191	031.2_peak_150386	TRUE
	chr4:73524133-73525814	GFPposH3K4me1vsInput_peak_8107	4:73525351-73525352	031.1_peak_118530	TRUE			21:24543638-24543933	GFPposH3K4me1vsInput_peak_5698	21:24543685-24543686	031.2_peak_150540	TRUE
	chr5:9527179-9527588	GFPposH3K4me1vsInput_peak_8134	5:9527507-9527508	031.1_peak_119691	TRUE			21:26574714-26575899	GFPposH3K4me1vsInput_peak_5712	21:26574777-26574778	031.2_peak_151055	TRUE
	chr5:10041329-10041763	GFPposH3K4me1vsInput_peak_8137	5:10041634-10041635	031.1_peak_119737	TRUE			21:26854095-26854390	GFPposH3K4me1vsInput_peak_5713	21:26854099-26854100	031.2_peak_151119	TRUE
	chr5:13406553-13407023	GFPposH3K4me1vsInput_peak_8154	5:13406927-13406928	031.1_peak_120129	TRUE			21:27744558-27744894	GFPposH3K4me1vsInput_peak_5716	21:27744843-27744844	031.2_peak_151354	TRUE
	chr5:14095170-14095651	GFPposH3K4me1vsInput_peak_8162	5:14095528-14095529	031.1_peak_120203	TRUE			21:28219608-28221286	GFPposH3K4me1vsInput_peak_5720	21:28219654-28219655	031.2_peak_151453	TRUE
	chr5:14132121-14132471	GFPposH3K4me1vsInput_peak_8163	5:14132132-14132133	031.1_peak_120210	TRUE			21:28219608-28221286	GFPposH3K4me1vsInput_peak_5720	21:28220282-28220283	031.2_peak_151454	TRUE
	chr5:14200152-14200628	GFPposH3K4me1vsInput_peak_8164	5:14200218-14200219	031.1_peak_120223	TRUE			21:28760705-28761950	GFPposH3K4me1vsInput_peak_5731	21:28761382-28761383	031.2_peak_151593	TRUE
	chr5:14621256-14621674	GFPposH3K4me1vsInput_peak_8169	5:14621324-14621325	031.1_peak_120280	TRUE			21:28760705-28761950	GFPposH3K4me1vsInput_peak_5731	21:28761647-28761648	031.2_peak_151594	TRUE
	chr5:15411890-15412185	GFPposH3K4me1vsInput_peak_8182	5:15412023-15412024	031.1_peak_120376	TRUE			21:28898585-28899094	GFPposH3K4me1vsInput_peak_5736	21:28899023-28899024	031.2_peak_151630	TRUE
	chr5:16547535-16547887	GFPposH3K4me1vsInput_peak_8203	5:16547813-16547814	031.1_peak_120506	TRUE			21:31634584-31634925	GFPposH3K4me1vsInput_peak_5744	21:31634719-31634720	031.2_peak_152096	TRUE
	chr5:16877531-16877989	GFPposH3K4me1vsInput_peak_8208	5:16877887-16877888	031.1_peak_120556	TRUE			21:33387736-33389409	GFPposH3K4me1vsInput_peak_5754	21:33388144-33388145	031.2_peak_152473	TRUE
	chr5:17127371-17127822	GFPposH3K4me1vsInput_peak_8214	5:17127687-17127688	031.1_peak_120594	TRUE			21:33387736-33389409	GFPposH3K4me1vsInput_peak_5754	21:33388610-33388611	031.2_peak_152474	TRUE
	chr5:17166342-17168202	GFPposH3K4me1vsInput_peak_8216	5:17168087-17168088	031.1_peak_120605	TRUE			21:33387736-33389409	GFPposH3K4me1vsInput_peak_5754	21:33388734-33388735	031.2_peak_152475	TRUE
	chr5:17264401-17264818	GFPposH3K4me1vsInput_peak_8217	5:17264441-17264442	031.1_peak_120620	TRUE			21:33864290-33865461	GFPposH3K4me1vsInput_peak_5758	21:33864965-33864966	031.2_peak_152558	TRUE
	chr5:17277704-17278664	GFPposH3K4me1vsInput_peak_8218	5:17278217-17278218	031.1_peak_120625	TRUE			21:34430686-34431198	GFPposH3K4me1vsInput_peak_5763	21:34430975-34430976	031.2_peak_152667	TRUE
	chr5:17427449-17428155	GFPposH3K4me1vsInput_peak_8220	5:17427846-17427847	031.1_peak_120639	TRUE			21:34517882-34518384	GFPposH3K4me1vsInput_peak_5764	21:34518034-34518035	031.2_peak_152684	TRUE
	chr5:17808688-17809073	GFPposH3K4me1vsInput_peak_8222	5:17808943-17808944	031.1_peak_120672	TRUE			21:34618321-34618940	GFPposH3K4me1vsInput_peak_5765	21:34618708-34618709	031.2_peak_152713	TRUE
	chr5:19192247-19193892	GFPposH3K4me1vsInput_peak_8231	5:19192411-19192412	031.1_peak_120847	TRUE			21:36249927-36250336	GFPposH3K4me1vsInput_peak_5776	21:36250293-36250294	031.2_peak_152963	TRUE
	chr5:19355050-19355543	GFPposH3K4me1vsInput_peak_8234	5:19355379-19355380	031.1_peak_120878	TRUE			21:36948256-36948754	GFPposH3K4me1vsInput_peak_5778	21:36948396-36948397	031.2_peak_153114	TRUE
	chr5:19731186-19731515	GFPposH3K4me1vsInput_peak_8236	5:19731436-19731437	031.1_peak_120928	TRUE			21:36948256-36948754	GFPposH3K4me1vsInput_peak_5778	21:36948548-36948549	031.2_peak_153115	TRUE
	chr5:19871052-19872094	GFPposH3K4me1vsInput_peak_8238	5:19871989-19871990	031.1_peak_120959	TRUE			21:37436331-37436626	GFPposH3K4me1vsInput_peak_5782	21:37436521-37436522	031.2_peak_153212	TRUE
	chr5:20336103-20336738	GFPposH3K4me1vsInput_peak_8242	5:20336483-20336484	031.1_peak_121028	TRUE			21:37492752-37493380	GFPposH3K4me1vsInput_peak_5784	21:37493337-37493338	031.2_peak_153221	TRUE
	chr5:20609513-20610035	GFPposH3K4me1vsInput_peak_8246	5:20609872-20609873	031.1_peak_121081	TRUE			21:38581797-38582191	GFPposH3K4me1vsInput_peak_5797	21:38581808-38581809	031.2_peak_153439	TRUE
	chr5:21412496-21412902	GFPposH3K4me1vsInput_peak_8254	5:21412879-21412880	031.1_peak_121183	TRUE			21:38581797-38582191	GFPposH3K4me1vsInput_peak_5797	21:38582136-38582137	031.2_peak_153440	TRUE
	chr5:21458880-21459335	GFPposH3K4me1vsInput_peak_8255	5:21459078-21459079	031.1_peak_121189	TRUE			21:41293521-41293819	GFPposH3K4me1vsInput_peak_5805	21:41293611-41293612	031.2_peak_153959	TRUE
	chr5:22632342-22632728	GFPposH3K4me1vsInput_peak_8265	5:22632712-22632713	031.1_peak_121379	TRUE			21:41436502-41436838	GFPposH3K4me1vsInput_peak_5806	21:41436576-41436577	031.2_peak_153982	TRUE
	chr5:22731787-22732105	GFPposH3K4me1vsInput_peak_8266	5:22731962-22731963	031.1_peak_121400	TRUE			21:42756767-42757189	GFPposH3K4me1vsInput_peak_5809	21:42756870-42756871	031.2_peak_154257	TRUE
	chr5:23812521-23814100	GFPposH3K4me1vsInput_peak_8275	5:23813094-23813095	031.1_peak_121541	TRUE			22:982418-982819	GFPposH3K4me1vsInput_peak_5818	22:982755-982756	031.2_peak_155181	TRUE
	chr5:23812521-23814100	GFPposH3K4me1vsInput_peak_8275	5:23813686-23813687	031.1_peak_121542	TRUE			22:3400417-3400923	GFPposH3K4me1vsInput_peak_5826	22:3400469-3400470	031.2_peak_155573	TRUE
	chr5:23812521-23814100	GFPposH3K4me1vsInput_peak_8275	5:23814063-23814064	031.1_peak_121543	TRUE			22:3613518-3613911	GFPposH3K4me1vsInput_peak_5827	22:3613844-3613845	031.2_peak_155638	TRUE
	chr5:24026848-24027700	GFPposH3K4me1vsInput_peak_8281	5:24027157-24027158	031.1_peak_121596	TRUE			22:3798613-3798934	GFPposH3K4me1vsInput_peak_5833	22:3798792-3798793	031.2_peak_155688	TRUE
	chr5:25858297-25858869	GFPposH3K4me1vsInput_peak_8305	5:25858504-25858505	031.1_peak_121847	TRUE			22:4954104-4955952	GFPposH3K4me1vsInput_peak_5840	22:4955660-4955661	031.2_peak_155928	TRUE
	chr5:27282308-27282981	GFPposH3K4me1vsInput_peak_8317	5:27282697-27282698	031.1_peak_122030	TRUE			22:5003169-5003834	GFPposH3K4me1vsInput_peak_5841	22:5003791-5003792	031.2_peak_155945	TRUE
	chr5:27282308-27282981	GFPposH3K4me1vsInput_peak_8317	5:27282855-27282856	031.1_peak_122031	TRUE			22:5534746-5535043	GFPposH3K4me1vsInput_peak_5844	22:5534891-5534892	031.2_peak_156038	TRUE
	chr5:27389033-27389516	GFPposH3K4me1vsInput_peak_8320	5:27389309-27389310	031.1_peak_122048	TRUE			22:10446896-10447303	GFPposH3K4me1vsInput_peak_5865	22:10446964-10446965	031.2_peak_156673	TRUE
	chr5:28068071-28068544	GFPposH3K4me1vsInput_peak_8330	5:28068527-28068528	031.1_peak_122133	TRUE			22:11130454-11130989	GFPposH3K4me1vsInput_peak_5871	22:11130685-11130686	031.2_peak_156868	TRUE
	chr5:29322766-29323161	GFPposH3K4me1vsInput_peak_8349	5:29322956-29322957	031.1_peak_122298	TRUE			22:11828281-11828591	GFPposH3K4me1vsInput_peak_5883	22:11828422-11828423	031.2_peak_157014	TRUE
	chr5:29370222-29371295	GFPposH3K4me1vsInput_peak_8351	5:29371063-29371064	031.1_peak_122307	TRUE			22:11982255-11983623	GFPposH3K4me1vsInput_peak_5885	22:11982597-11982598	031.2_peak_157054	TRUE
	chr5:31186809-31187156	GFPposH3K4me1vsInput_peak_8383	5:31187124-31187125	031.1_peak_122596	TRUE			22:12421564-12422417	GFPposH3K4me1vsInput_peak_5889	22:12421729-12421730	031.2_peak_157156	TRUE
	chr5:31882304-31882607	GFPposH3K4me1vsInput_peak_8393	5:31882333-31882334	031.1_peak_122676	TRUE			22:13040670-13041093	GFPposH3K4me1vsInput_peak_5894	22:13040781-13040782	031.2_peak_157311	TRUE
	chr5:33778277-33779481	GFPposH3K4me1vsInput_peak_8411	5:33778684-33778685	031.1_peak_122953	TRUE			22:13040670-13041093	GFPposH3K4me1vsInput_peak_5894	22:13041087-13041088	031.2_peak_157312	TRUE
	chr5:34040470-34040823	GFPposH3K4me1vsInput_peak_8414	5:34040808-34040809	031.1_peak_122986	TRUE			22:13052968-13053518	GFPposH3K4me1vsInput_peak_5895	22:13053105-13053106	031.2_peak_157315	TRUE
	chr5:34131471-34131789	GFPposH3K4me1vsInput_peak_8417	5:34131481-34131482	031.1_peak_122996	TRUE			22:13138536-13139363	GFPposH3K4me1vsInput_peak_5897	22:13138885-13138886	031.2_peak_157338	TRUE
	chr5:34734552-34736093	GFPposH3K4me1vsInput_peak_8421	5:34735485-34735486	031.1_peak_123070	TRUE			22:14206236-14206725	GFPposH3K4me1vsInput_peak_5905	22:14206701-14206702	031.2_peak_157565	TRUE
	chr5:35681652-35682870	GFPposH3K4me1vsInput_peak_8433	5:35681652-35681653	031.1_peak_123196	TRUE			22:15632206-15632683	GFPposH3K4me1vsInput_peak_5909	22:15632224-15632225	031.2_peak_157850	TRUE
	chr5:35681652-35682870	GFPposH3K4me1vsInput_peak_8433	5:35682337-35682338	031.1_peak_123197	TRUE			22:16767412-16768432	GFPposH3K4me1vsInput_peak_5917	22:16767414-16767415	031.2_peak_158142	TRUE
	chr5:37052390-37053688	GFPposH3K4me1vsInput_peak_8445	5:37053508-37053509	031.1_peak_123406	TRUE			22:16767412-16768432	GFPposH3K4me1vsInput_peak_5917	22:16767939-16767940	031.2_peak_158143	TRUE
	chr5:37837516-37838106	GFPposH3K4me1vsInput_peak_8453	5:37838031-37838032	031.1_peak_123521	TRUE			22:16912656-16912984	GFPposH3K4me1vsInput_peak_5925	22:16912953-16912954	031.2_peak_158185	TRUE
	chr5:38439481-38439849	GFPposH3K4me1vsInput_peak_8457	5:38439679-38439680	031.1_peak_123612	TRUE			22:16955609-16956212	GFPposH3K4me1vsInput_peak_5929	22:16956030-16956031	031.2_peak_158198	TRUE
	chr5:39065782-39066229	GFPposH3K4me1vsInput_peak_8465	5:39065811-39065812	031.1_peak_123695	TRUE			22:16965911-16966294	GFPposH3K4me1vsInput_peak_5930	22:16966049-16966050	031.2_peak_158201	TRUE
	chr5:40728696-40729238	GFPposH3K4me1vsInput_peak_8478	5:40728862-40728863	031.1_peak_123941	TRUE			22:17026074-17026694	GFPposH3K4me1vsInput_peak_5933	22:17026262-17026263	031.2_peak_158221	TRUE
	chr5:42912116-42913383	GFPposH3K4me1vsInput_peak_8494	5:42912696-42912697	031.1_peak_124172	TRUE			22:18614817-18615215	GFPposH3K4me1vsInput_peak_5943	22:18614853-18614854	031.2_peak_158602	TRUE
	chr5:43118581-43118936	GFPposH3K4me1vsInput_peak_8496	5:43118650-43118651	031.1_peak_124206	TRUE			22:18617004-18617402	GFPposH3K4me1vsInput_peak_5944	22:18617018-18617019	031.2_peak_158603	TRUE
	chr5:43864924-43865789	GFPposH3K4me1vsInput_peak_8504	5:43865168-43865169	031.1_peak_124298	TRUE			22:18682071-18682520	GFPposH3K4me1vsInput_peak_5945	22:18682155-18682156	031.2_peak_158629	TRUE
	chr5:43878644-43879093	GFPposH3K4me1vsInput_peak_8505	5:43878781-43878782	031.1_peak_124306	TRUE			22:18682071-18682520	GFPposH3K4me1vsInput_peak_5945	22:18682354-18682355	031.2_peak_158630	TRUE
	chr5:46133113-46134086	GFPposH3K4me1vsInput_peak_8530	5:46133468-46133469	031.1_peak_124605	TRUE			22:18706866-18707219	GFPposH3K4me1vsInput_peak_5948	22:18707050-18707051	031.2_peak_158637	TRUE
	chr5:46338586-46338993	GFPposH3K4me1vsInput_peak_8532	5:46338776-46338777	031.1_peak_124627	TRUE			22:18727535-18727927	GFPposH3K4me1vsInput_peak_5950	22:18727548-18727549	031.2_peak_158644	TRUE
	chr5:46710860-46711315	GFPposH3K4me1vsInput_peak_8537	5:46710966-46710967	031.1_peak_124655	TRUE			22:18879548-18880881	GFPposH3K4me1vsInput_peak_5951	22:18880395-18880396	031.2_peak_158684	TRUE
	chr5:47627925-47628377	GFPposH3K4me1vsInput_peak_8545	5:47628269-47628270	031.1_peak_124739	TRUE			22:18906202-18909500	GFPposH3K4me1vsInput_peak_5952	22:18907059-18907060	031.2_peak_158692	TRUE
	chr5:47732729-47734243	GFPposH3K4me1vsInput_peak_8547	5:47734179-47734180	031.1_peak_124750	TRUE			22:18906202-18909500	GFPposH3K4me1vsInput_peak_5952	22:18908636-18908637	031.2_peak_158693	TRUE
	chr5:47969797-47970326	GFPposH3K4me1vsInput_peak_8551	5:47969909-47969910	031.1_peak_124776	TRUE			22:18978157-18978596	GFPposH3K4me1vsInput_peak_5954	22:18978454-18978455	031.2_peak_158709	TRUE
	chr5:48257991-48258300	GFPposH3K4me1vsInput_peak_8559	5:48258047-48258048	031.1_peak_124805	TRUE			22:19696780-19697217	GFPposH3K4me1vsInput_peak_5961	22:19696849-19696850	031.2_peak_158855	TRUE
	chr5:48535193-48535593	GFPposH3K4me1vsInput_peak_8567	5:48535201-48535202	031.1_peak_124843	TRUE			22:20958155-20959564	GFPposH3K4me1vsInput_peak_5972	22:20958891-20958892	031.2_peak_159171	TRUE
	chr5:49845311-49845721	GFPposH3K4me1vsInput_peak_8586	5:49845490-49845491	031.1_peak_125005	TRUE			22:21320634-21320989	GFPposH3K4me1vsInput_peak_5975	22:21320635-21320636	031.2_peak_159255	TRUE
	chr5:51317230-51317646	GFPposH3K4me1vsInput_peak_8595	5:51317305-51317306	031.1_peak_125131	TRUE			22:21548230-21548640	GFPposH3K4me1vsInput_peak_5980	22:21548377-21548378	031.2_peak_159312	TRUE
	chr5:51459740-51460235	GFPposH3K4me1vsInput_peak_8598	5:51459799-51459800	031.1_peak_125157	TRUE			22:21548230-21548640	GFPposH3K4me1vsInput_peak_5980	22:21548614-21548615	031.2_peak_159313	TRUE
	chr5:52318145-52318524	GFPposH3K4me1vsInput_peak_8604	5:52318213-52318214	031.1_peak_125267	TRUE			22:21869164-21870223	GFPposH3K4me1vsInput_peak_5986	22:21869713-21869714	031.2_peak_159394	TRUE
	chr5:53978036-53978521	GFPposH3K4me1vsInput_peak_8612	5:53978465-53978466	031.1_peak_125362	TRUE			22:22304460-22304784	GFPposH3K4me1vsInput_peak_5989	22:22304730-22304731	031.2_peak_159477	TRUE
	chr5:55844251-55845602	GFPposH3K4me1vsInput_peak_8632	5:55844432-55844433	031.1_peak_125527	TRUE			22:22493060-22493560	GFPposH3K4me1vsInput_peak_5990	22:22493161-22493162	031.2_peak_159530	TRUE
	chr5:55882256-55882658	GFPposH3K4me1vsInput_peak_8635	5:55882363-55882364	031.1_peak_125535	TRUE			22:22844774-22845266	GFPposH3K4me1vsInput_peak_5993	22:22844872-22844873	031.2_peak_159601	TRUE
	chr5:56156305-56157337	GFPposH3K4me1vsInput_peak_8638	5:56156807-56156808	031.1_peak_125574	TRUE			22:23317942-23318370	GFPposH3K4me1vsInput_peak_5999	22:23317989-23317990	031.2_peak_159701	TRUE
	chr5:56472820-56473133	GFPposH3K4me1vsInput_peak_8643	5:56473045-56473046	031.1_peak_125607	TRUE			22:23354214-23354637	GFPposH3K4me1vsInput_peak_6001	22:23354274-23354275	031.2_peak_159712	TRUE
	chr5:58152158-58152790	GFPposH3K4me1vsInput_peak_8652	5:58152328-58152329	031.1_peak_125770	TRUE			22:23384508-23384848	GFPposH3K4me1vsInput_peak_6003	22:23384625-23384626	031.2_peak_159723	TRUE
	chr5:59584207-59584862	GFPposH3K4me1vsInput_peak_8662	5:59584806-59584807	031.1_peak_125924	TRUE			22:23413398-23413780	GFPposH3K4me1vsInput_peak_6004	22:23413713-23413714	031.2_peak_159733	TRUE
	chr5:59647885-59648203	GFPposH3K4me1vsInput_peak_8663	5:59647888-59647889	031.1_peak_125930	TRUE			22:24376352-24376860	GFPposH3K4me1vsInput_peak_6012	22:24376818-24376819	031.2_peak_159926	TRUE
	chr5:60850064-60850703	GFPposH3K4me1vsInput_peak_8671	5:60850352-60850353	031.1_peak_126055	TRUE			22:29404535-29404893	GFPposH3K4me1vsInput_peak_6048	22:29404813-29404814	031.2_peak_160585	TRUE
	chr5:64625764-64626158	GFPposH3K4me1vsInput_peak_8693	5:64626131-64626132	031.1_peak_126513	TRUE			22:29477488-29478444	GFPposH3K4me1vsInput_peak_6049	22:29478173-29478174	031.2_peak_160602	TRUE
	chr5:67042895-67043714	GFPposH3K4me1vsInput_peak_8704	5:67042950-67042951	031.1_peak_126818	TRUE			22:31132499-31132795	GFPposH3K4me1vsInput_peak_6064	22:31132650-31132651	031.2_peak_160873	TRUE
	chr5:67042895-67043714	GFPposH3K4me1vsInput_peak_8704	5:67043453-67043454	031.1_peak_126819	TRUE			22:31534086-31534510	GFPposH3K4me1vsInput_peak_6066	22:31534320-31534321	031.2_peak_160944	TRUE
	chr5:67707559-67708034	GFPposH3K4me1vsInput_peak_8707	5:67707727-67707728	031.1_peak_126882	TRUE			22:31603039-31603436	GFPposH3K4me1vsInput_peak_6067	22:31603155-31603156	031.2_peak_160963	TRUE
	chr5:69841498-69841862	GFPposH3K4me1vsInput_peak_8716	5:69841759-69841760	031.1_peak_127112	TRUE			22:31603039-31603436	GFPposH3K4me1vsInput_peak_6067	22:31603374-31603375	031.2_peak_160964	TRUE
	chr6:494489-494878	GFPposH3K4me1vsInput_peak_8722	6:494818-494819	031.1_peak_127440	TRUE			22:33184548-33185726	GFPposH3K4me1vsInput_peak_6082	22:33185569-33185570	031.2_peak_161225	TRUE
	chr6:680779-681372	GFPposH3K4me1vsInput_peak_8724	6:681097-681098	031.1_peak_127462	TRUE			22:33894448-33895255	GFPposH3K4me1vsInput_peak_6087	22:33895147-33895148	031.2_peak_161329	TRUE
	chr6:4635781-4636946	GFPposH3K4me1vsInput_peak_8751	6:4636178-4636179	031.1_peak_127944	TRUE			22:34764870-34766029	GFPposH3K4me1vsInput_peak_6091	22:34765522-34765523	031.2_peak_161464	TRUE
	chr6:5099497-5099960	GFPposH3K4me1vsInput_peak_8757	6:5099636-5099637	031.1_peak_128010	TRUE			22:37237279-37237605	GFPposH3K4me1vsInput_peak_6108	22:37237605-37237606	031.2_peak_161906	TRUE
	chr6:5541073-5541596	GFPposH3K4me1vsInput_peak_8763	6:5541250-5541251	031.1_peak_128041	TRUE			22:37337786-37338977	GFPposH3K4me1vsInput_peak_6110	22:37338346-37338347	031.2_peak_161926	TRUE
	chr6:5901802-5902298	GFPposH3K4me1vsInput_peak_8765	6:5901983-5901984	031.1_peak_128072	TRUE			22:38314328-38315645	GFPposH3K4me1vsInput_peak_6113	22:38314350-38314351	031.2_peak_162123	TRUE
	chr6:5907741-5908148	GFPposH3K4me1vsInput_peak_8766	6:5907995-5907996	031.1_peak_128074	TRUE			23:1018432-1018841	GFPposH3K4me1vsInput_peak_6118	23:1018450-1018451	031.2_peak_162625	TRUE
	chr6:9922782-9924136	GFPposH3K4me1vsInput_peak_8806	6:9923781-9923782	031.1_peak_128613	TRUE			23:2596173-2597618	GFPposH3K4me1vsInput_peak_6128	23:2596739-2596740	031.2_peak_163010	TRUE
	chr6:11599572-11600026	GFPposH3K4me1vsInput_peak_8814	6:11599967-11599968	031.1_peak_128833	TRUE			23:3579348-3579711	GFPposH3K4me1vsInput_peak_6132	23:3579652-3579653	031.2_peak_163234	TRUE
	chr6:13691978-13692470	GFPposH3K4me1vsInput_peak_8824	6:13692235-13692236	031.1_peak_129103	TRUE			23:4113144-4114172	GFPposH3K4me1vsInput_peak_6136	23:4113470-4113471	031.2_peak_163338	TRUE
	chr6:14611888-14613055	GFPposH3K4me1vsInput_peak_8831	6:14612429-14612430	031.1_peak_129202	TRUE			23:5386357-5386829	GFPposH3K4me1vsInput_peak_6143	23:5386444-5386445	031.2_peak_163602	TRUE
	chr6:15615796-15616662	GFPposH3K4me1vsInput_peak_8838	6:15616564-15616565	031.1_peak_129324	TRUE			23:6520625-6521148	GFPposH3K4me1vsInput_peak_6157	23:6520816-6520817	031.2_peak_163871	TRUE
	chr6:16349608-16350127	GFPposH3K4me1vsInput_peak_8844	6:16349829-16349830	031.1_peak_129433	TRUE			23:8720878-8721688	GFPposH3K4me1vsInput_peak_6173	23:8721503-8721504	031.2_peak_164389	TRUE
	chr6:16349608-16350127	GFPposH3K4me1vsInput_peak_8844	6:16350021-16350022	031.1_peak_129434	TRUE			23:8734183-8734699	GFPposH3K4me1vsInput_peak_6174	23:8734634-8734635	031.2_peak_164392	TRUE
	chr6:17333550-17333890	GFPposH3K4me1vsInput_peak_8847	6:17333616-17333617	031.1_peak_129463	TRUE			23:8759015-8760630	GFPposH3K4me1vsInput_peak_6176	23:8759067-8759068	031.2_peak_164398	TRUE
	chr6:19667068-19667525	GFPposH3K4me1vsInput_peak_8857	6:19667184-19667185	031.1_peak_129664	TRUE			23:8759015-8760630	GFPposH3K4me1vsInput_peak_6176	23:8759713-8759714	031.2_peak_164399	TRUE
	chr6:22791285-22791580	GFPposH3K4me1vsInput_peak_8872	6:22791390-22791391	031.1_peak_129891	TRUE			23:9205212-9205507	GFPposH3K4me1vsInput_peak_6182	23:9205259-9205260	031.2_peak_164514	TRUE
	chr6:23147322-23147663	GFPposH3K4me1vsInput_peak_8875	6:23147596-23147597	031.1_peak_129918	TRUE			23:9923850-9925566	GFPposH3K4me1vsInput_peak_6187	23:9925102-9925103	031.2_peak_164676	TRUE
	chr6:23777743-23778086	GFPposH3K4me1vsInput_peak_8880	6:23777977-23777978	031.1_peak_130013	TRUE			23:10206300-10207109	GFPposH3K4me1vsInput_peak_6191	23:10206369-10206370	031.2_peak_164732	TRUE
	chr6:24298986-24299281	GFPposH3K4me1vsInput_peak_8888	6:24299158-24299159	031.1_peak_130070	TRUE			23:13692732-13693033	GFPposH3K4me1vsInput_peak_6216	23:13692949-13692950	031.2_peak_165352	TRUE
	chr6:24323694-24323990	GFPposH3K4me1vsInput_peak_8889	6:24323847-24323848	031.1_peak_130078	TRUE			23:13909494-13909806	GFPposH3K4me1vsInput_peak_6218	23:13909799-13909800	031.2_peak_165396	TRUE
	chr6:24360630-24361222	GFPposH3K4me1vsInput_peak_8891	6:24361177-24361178	031.1_peak_130085	TRUE			23:14031516-14032062	GFPposH3K4me1vsInput_peak_6221	23:14031580-14031581	031.2_peak_165426	TRUE
	chr6:24417803-24418324	GFPposH3K4me1vsInput_peak_8893	6:24418176-24418177	031.1_peak_130098	TRUE			23:15425611-15425906	GFPposH3K4me1vsInput_peak_6234	23:15425722-15425723	031.2_peak_165706	TRUE
	chr6:24421425-24422767	GFPposH3K4me1vsInput_peak_8894	6:24421984-24421985	031.1_peak_130099	TRUE			23:15476040-15476451	GFPposH3K4me1vsInput_peak_6235	23:15476428-15476429	031.2_peak_165721	TRUE
	chr6:24434083-24434574	GFPposH3K4me1vsInput_peak_8895	6:24434086-24434087	031.1_peak_130103	TRUE			23:15577443-15577750	GFPposH3K4me1vsInput_peak_6236	23:15577507-15577508	031.2_peak_165736	TRUE
	chr6:25528690-25529376	GFPposH3K4me1vsInput_peak_8909	6:25529075-25529076	031.1_peak_130209	TRUE			23:16734064-16735255	GFPposH3K4me1vsInput_peak_6243	23:16734574-16734575	031.2_peak_165897	TRUE
	chr6:25670112-25672162	GFPposH3K4me1vsInput_peak_8913	6:25671423-25671424	031.1_peak_130229	TRUE			23:16888796-16889155	GFPposH3K4me1vsInput_peak_6244	23:16888956-16888957	031.2_peak_165930	TRUE
	chr6:26899039-26899375	GFPposH3K4me1vsInput_peak_8933	6:26899108-26899109	031.1_peak_130353	TRUE			23:19014771-19015604	GFPposH3K4me1vsInput_peak_6255	23:19015446-19015447	031.2_peak_166459	TRUE
	chr6:26969009-26969494	GFPposH3K4me1vsInput_peak_8935	6:26969037-26969038	031.1_peak_130362	TRUE			23:19851596-19853043	GFPposH3K4me1vsInput_peak_6262	23:19852919-19852920	031.2_peak_166649	TRUE
	chr6:26979732-26981529	GFPposH3K4me1vsInput_peak_8937	6:26981396-26981397	031.1_peak_130364	TRUE			23:22581695-22583267	GFPposH3K4me1vsInput_peak_6281	23:22583124-22583125	031.2_peak_167260	TRUE
	chr6:27391986-27392489	GFPposH3K4me1vsInput_peak_8944	6:27392401-27392402	031.1_peak_130427	TRUE			23:22794670-22795617	GFPposH3K4me1vsInput_peak_6283	23:22795250-22795251	031.2_peak_167323	TRUE
	chr6:27572452-27572891	GFPposH3K4me1vsInput_peak_8948	6:27572777-27572778	031.1_peak_130455	TRUE			23:22797769-22798367	GFPposH3K4me1vsInput_peak_6284	23:22797917-22797918	031.2_peak_167325	TRUE
	chr6:27636716-27638377	GFPposH3K4me1vsInput_peak_8950	6:27637250-27637251	031.1_peak_130466	TRUE			23:22837825-22839237	GFPposH3K4me1vsInput_peak_6287	23:22838381-22838382	031.2_peak_167338	TRUE
	chr6:27935478-27936007	GFPposH3K4me1vsInput_peak_8954	6:27935523-27935524	031.1_peak_130513	TRUE			23:23684548-23685600	GFPposH3K4me1vsInput_peak_6307	23:23685287-23685288	031.2_peak_167582	TRUE
	chr6:28026692-28027035	GFPposH3K4me1vsInput_peak_8957	6:28026762-28026763	031.1_peak_130533	TRUE			23:23876322-23876721	GFPposH3K4me1vsInput_peak_6311	23:23876599-23876600	031.2_peak_167645	TRUE
	chr6:28303162-28303710	GFPposH3K4me1vsInput_peak_8964	6:28303609-28303610	031.1_peak_130566	TRUE			23:24530790-24531377	GFPposH3K4me1vsInput_peak_6323	23:24530860-24530861	031.2_peak_167793	TRUE
	chr6:28361093-28361614	GFPposH3K4me1vsInput_peak_8965	6:28361151-28361152	031.1_peak_130577	TRUE			23:25427699-25430954	GFPposH3K4me1vsInput_peak_6334	23:25428357-25428358	031.2_peak_168020	TRUE
	chr6:29058360-29058750	GFPposH3K4me1vsInput_peak_8981	6:29058402-29058403	031.1_peak_130651	TRUE			23:25642914-25643368	GFPposH3K4me1vsInput_peak_6336	23:25643295-25643296	031.2_peak_168076	TRUE
	chr6:29708740-29709424	GFPposH3K4me1vsInput_peak_8987	6:29708739-29708740	031.1_peak_130731	TRUE			23:25977602-25978079	GFPposH3K4me1vsInput_peak_6340	23:25978002-25978003	031.2_peak_168156	TRUE
	chr6:29755051-29755407	GFPposH3K4me1vsInput_peak_8991	6:29755090-29755091	031.1_peak_130741	TRUE			23:26185078-26185813	GFPposH3K4me1vsInput_peak_6343	23:26185579-26185580	031.2_peak_168198	TRUE
	chr6:29794128-29795601	GFPposH3K4me1vsInput_peak_8993	6:29795084-29795085	031.1_peak_130749	TRUE			23:26390939-26391423	GFPposH3K4me1vsInput_peak_6345	23:26391265-26391266	031.2_peak_168242	TRUE
	chr6:29935920-29936349	GFPposH3K4me1vsInput_peak_8995	6:29936052-29936053	031.1_peak_130773	TRUE			23:26485518-26486079	GFPposH3K4me1vsInput_peak_6349	23:26485921-26485922	031.2_peak_168262	TRUE
	chr6:30515001-30515531	GFPposH3K4me1vsInput_peak_8999	6:30515107-30515108	031.1_peak_130832	TRUE			23:26937498-26938190	GFPposH3K4me1vsInput_peak_6354	23:26937608-26937609	031.2_peak_168376	TRUE
	chr6:31252013-31253667	GFPposH3K4me1vsInput_peak_9011	6:31252439-31252440	031.1_peak_130932	TRUE			23:27490830-27491183	GFPposH3K4me1vsInput_peak_6362	23:27490851-27490852	031.2_peak_168493	TRUE
	chr6:31709192-31709514	GFPposH3K4me1vsInput_peak_9015	6:31709229-31709230	031.1_peak_131001	TRUE			23:28018198-28018494	GFPposH3K4me1vsInput_peak_6369	23:28018424-28018425	031.2_peak_168637	TRUE
	chr6:31865759-31866127	GFPposH3K4me1vsInput_peak_9020	6:31865836-31865837	031.1_peak_131033	TRUE			23:29642559-29643929	GFPposH3K4me1vsInput_peak_6387	23:29642889-29642890	031.2_peak_169044	TRUE
	chr6:31989529-31989824	GFPposH3K4me1vsInput_peak_9026	6:31989569-31989570	031.1_peak_131051	TRUE			23:29642559-29643929	GFPposH3K4me1vsInput_peak_6387	23:29643323-29643324	031.2_peak_169045	TRUE
	chr6:32407355-32407837	GFPposH3K4me1vsInput_peak_9029	6:32407522-32407523	031.1_peak_131111	TRUE			23:30538148-30539294	GFPposH3K4me1vsInput_peak_6393	23:30538566-30538567	031.2_peak_169258	TRUE
	chr6:33326133-33326581	GFPposH3K4me1vsInput_peak_9037	6:33326169-33326170	031.1_peak_131216	TRUE			23:31403040-31404601	GFPposH3K4me1vsInput_peak_6401	23:31403846-31403847	031.2_peak_169466	TRUE
	chr6:33355099-33355470	GFPposH3K4me1vsInput_peak_9038	6:33355374-33355375	031.1_peak_131221	TRUE			23:31610965-31611415	GFPposH3K4me1vsInput_peak_6404	23:31611042-31611043	031.2_peak_169511	TRUE
	chr6:33404677-33405411	GFPposH3K4me1vsInput_peak_9039	6:33404942-33404943	031.1_peak_131225	TRUE			23:31760915-31761210	GFPposH3K4me1vsInput_peak_6406	23:31760973-31760974	031.2_peak_169538	TRUE
	chr6:33747178-33747759	GFPposH3K4me1vsInput_peak_9041	6:33747221-33747222	031.1_peak_131279	TRUE			23:32384310-32384674	GFPposH3K4me1vsInput_peak_6411	23:32384632-32384633	031.2_peak_169709	TRUE
	chr6:34408339-34408634	GFPposH3K4me1vsInput_peak_9045	6:34408380-34408381	031.1_peak_131362	TRUE			23:32574099-32574420	GFPposH3K4me1vsInput_peak_6413	23:32574356-32574357	031.2_peak_169751	TRUE
	chr6:37685404-37685725	GFPposH3K4me1vsInput_peak_9072	6:37685488-37685489	031.1_peak_131774	TRUE			23:32880723-32882143	GFPposH3K4me1vsInput_peak_6417	23:32881788-32881789	031.2_peak_169812	TRUE
	chr6:38291897-38293378	GFPposH3K4me1vsInput_peak_9077	6:38292503-38292504	031.1_peak_131856	TRUE			23:32925208-32925583	GFPposH3K4me1vsInput_peak_6420	23:32925508-32925509	031.2_peak_169826	TRUE
	chr6:38776917-38777289	GFPposH3K4me1vsInput_peak_9078	6:38776968-38776969	031.1_peak_131909	TRUE			23:32937153-32938673	GFPposH3K4me1vsInput_peak_6421	23:32937672-32937673	031.2_peak_169830	TRUE
	chr6:41620666-41621426	GFPposH3K4me1vsInput_peak_9090	6:41621401-41621402	031.1_peak_132331	TRUE			23:32937153-32938673	GFPposH3K4me1vsInput_peak_6421	23:32937886-32937887	031.2_peak_169831	TRUE
	chr6:42419247-42420002	GFPposH3K4me1vsInput_peak_9095	6:42419296-42419297	031.1_peak_132418	TRUE			23:33018151-33018579	GFPposH3K4me1vsInput_peak_6423	23:33018168-33018169	031.2_peak_169857	TRUE
	chr6:43282730-43283337	GFPposH3K4me1vsInput_peak_9100	6:43283010-43283011	031.1_peak_132528	TRUE			23:33687038-33687422	GFPposH3K4me1vsInput_peak_6430	23:33687403-33687404	031.2_peak_170015	TRUE
	chr6:43299864-43300238	GFPposH3K4me1vsInput_peak_9101	6:43300212-43300213	031.1_peak_132532	TRUE			23:34203254-34204661	GFPposH3K4me1vsInput_peak_6435	23:34204644-34204645	031.2_peak_170141	TRUE
	chr6:43691944-43692314	GFPposH3K4me1vsInput_peak_9106	6:43692080-43692081	031.1_peak_132573	TRUE			23:34412740-34413390	GFPposH3K4me1vsInput_peak_6436	23:34413057-34413058	031.2_peak_170192	TRUE
	chr6:43691944-43692314	GFPposH3K4me1vsInput_peak_9106	6:43692312-43692313	031.1_peak_132574	TRUE			23:34455358-34455900	GFPposH3K4me1vsInput_peak_6440	23:34455530-34455531	031.2_peak_170201	TRUE
	chr6:43706766-43707301	GFPposH3K4me1vsInput_peak_9107	6:43706793-43706794	031.1_peak_132577	TRUE			23:35002126-35002640	GFPposH3K4me1vsInput_peak_6445	23:35002466-35002467	031.2_peak_170320	TRUE
	chr6:44339671-44340139	GFPposH3K4me1vsInput_peak_9119	6:44340117-44340118	031.1_peak_132694	TRUE			23:35079728-35080039	GFPposH3K4me1vsInput_peak_6447	23:35079940-35079941	031.2_peak_170338	TRUE
	chr6:44347869-44348996	GFPposH3K4me1vsInput_peak_9120	6:44348401-44348402	031.1_peak_132697	TRUE			23:35131478-35132060	GFPposH3K4me1vsInput_peak_6449	23:35131624-35131625	031.2_peak_170355	TRUE
	chr6:44371808-44373162	GFPposH3K4me1vsInput_peak_9122	6:44372216-44372217	031.1_peak_132702	TRUE			23:35802883-35803413	GFPposH3K4me1vsInput_peak_6452	23:35803220-35803221	031.2_peak_170495	TRUE
	chr6:47451774-47452643	GFPposH3K4me1vsInput_peak_9143	6:47452108-47452109	031.1_peak_133057	TRUE			23:36121039-36121422	GFPposH3K4me1vsInput_peak_6456	23:36121352-36121353	031.2_peak_170594	TRUE
	chr6:47780057-47780389	GFPposH3K4me1vsInput_peak_9144	6:47780160-47780161	031.1_peak_133102	TRUE			23:36198561-36198857	GFPposH3K4me1vsInput_peak_6458	23:36198785-36198786	031.2_peak_170624	TRUE
	chr6:49037493-49037801	GFPposH3K4me1vsInput_peak_9151	6:49037543-49037544	031.1_peak_133260	TRUE			23:38356998-38357413	GFPposH3K4me1vsInput_peak_6479	23:38357090-38357091	031.2_peak_171094	TRUE
	chr6:49723993-49724359	GFPposH3K4me1vsInput_peak_9158	6:49724353-49724354	031.1_peak_133363	TRUE			23:38498506-38499127	GFPposH3K4me1vsInput_peak_6480	23:38499025-38499026	031.2_peak_171118	TRUE
	chr6:49833917-49834253	GFPposH3K4me1vsInput_peak_9159	6:49834001-49834002	031.1_peak_133385	TRUE			23:39712852-39713384	GFPposH3K4me1vsInput_peak_6489	23:39713247-39713248	031.2_peak_171388	TRUE
	chr6:49852712-49853107	GFPposH3K4me1vsInput_peak_9161	6:49852735-49852736	031.1_peak_133387	TRUE			23:41158346-41158725	GFPposH3K4me1vsInput_peak_6493	23:41158629-41158630	031.2_peak_171655	TRUE
	chr6:50476833-50477172	GFPposH3K4me1vsInput_peak_9166	6:50477127-50477128	031.1_peak_133483	TRUE			23:41171684-41172147	GFPposH3K4me1vsInput_peak_6494	23:41171795-41171796	031.2_peak_171658	TRUE
	chr6:51406463-51406795	GFPposH3K4me1vsInput_peak_9173	6:51406481-51406482	031.1_peak_133606	TRUE			23:41526932-41527270	GFPposH3K4me1vsInput_peak_6497	23:41526970-41526971	031.2_peak_171734	TRUE
	chr6:51406463-51406795	GFPposH3K4me1vsInput_peak_9173	6:51406705-51406706	031.1_peak_133607	TRUE			23:42488729-42489837	GFPposH3K4me1vsInput_peak_6507	23:42488775-42488776	031.2_peak_171910	TRUE
	chr6:51547944-51549530	GFPposH3K4me1vsInput_peak_9176	6:51549109-51549110	031.1_peak_133629	TRUE			24:1207611-1208021	GFPposH3K4me1vsInput_peak_6518	24:1207936-1207937	031.2_peak_172977	TRUE
	chr6:52690492-52690854	GFPposH3K4me1vsInput_peak_9185	6:52690650-52690651	031.1_peak_133783	TRUE			24:2126262-2126567	GFPposH3K4me1vsInput_peak_6530	24:2126288-2126289	031.2_peak_173178	TRUE
	chr6:58161057-58161543	GFPposH3K4me1vsInput_peak_9215	6:58161185-58161186	031.1_peak_134417	TRUE			24:3933087-3933603	GFPposH3K4me1vsInput_peak_6541	24:3933234-3933235	031.2_peak_173598	TRUE
	chr6:59491946-59493276	GFPposH3K4me1vsInput_peak_9217	6:59492399-59492400	031.1_peak_134554	TRUE			24:4370515-4370818	GFPposH3K4me1vsInput_peak_6552	24:4370535-4370536	031.2_peak_173717	TRUE
	chr6:59491946-59493276	GFPposH3K4me1vsInput_peak_9217	6:59493121-59493122	031.1_peak_134555	TRUE			24:4708675-4709015	GFPposH3K4me1vsInput_peak_6559	24:4708720-4708721	031.2_peak_173806	TRUE
	chr6:59594908-59595505	GFPposH3K4me1vsInput_peak_9218	6:59595261-59595262	031.1_peak_134577	TRUE			24:5066740-5068163	GFPposH3K4me1vsInput_peak_6565	24:5067416-5067417	031.2_peak_173889	TRUE
	chr7:1211058-1211441	GFPposH3K4me1vsInput_peak_9225	7:1211205-1211206	031.1_peak_134829	TRUE			24:5205552-5205902	GFPposH3K4me1vsInput_peak_6566	24:5205843-5205844	031.2_peak_173923	TRUE
	chr7:5783095-5783408	GFPposH3K4me1vsInput_peak_9237	7:5783343-5783344	031.1_peak_135062	TRUE			24:5207830-5208221	GFPposH3K4me1vsInput_peak_6567	24:5207860-5207861	031.2_peak_173925	TRUE
	chr7:11278695-11280096	GFPposH3K4me1vsInput_peak_9270	7:11280051-11280052	031.1_peak_135591	TRUE			24:5862672-5863067	GFPposH3K4me1vsInput_peak_6577	24:5862719-5862720	031.2_peak_174058	TRUE
	chr7:11557713-11558138	GFPposH3K4me1vsInput_peak_9275	7:11557735-11557736	031.1_peak_135623	TRUE			24:5920851-5921340	GFPposH3K4me1vsInput_peak_6578	24:5921079-5921080	031.2_peak_174075	TRUE
	chr7:11838657-11838952	GFPposH3K4me1vsInput_peak_9277	7:11838863-11838864	031.1_peak_135664	TRUE			24:5994066-5995395	GFPposH3K4me1vsInput_peak_6580	24:5995120-5995121	031.2_peak_174101	TRUE
	chr7:12157390-12157837	GFPposH3K4me1vsInput_peak_9282	7:12157417-12157418	031.1_peak_135710	TRUE			24:6351993-6353623	GFPposH3K4me1vsInput_peak_6584	24:6353100-6353101	031.2_peak_174191	TRUE
	chr7:15216931-15217421	GFPposH3K4me1vsInput_peak_9307	7:15217356-15217357	031.1_peak_136075	TRUE			24:6885586-6886730	GFPposH3K4me1vsInput_peak_6591	24:6886310-6886311	031.2_peak_174311	TRUE
	chr7:16456755-16457106	GFPposH3K4me1vsInput_peak_9321	7:16457054-16457055	031.1_peak_136215	TRUE			24:7669194-7670465	GFPposH3K4me1vsInput_peak_6595	24:7669748-7669749	031.2_peak_174479	TRUE
	chr7:18588314-18588797	GFPposH3K4me1vsInput_peak_9339	7:18588694-18588695	031.1_peak_136442	TRUE			24:7669194-7670465	GFPposH3K4me1vsInput_peak_6595	24:7670102-7670103	031.2_peak_174480	TRUE
	chr7:18612157-18612792	GFPposH3K4me1vsInput_peak_9341	7:18612498-18612499	031.1_peak_136445	TRUE			24:8521604-8521992	GFPposH3K4me1vsInput_peak_6603	24:8521946-8521947	031.2_peak_174665	TRUE
	chr7:22666456-22668771	GFPposH3K4me1vsInput_peak_9381	7:22666852-22666853	031.1_peak_137068	TRUE			24:8713796-8714094	GFPposH3K4me1vsInput_peak_6604	24:8714089-8714090	031.2_peak_174702	TRUE
	chr7:23333607-23334214	GFPposH3K4me1vsInput_peak_9385	7:23333853-23333854	031.1_peak_137114	TRUE			24:8992658-8994074	GFPposH3K4me1vsInput_peak_6606	24:8992734-8992735	031.2_peak_174754	TRUE
	chr7:23333607-23334214	GFPposH3K4me1vsInput_peak_9385	7:23334039-23334040	031.1_peak_137115	TRUE			24:9088927-9090552	GFPposH3K4me1vsInput_peak_6607	24:9090111-9090112	031.2_peak_174782	TRUE
	chr7:23990261-23990556	GFPposH3K4me1vsInput_peak_9392	7:23990385-23990386	031.1_peak_137214	TRUE			24:9097319-9098493	GFPposH3K4me1vsInput_peak_6608	24:9097671-9097672	031.2_peak_174787	TRUE
	chr7:24156460-24158105	GFPposH3K4me1vsInput_peak_9396	7:24157138-24157139	031.1_peak_137236	TRUE			24:9297545-9297940	GFPposH3K4me1vsInput_peak_6616	24:9297610-9297611	031.2_peak_174840	TRUE
	chr7:24623189-24624433	GFPposH3K4me1vsInput_peak_9400	7:24623293-24623294	031.1_peak_137301	TRUE			24:9335384-9335894	GFPposH3K4me1vsInput_peak_6617	24:9335797-9335798	031.2_peak_174847	TRUE
	chr7:25472877-25473437	GFPposH3K4me1vsInput_peak_9411	7:25473343-25473344	031.1_peak_137403	TRUE			24:10672793-10673133	GFPposH3K4me1vsInput_peak_6623	24:10672794-10672795	031.2_peak_175109	TRUE
	chr7:25506506-25506940	GFPposH3K4me1vsInput_peak_9414	7:25506802-25506803	031.1_peak_137409	TRUE			24:10700247-10701565	GFPposH3K4me1vsInput_peak_6624	24:10700248-10700249	031.2_peak_175116	TRUE
	chr7:27502544-27504081	GFPposH3K4me1vsInput_peak_9444	7:27503204-27503205	031.1_peak_137712	TRUE			24:10725932-10726257	GFPposH3K4me1vsInput_peak_6625	24:10726208-10726209	031.2_peak_175124	TRUE
	chr7:27676445-27676903	GFPposH3K4me1vsInput_peak_9447	7:27676738-27676739	031.1_peak_137739	TRUE			24:10859414-10860279	GFPposH3K4me1vsInput_peak_6628	24:10859830-10859831	031.2_peak_175152	TRUE
	chr7:31078728-31079170	GFPposH3K4me1vsInput_peak_9474	7:31078772-31078773	031.1_peak_138201	TRUE			24:10874335-10874653	GFPposH3K4me1vsInput_peak_6630	24:10874448-10874449	031.2_peak_175155	TRUE
	chr7:32123365-32124948	GFPposH3K4me1vsInput_peak_9486	7:32123387-32123388	031.1_peak_138346	TRUE			24:12839362-12839775	GFPposH3K4me1vsInput_peak_6646	24:12839628-12839629	031.2_peak_175501	TRUE
	chr7:33155253-33156991	GFPposH3K4me1vsInput_peak_9497	7:33156615-33156616	031.1_peak_138502	TRUE			24:12921141-12921593	GFPposH3K4me1vsInput_peak_6648	24:12921163-12921164	031.2_peak_175521	TRUE
	chr7:34111129-34111425	GFPposH3K4me1vsInput_peak_9510	7:34111387-34111388	031.1_peak_138667	TRUE			24:13024959-13025387	GFPposH3K4me1vsInput_peak_6651	24:13025314-13025315	031.2_peak_175554	TRUE
	chr7:34118702-34119231	GFPposH3K4me1vsInput_peak_9511	7:34118805-34118806	031.1_peak_138669	TRUE			24:13085122-13085603	GFPposH3K4me1vsInput_peak_6655	24:13085245-13085246	031.2_peak_175570	TRUE
	chr7:34142185-34142613	GFPposH3K4me1vsInput_peak_9512	7:34142246-34142247	031.1_peak_138672	TRUE			24:14118568-14119727	GFPposH3K4me1vsInput_peak_6666	24:14118689-14118690	031.2_peak_175781	TRUE
	chr7:34319638-34320059	GFPposH3K4me1vsInput_peak_9514	7:34319716-34319717	031.1_peak_138703	TRUE			24:14160367-14160872	GFPposH3K4me1vsInput_peak_6667	24:14160385-14160386	031.2_peak_175791	TRUE
	chr7:35765765-35766280	GFPposH3K4me1vsInput_peak_9534	7:35766236-35766237	031.1_peak_138913	TRUE			24:14371882-14372237	GFPposH3K4me1vsInput_peak_6671	24:14371938-14371939	031.2_peak_175842	TRUE
	chr7:36760874-36762609	GFPposH3K4me1vsInput_peak_9550	7:36762549-36762550	031.1_peak_139031	TRUE			24:16014650-16015118	GFPposH3K4me1vsInput_peak_6678	24:16014817-16014818	031.2_peak_176156	TRUE
	chr7:39093669-39094180	GFPposH3K4me1vsInput_peak_9568	7:39093704-39093705	031.1_peak_139393	TRUE			24:17023197-17025685	GFPposH3K4me1vsInput_peak_6687	24:17023680-17023681	031.2_peak_176401	TRUE
	chr7:39479352-39481056	GFPposH3K4me1vsInput_peak_9571	7:39480545-39480546	031.1_peak_139438	TRUE			24:17023197-17025685	GFPposH3K4me1vsInput_peak_6687	24:17024246-17024247	031.2_peak_176402	TRUE
	chr7:39590536-39591031	GFPposH3K4me1vsInput_peak_9573	7:39590853-39590854	031.1_peak_139454	TRUE			24:18716857-18717240	GFPposH3K4me1vsInput_peak_6701	24:18717070-18717071	031.2_peak_176775	TRUE
	chr7:40633363-40633685	GFPposH3K4me1vsInput_peak_9580	7:40633635-40633636	031.1_peak_139571	TRUE			24:18808264-18808559	GFPposH3K4me1vsInput_peak_6703	24:18808522-18808523	031.2_peak_176795	TRUE
	chr7:41548397-41549766	GFPposH3K4me1vsInput_peak_9592	7:41548450-41548451	031.1_peak_139712	TRUE			24:19360901-19361227	GFPposH3K4me1vsInput_peak_6707	24:19360991-19360992	031.2_peak_176917	TRUE
	chr7:41571522-41572023	GFPposH3K4me1vsInput_peak_9594	7:41571600-41571601	031.1_peak_139713	TRUE			24:19645651-19646993	GFPposH3K4me1vsInput_peak_6711	24:19646095-19646096	031.2_peak_176992	TRUE
	chr7:42816143-42816524	GFPposH3K4me1vsInput_peak_9603	7:42816524-42816525	031.1_peak_139856	TRUE			24:19645651-19646993	GFPposH3K4me1vsInput_peak_6711	24:19646657-19646658	031.2_peak_176993	TRUE
	chr7:42826674-42827162	GFPposH3K4me1vsInput_peak_9604	7:42826961-42826962	031.1_peak_139857	TRUE			24:19718421-19718913	GFPposH3K4me1vsInput_peak_6712	24:19718629-19718630	031.2_peak_177012	TRUE
	chr7:42917903-42918864	GFPposH3K4me1vsInput_peak_9606	7:42918379-42918380	031.1_peak_139867	TRUE			24:20006110-20006611	GFPposH3K4me1vsInput_peak_6715	24:20006506-20006507	031.2_peak_177094	TRUE
	chr7:43184888-43186401	GFPposH3K4me1vsInput_peak_9614	7:43185807-43185808	031.1_peak_139900	TRUE			24:20109366-20109814	GFPposH3K4me1vsInput_peak_6717	24:20109718-20109719	031.2_peak_177121	TRUE
	chr7:43575449-43576462	GFPposH3K4me1vsInput_peak_9628	7:43575941-43575942	031.1_peak_139949	TRUE			24:21136545-21137008	GFPposH3K4me1vsInput_peak_6724	24:21136641-21136642	031.2_peak_177396	TRUE
	chr7:43575449-43576462	GFPposH3K4me1vsInput_peak_9628	7:43576226-43576227	031.1_peak_139950	TRUE			24:22422949-22423244	GFPposH3K4me1vsInput_peak_6733	24:22423089-22423090	031.2_peak_177694	TRUE
	chr7:43788076-43788459	GFPposH3K4me1vsInput_peak_9639	7:43788428-43788429	031.1_peak_139967	TRUE			24:22673864-22674296	GFPposH3K4me1vsInput_peak_6736	24:22674153-22674154	031.2_peak_177758	TRUE
	chr7:43860643-43862021	GFPposH3K4me1vsInput_peak_9641	7:43860849-43860850	031.1_peak_139971	TRUE			24:24307696-24308178	GFPposH3K4me1vsInput_peak_6750	24:24308086-24308087	031.2_peak_178136	TRUE
	chr7:44085119-44085585	GFPposH3K4me1vsInput_peak_9646	7:44085241-44085242	031.1_peak_139991	TRUE			24:25634792-25635248	GFPposH3K4me1vsInput_peak_6758	24:25635131-25635132	031.2_peak_178432	TRUE
	chr7:44432125-44432522	GFPposH3K4me1vsInput_peak_9652	7:44432338-44432339	031.1_peak_140042	TRUE			24:26315699-26315995	GFPposH3K4me1vsInput_peak_6764	24:26315701-26315702	031.2_peak_178596	TRUE
	chr7:46077068-46078499	GFPposH3K4me1vsInput_peak_9658	7:46077927-46077928	031.1_peak_140222	TRUE			24:26315699-26315995	GFPposH3K4me1vsInput_peak_6764	24:26315989-26315990	031.2_peak_178597	TRUE
	chr7:46182889-46183494	GFPposH3K4me1vsInput_peak_9660	7:46183043-46183044	031.1_peak_140238	TRUE			24:26977998-26978739	GFPposH3K4me1vsInput_peak_6771	24:26978198-26978199	031.2_peak_178762	TRUE
	chr7:46214978-46215505	GFPposH3K4me1vsInput_peak_9661	7:46215122-46215123	031.1_peak_140246	TRUE			24:27026412-27026707	GFPposH3K4me1vsInput_peak_6772	24:27026534-27026535	031.2_peak_178775	TRUE
	chr7:46471303-46472128	GFPposH3K4me1vsInput_peak_9666	7:46471713-46471714	031.1_peak_140293	TRUE			24:28399169-28400491	GFPposH3K4me1vsInput_peak_6781	24:28399794-28399795	031.2_peak_179090	TRUE
	chr7:46742398-46742796	GFPposH3K4me1vsInput_peak_9674	7:46742670-46742671	031.1_peak_140336	TRUE			24:29657634-29658076	GFPposH3K4me1vsInput_peak_6799	24:29657700-29657701	031.2_peak_179322	TRUE
	chr7:46797931-46798327	GFPposH3K4me1vsInput_peak_9675	7:46798246-46798247	031.1_peak_140341	TRUE			24:29792555-29793837	GFPposH3K4me1vsInput_peak_6801	24:29793138-29793139	031.2_peak_179353	TRUE
	chr7:47225506-47226368	GFPposH3K4me1vsInput_peak_9679	7:47225872-47225873	031.1_peak_140393	TRUE			24:31245269-31245564	GFPposH3K4me1vsInput_peak_6814	24:31245523-31245524	031.2_peak_179617	TRUE
	chr7:49091721-49092174	GFPposH3K4me1vsInput_peak_9693	7:49092152-49092153	031.1_peak_140634	TRUE			24:32602540-32603619	GFPposH3K4me1vsInput_peak_6824	24:32603214-32603215	031.2_peak_179910	TRUE
	chr7:49416460-49416915	GFPposH3K4me1vsInput_peak_9697	7:49416460-49416461	031.1_peak_140672	TRUE			24:33105997-33106309	GFPposH3K4me1vsInput_peak_6831	24:33106289-33106290	031.2_peak_179996	TRUE
	chr7:51406527-51407633	GFPposH3K4me1vsInput_peak_9718	7:51407159-51407160	031.1_peak_140942	TRUE			24:36160436-36160859	GFPposH3K4me1vsInput_peak_6845	24:36160563-36160564	031.2_peak_180639	TRUE
	chr7:51492452-51493675	GFPposH3K4me1vsInput_peak_9719	7:51493176-51493177	031.1_peak_140959	TRUE			24:37858212-37858658	GFPposH3K4me1vsInput_peak_6853	24:37858407-37858408	031.2_peak_180954	TRUE
	chr7:52269550-52270416	GFPposH3K4me1vsInput_peak_9723	7:52269915-52269916	031.1_peak_141026	TRUE			24:40063265-40063705	GFPposH3K4me1vsInput_peak_6860	24:40063649-40063650	031.2_peak_181477	TRUE
	chr7:52269550-52270416	GFPposH3K4me1vsInput_peak_9723	7:52270160-52270161	031.1_peak_141027	TRUE			24:41126224-41126519	GFPposH3K4me1vsInput_peak_6861	24:41126498-41126499	031.2_peak_181714	TRUE
	chr7:52269550-52270416	GFPposH3K4me1vsInput_peak_9723	7:52270363-52270364	031.1_peak_141028	TRUE			25:814314-814901	GFPposH3K4me1vsInput_peak_6864	25:814519-814520	031.2_peak_182230	TRUE
	chr7:52301286-52301771	GFPposH3K4me1vsInput_peak_9726	7:52301556-52301557	031.1_peak_141040	TRUE			25:2537362-2537684	GFPposH3K4me1vsInput_peak_6875	25:2537650-2537651	031.2_peak_182600	TRUE
	chr7:52503026-52503512	GFPposH3K4me1vsInput_peak_9734	7:52503140-52503141	031.1_peak_141060	TRUE			25:2796340-2796786	GFPposH3K4me1vsInput_peak_6877	25:2796344-2796345	031.2_peak_182662	TRUE
	chr7:53496737-53499526	GFPposH3K4me1vsInput_peak_9747	7:53499142-53499143	031.1_peak_141185	TRUE			25:4807447-4807776	GFPposH3K4me1vsInput_peak_6883	25:4807507-4807508	031.2_peak_183122	TRUE
	chr7:54316538-54316833	GFPposH3K4me1vsInput_peak_9760	7:54316670-54316671	031.1_peak_141283	TRUE			25:4807447-4807776	GFPposH3K4me1vsInput_peak_6883	25:4807702-4807703	031.2_peak_183123	TRUE
	chr7:55889377-55889752	GFPposH3K4me1vsInput_peak_9782	7:55889742-55889743	031.1_peak_141467	TRUE			25:5400687-5400989	GFPposH3K4me1vsInput_peak_6888	25:5400839-5400840	031.2_peak_183248	TRUE
	chr7:55905036-55905559	GFPposH3K4me1vsInput_peak_9783	7:55905083-55905084	031.1_peak_141470	TRUE			25:5998748-5999100	GFPposH3K4me1vsInput_peak_6891	25:5998793-5998794	031.2_peak_183371	TRUE
	chr7:59759643-59760338	GFPposH3K4me1vsInput_peak_9810	7:59760307-59760308	031.1_peak_141878	TRUE			25:6399370-6399821	GFPposH3K4me1vsInput_peak_6894	25:6399439-6399440	031.2_peak_183476	TRUE
	chr7:60387568-60387935	GFPposH3K4me1vsInput_peak_9821	7:60387619-60387620	031.1_peak_141960	TRUE			25:7077908-7078237	GFPposH3K4me1vsInput_peak_6895	25:7077986-7077987	031.2_peak_183599	TRUE
	chr7:60387568-60387935	GFPposH3K4me1vsInput_peak_9821	7:60387839-60387840	031.1_peak_141961	TRUE			25:7371628-7371923	GFPposH3K4me1vsInput_peak_6901	25:7371634-7371635	031.2_peak_183662	TRUE
	chr7:61071502-61072064	GFPposH3K4me1vsInput_peak_9828	7:61071852-61071853	031.1_peak_142009	TRUE			25:8032334-8032629	GFPposH3K4me1vsInput_peak_6907	25:8032425-8032426	031.2_peak_183802	TRUE
	chr7:61138679-61139446	GFPposH3K4me1vsInput_peak_9831	7:61138691-61138692	031.1_peak_142018	TRUE			25:10583191-10583492	GFPposH3K4me1vsInput_peak_6913	25:10583391-10583392	031.2_peak_184332	TRUE
	chr7:63013340-63013918	GFPposH3K4me1vsInput_peak_9846	7:63013420-63013421	031.1_peak_142187	TRUE			25:10607058-10607438	GFPposH3K4me1vsInput_peak_6915	25:10607116-10607117	031.2_peak_184337	TRUE
	chr7:63176874-63177986	GFPposH3K4me1vsInput_peak_9852	7:63177267-63177268	031.1_peak_142200	TRUE			25:11053403-11053699	GFPposH3K4me1vsInput_peak_6920	25:11053481-11053482	031.2_peak_184416	TRUE
	chr7:63541520-63542353	GFPposH3K4me1vsInput_peak_9857	7:63541714-63541715	031.1_peak_142235	TRUE			25:11123721-11124171	GFPposH3K4me1vsInput_peak_6922	25:11123773-11123774	031.2_peak_184427	TRUE
	chr7:65639824-65640310	GFPposH3K4me1vsInput_peak_9868	7:65640265-65640266	031.1_peak_142450	TRUE			25:11469517-11469900	GFPposH3K4me1vsInput_peak_6926	25:11469887-11469888	031.2_peak_184518	TRUE
	chr7:66604072-66604448	GFPposH3K4me1vsInput_peak_9873	7:66604349-66604350	031.1_peak_142548	TRUE			25:11870557-11871335	GFPposH3K4me1vsInput_peak_6927	25:11870706-11870707	031.2_peak_184611	TRUE
	chr7:67134697-67135028	GFPposH3K4me1vsInput_peak_9881	7:67134752-67134753	031.1_peak_142608	TRUE			25:12527719-12528151	GFPposH3K4me1vsInput_peak_6930	25:12528004-12528005	031.2_peak_184750	TRUE
	chr7:68079661-68080489	GFPposH3K4me1vsInput_peak_9890	7:68079835-68079836	031.1_peak_142719	TRUE			25:14204499-14204975	GFPposH3K4me1vsInput_peak_6936	25:14204796-14204797	031.2_peak_185135	TRUE
	chr7:68171971-68172892	GFPposH3K4me1vsInput_peak_9892	7:68172065-68172066	031.1_peak_142742	TRUE			25:14631157-14631660	GFPposH3K4me1vsInput_peak_6943	25:14631301-14631302	031.2_peak_185253	TRUE
	chr7:68248228-68248747	GFPposH3K4me1vsInput_peak_9897	7:68248328-68248329	031.1_peak_142762	TRUE			25:15217265-15217914	GFPposH3K4me1vsInput_peak_6948	25:15217278-15217279	031.2_peak_185404	TRUE
	chr7:68405082-68405471	GFPposH3K4me1vsInput_peak_9899	7:68405273-68405274	031.1_peak_142794	TRUE			25:16286130-16286425	GFPposH3K4me1vsInput_peak_6958	25:16286372-16286373	031.2_peak_185660	TRUE
	chr7:68761760-68762119	GFPposH3K4me1vsInput_peak_9908	7:68761829-68761830	031.1_peak_142836	TRUE			25:17162870-17163257	GFPposH3K4me1vsInput_peak_6969	25:17163246-17163247	031.2_peak_185880	TRUE
	chr7:68761760-68762119	GFPposH3K4me1vsInput_peak_9908	7:68762077-68762078	031.1_peak_142837	TRUE			25:17169101-17170544	GFPposH3K4me1vsInput_peak_6970	25:17169702-17169703	031.2_peak_185883	TRUE
	chr7:68950539-68951114	GFPposH3K4me1vsInput_peak_9909	7:68950636-68950637	031.1_peak_142847	TRUE			25:17194853-17195245	GFPposH3K4me1vsInput_peak_6971	25:17194887-17194888	031.2_peak_185892	TRUE
	chr7:68950539-68951114	GFPposH3K4me1vsInput_peak_9909	7:68951056-68951057	031.1_peak_142848	TRUE			25:17468109-17468404	GFPposH3K4me1vsInput_peak_6972	25:17468395-17468396	031.2_peak_185958	TRUE
	chr7:69229201-69229615	GFPposH3K4me1vsInput_peak_9912	7:69229338-69229339	031.1_peak_142894	TRUE			25:18171121-18171617	GFPposH3K4me1vsInput_peak_6979	25:18171399-18171400	031.2_peak_186124	TRUE
	chr7:70213468-70213771	GFPposH3K4me1vsInput_peak_9920	7:70213673-70213674	031.1_peak_143013	TRUE			25:18171121-18171617	GFPposH3K4me1vsInput_peak_6979	25:18171568-18171569	031.2_peak_186125	TRUE
	chr8:3677069-3677456	GFPposH3K4me1vsInput_peak_9943	8:3677359-3677360	031.1_peak_143932	TRUE			25:18242040-18242488	GFPposH3K4me1vsInput_peak_6983	25:18242456-18242457	031.2_peak_186143	TRUE
	chr8:4311523-4311916	GFPposH3K4me1vsInput_peak_9947	8:4311795-4311796	031.1_peak_144002	TRUE			25:18284080-18284494	GFPposH3K4me1vsInput_peak_6987	25:18284294-18284295	031.2_peak_186157	TRUE
	chr8:4857685-4858028	GFPposH3K4me1vsInput_peak_9949	8:4857956-4857957	031.1_peak_144077	TRUE			25:18328021-18328538	GFPposH3K4me1vsInput_peak_6989	25:18328168-18328169	031.2_peak_186170	TRUE
	chr8:6552149-6552830	GFPposH3K4me1vsInput_peak_9956	8:6552399-6552400	031.1_peak_144239	TRUE			25:18419114-18419451	GFPposH3K4me1vsInput_peak_6991	25:18419114-18419115	031.2_peak_186198	TRUE
	chr8:6764189-6764795	GFPposH3K4me1vsInput_peak_9957	8:6764514-6764515	031.1_peak_144256	TRUE			25:18441036-18441346	GFPposH3K4me1vsInput_peak_6992	25:18441137-18441138	031.2_peak_186206	TRUE
	chr8:8378713-8379302	GFPposH3K4me1vsInput_peak_9968	8:8379295-8379296	031.1_peak_144489	TRUE			25:19475311-19475612	GFPposH3K4me1vsInput_peak_7000	25:19475611-19475612	031.2_peak_186409	TRUE
	chr8:8516927-8517239	GFPposH3K4me1vsInput_peak_9972	8:8517228-8517229	031.1_peak_144505	TRUE			25:20425726-20426260	GFPposH3K4me1vsInput_peak_7004	25:20426193-20426194	031.2_peak_186629	TRUE
	chr8:9317380-9317723	GFPposH3K4me1vsInput_peak_9979	8:9317458-9317459	031.1_peak_144623	TRUE			25:20794741-20795147	GFPposH3K4me1vsInput_peak_7007	25:20795106-20795107	031.2_peak_186694	TRUE
	chr8:9386027-9386322	GFPposH3K4me1vsInput_peak_9981	8:9386124-9386125	031.1_peak_144635	TRUE			25:21051934-21052433	GFPposH3K4me1vsInput_peak_7009	25:21052206-21052207	031.2_peak_186754	TRUE
	chr8:11113887-11114365	GFPposH3K4me1vsInput_peak_9993	8:11114222-11114223	031.1_peak_144845	TRUE			25:23803679-23804197	GFPposH3K4me1vsInput_peak_7025	25:23804104-23804105	031.2_peak_187285	TRUE
	chr8:12183750-12184111	GFPposH3K4me1vsInput_peak_9999	8:12183853-12183854	031.1_peak_144977	TRUE			25:23943347-23944646	GFPposH3K4me1vsInput_peak_7030	25:23943713-23943714	031.2_peak_187312	TRUE
	chr8:12223206-12223626	GFPposH3K4me1vsInput_peak_10000	8:12223241-12223242	031.1_peak_144984	TRUE			25:24555376-24555685	GFPposH3K4me1vsInput_peak_7036	25:24555490-24555491	031.2_peak_187424	TRUE
	chr8:13308987-13310652	GFPposH3K4me1vsInput_peak_10007	8:13309714-13309715	031.1_peak_145087	TRUE			25:25479140-25479652	GFPposH3K4me1vsInput_peak_7039	25:25479163-25479164	031.2_peak_187582	TRUE
	chr8:15129517-15129977	GFPposH3K4me1vsInput_peak_10017	8:15129670-15129671	031.1_peak_145287	TRUE			25:28563916-28564379	GFPposH3K4me1vsInput_peak_7056	25:28564178-28564179	031.2_peak_188134	TRUE
	chr8:15179269-15179666	GFPposH3K4me1vsInput_peak_10018	8:15179430-15179431	031.1_peak_145298	TRUE			25:28986774-28988212	GFPposH3K4me1vsInput_peak_7061	25:28987722-28987723	031.2_peak_188216	TRUE
	chr8:15200937-15201983	GFPposH3K4me1vsInput_peak_10020	8:15201767-15201768	031.1_peak_145305	TRUE			25:29111227-29111814	GFPposH3K4me1vsInput_peak_7063	25:29111344-29111345	031.2_peak_188238	TRUE
	chr8:16630472-16631932	GFPposH3K4me1vsInput_peak_10036	8:16630629-16630630	031.1_peak_145518	TRUE			25:29760959-29761342	GFPposH3K4me1vsInput_peak_7066	25:29761332-29761333	031.2_peak_188367	TRUE
	chr8:16972056-16973428	GFPposH3K4me1vsInput_peak_10042	8:16972100-16972101	031.1_peak_145565	TRUE			25:30344655-30345050	GFPposH3K4me1vsInput_peak_7071	25:30345014-30345015	031.2_peak_188489	TRUE
	chr8:17411316-17413529	GFPposH3K4me1vsInput_peak_10045	8:17413177-17413178	031.1_peak_145635	TRUE			25:30534587-30536596	GFPposH3K4me1vsInput_peak_7075	25:30535291-30535292	031.2_peak_188538	TRUE
	chr8:17426205-17426704	GFPposH3K4me1vsInput_peak_10046	8:17426614-17426615	031.1_peak_145639	TRUE			25:30610370-30612105	GFPposH3K4me1vsInput_peak_7076	25:30611048-30611049	031.2_peak_188558	TRUE
	chr8:18965194-18965597	GFPposH3K4me1vsInput_peak_10058	8:18965273-18965274	031.1_peak_145818	TRUE			25:31056557-31057769	GFPposH3K4me1vsInput_peak_7077	25:31056843-31056844	031.2_peak_188640	TRUE
	chr8:19828915-19829439	GFPposH3K4me1vsInput_peak_10070	8:19829111-19829112	031.1_peak_145962	TRUE			25:32847884-32848204	GFPposH3K4me1vsInput_peak_7084	25:32848094-32848095	031.2_peak_189000	TRUE
	chr8:20065635-20066177	GFPposH3K4me1vsInput_peak_10072	8:20066176-20066177	031.1_peak_145992	TRUE			25:33000363-33000712	GFPposH3K4me1vsInput_peak_7086	25:33000397-33000398	031.2_peak_189035	TRUE
	chr8:20413514-20415292	GFPposH3K4me1vsInput_peak_10077	8:20413540-20413541	031.1_peak_146051	TRUE			25:33162586-33163058	GFPposH3K4me1vsInput_peak_7087	25:33162642-33162643	031.2_peak_189060	TRUE
	chr8:20413514-20415292	GFPposH3K4me1vsInput_peak_10077	8:20414521-20414522	031.1_peak_146052	TRUE			25:33204076-33205448	GFPposH3K4me1vsInput_peak_7088	25:33204717-33204718	031.2_peak_189069	TRUE
	chr8:23622703-23623953	GFPposH3K4me1vsInput_peak_10108	8:23623852-23623853	031.1_peak_146477	TRUE			25:33785046-33785341	GFPposH3K4me1vsInput_peak_7092	25:33785340-33785341	031.2_peak_189205	TRUE
	chr8:25303664-25304735	GFPposH3K4me1vsInput_peak_10117	8:25304669-25304670	031.1_peak_146645	TRUE			25:34064971-34066335	GFPposH3K4me1vsInput_peak_7094	25:34064993-34064994	031.2_peak_189278	TRUE
	chr8:27599694-27600140	GFPposH3K4me1vsInput_peak_10138	8:27599754-27599755	031.1_peak_146974	TRUE			25:34387693-34387988	GFPposH3K4me1vsInput_peak_7100	25:34387694-34387695	031.2_peak_189363	TRUE
	chr8:28303922-28304261	GFPposH3K4me1vsInput_peak_10144	8:28304260-28304261	031.1_peak_147051	TRUE			25:35828036-35828458	GFPposH3K4me1vsInput_peak_7112	25:35828120-35828121	031.2_peak_189744	TRUE
	chr8:29349243-29349753	GFPposH3K4me1vsInput_peak_10150	8:29349650-29349651	031.1_peak_147184	TRUE			25:36131853-36132148	GFPposH3K4me1vsInput_peak_7113	25:36132037-36132038	031.2_peak_189824	TRUE
	chr8:29832429-29832731	GFPposH3K4me1vsInput_peak_10151	8:29832480-29832481	031.1_peak_147243	TRUE			3:1143390-1143686	GFPposH3K4me1vsInput_peak_7118	3:1143419-1143420	031.2_peak_190112	TRUE
	chr8:30226488-30227071	GFPposH3K4me1vsInput_peak_10155	8:30226934-30226935	031.1_peak_147314	TRUE			3:8573420-8574675	GFPposH3K4me1vsInput_peak_7137	3:8574517-8574518	031.2_peak_191080	TRUE
	chr8:31771162-31771524	GFPposH3K4me1vsInput_peak_10166	8:31771505-31771506	031.1_peak_147518	TRUE			3:8789125-8790522	GFPposH3K4me1vsInput_peak_7139	3:8789632-8789633	031.2_peak_191124	TRUE
	chr8:34796943-34797238	GFPposH3K4me1vsInput_peak_10195	8:34797099-34797100	031.1_peak_147828	TRUE			3:12286788-12287155	GFPposH3K4me1vsInput_peak_7158	3:12287084-12287085	031.2_peak_191550	TRUE
	chr8:35740387-35740869	GFPposH3K4me1vsInput_peak_10201	8:35740386-35740387	031.1_peak_147883	TRUE			3:12801856-12802258	GFPposH3K4me1vsInput_peak_7162	3:12801927-12801928	031.2_peak_191646	TRUE
	chr8:36071254-36071614	GFPposH3K4me1vsInput_peak_10204	8:36071568-36071569	031.1_peak_147914	TRUE			3:13242188-13242682	GFPposH3K4me1vsInput_peak_7164	3:13242647-13242648	031.2_peak_191745	TRUE
	chr8:37672606-37673079	GFPposH3K4me1vsInput_peak_10213	8:37672647-37672648	031.1_peak_148077	TRUE			3:13264385-13265021	GFPposH3K4me1vsInput_peak_7166	3:13264757-13264758	031.2_peak_191751	TRUE
	chr8:37978114-37980518	GFPposH3K4me1vsInput_peak_10215	8:37980316-37980317	031.1_peak_148109	TRUE			3:13600438-13600790	GFPposH3K4me1vsInput_peak_7167	3:13600713-13600714	031.2_peak_191812	TRUE
	chr8:37989965-37990471	GFPposH3K4me1vsInput_peak_10216	8:37990019-37990020	031.1_peak_148111	TRUE			3:14712489-14712934	GFPposH3K4me1vsInput_peak_7172	3:14712722-14712723	031.2_peak_191996	TRUE
	chr8:38123842-38124362	GFPposH3K4me1vsInput_peak_10222	8:38124221-38124222	031.1_peak_148127	TRUE			3:15965669-15966108	GFPposH3K4me1vsInput_peak_7182	3:15965954-15965955	031.2_peak_192272	TRUE
	chr8:38531607-38531959	GFPposH3K4me1vsInput_peak_10231	8:38531942-38531943	031.1_peak_148177	TRUE			3:16081050-16081436	GFPposH3K4me1vsInput_peak_7184	3:16081183-16081184	031.2_peak_192299	TRUE
	chr8:39778119-39778426	GFPposH3K4me1vsInput_peak_10241	8:39778398-39778399	031.1_peak_148257	TRUE			3:17466768-17467117	GFPposH3K4me1vsInput_peak_7194	3:17467044-17467045	031.2_peak_192599	TRUE
	chr8:41314564-41314952	GFPposH3K4me1vsInput_peak_10251	8:41314567-41314568	031.1_peak_148411	TRUE			3:17880110-17880606	GFPposH3K4me1vsInput_peak_7201	3:17880509-17880510	031.2_peak_192700	TRUE
	chr8:42224410-42224875	GFPposH3K4me1vsInput_peak_10260	8:42224435-42224436	031.1_peak_148498	TRUE			3:17938248-17938781	GFPposH3K4me1vsInput_peak_7202	3:17938388-17938389	031.2_peak_192717	TRUE
	chr8:42952265-42952587	GFPposH3K4me1vsInput_peak_10266	8:42952396-42952397	031.1_peak_148588	TRUE			3:20166921-20167785	GFPposH3K4me1vsInput_peak_7222	3:20166942-20166943	031.2_peak_193165	TRUE
	chr8:43560968-43561549	GFPposH3K4me1vsInput_peak_10275	8:43561548-43561549	031.1_peak_148665	TRUE			3:20166921-20167785	GFPposH3K4me1vsInput_peak_7222	3:20167725-20167726	031.2_peak_193166	TRUE
	chr8:46499994-46500543	GFPposH3K4me1vsInput_peak_10303	8:46500077-46500078	031.1_peak_148988	TRUE			3:20621013-20621344	GFPposH3K4me1vsInput_peak_7225	3:20621091-20621092	031.2_peak_193255	TRUE
	chr8:48488236-48491750	GFPposH3K4me1vsInput_peak_10321	8:48488670-48488671	031.1_peak_149206	TRUE			3:20625534-20626146	GFPposH3K4me1vsInput_peak_7226	3:20625850-20625851	031.2_peak_193256	TRUE
	chr8:50161855-50163226	GFPposH3K4me1vsInput_peak_10331	8:50162135-50162136	031.1_peak_149379	TRUE			3:21296465-21296779	GFPposH3K4me1vsInput_peak_7233	3:21296501-21296502	031.2_peak_193391	TRUE
	chr8:51229264-51229657	GFPposH3K4me1vsInput_peak_10336	8:51229392-51229393	031.1_peak_149512	TRUE			3:21950499-21950794	GFPposH3K4me1vsInput_peak_7241	3:21950654-21950655	031.2_peak_193511	TRUE
	chr8:52336206-52336905	GFPposH3K4me1vsInput_peak_10340	8:52336898-52336899	031.1_peak_149640	TRUE			3:22516916-22517274	GFPposH3K4me1vsInput_peak_7253	3:22517133-22517134	031.2_peak_193643	TRUE
	chr8:53583938-53585708	GFPposH3K4me1vsInput_peak_10344	8:53585343-53585344	031.1_peak_149795	TRUE			3:22543285-22543735	GFPposH3K4me1vsInput_peak_7254	3:22543576-22543577	031.2_peak_193650	TRUE
	chr9:1604241-1604537	GFPposH3K4me1vsInput_peak_10351	9:1604423-1604424	031.1_peak_150078	TRUE			3:22572309-22573945	GFPposH3K4me1vsInput_peak_7256	3:22572383-22572384	031.2_peak_193661	TRUE
	chr9:3067264-3067704	GFPposH3K4me1vsInput_peak_10355	9:3067660-3067661	031.1_peak_150283	TRUE			3:22621032-22621327	GFPposH3K4me1vsInput_peak_7259	3:22621090-22621091	031.2_peak_193673	TRUE
	chr9:3142918-3144165	GFPposH3K4me1vsInput_peak_10356	9:3143942-3143943	031.1_peak_150292	TRUE			3:22716996-22717485	GFPposH3K4me1vsInput_peak_7260	3:22717089-22717090	031.2_peak_193698	TRUE
	chr9:4242803-4243212	GFPposH3K4me1vsInput_peak_10361	9:4242907-4242908	031.1_peak_150413	TRUE			3:22716996-22717485	GFPposH3K4me1vsInput_peak_7260	3:22717381-22717382	031.2_peak_193699	TRUE
	chr9:4844058-4844602	GFPposH3K4me1vsInput_peak_10365	9:4844203-4844204	031.1_peak_150497	TRUE			3:22763768-22764767	GFPposH3K4me1vsInput_peak_7262	3:22764618-22764619	031.2_peak_193716	TRUE
	chr9:6018480-6019043	GFPposH3K4me1vsInput_peak_10370	9:6018784-6018785	031.1_peak_150628	TRUE			3:22979609-22980239	GFPposH3K4me1vsInput_peak_7266	3:22979830-22979831	031.2_peak_193772	TRUE
	chr9:6310211-6310619	GFPposH3K4me1vsInput_peak_10372	9:6310287-6310288	031.1_peak_150655	TRUE			3:25184853-25185318	GFPposH3K4me1vsInput_peak_7289	3:25184881-25184882	031.2_peak_194342	TRUE
	chr9:6494279-6494676	GFPposH3K4me1vsInput_peak_10374	9:6494650-6494651	031.1_peak_150676	TRUE			3:25229061-25229633	GFPposH3K4me1vsInput_peak_7292	3:25229151-25229152	031.2_peak_194359	TRUE
	chr9:7013077-7013445	GFPposH3K4me1vsInput_peak_10382	9:7013145-7013146	031.1_peak_150747	TRUE			3:25493133-25494360	GFPposH3K4me1vsInput_peak_7297	3:25493479-25493480	031.2_peak_194422	TRUE
	chr9:8437591-8437895	GFPposH3K4me1vsInput_peak_10394	9:8437621-8437622	031.1_peak_150922	TRUE			3:26691691-26691987	GFPposH3K4me1vsInput_peak_7302	3:26691904-26691905	031.2_peak_194723	TRUE
	chr9:8462286-8462723	GFPposH3K4me1vsInput_peak_10395	9:8462573-8462574	031.1_peak_150925	TRUE			3:26916793-26917153	GFPposH3K4me1vsInput_peak_7307	3:26916927-26916928	031.2_peak_194780	TRUE
	chr9:8466895-8467279	GFPposH3K4me1vsInput_peak_10396	9:8467245-8467246	031.1_peak_150927	TRUE			3:27063728-27064099	GFPposH3K4me1vsInput_peak_7309	3:27063855-27063856	031.2_peak_194810	TRUE
	chr9:8493910-8494301	GFPposH3K4me1vsInput_peak_10398	9:8494221-8494222	031.1_peak_150931	TRUE			3:27687463-27689327	GFPposH3K4me1vsInput_peak_7314	3:27688394-27688395	031.2_peak_194942	TRUE
	chr9:9493411-9494981	GFPposH3K4me1vsInput_peak_10409	9:9494523-9494524	031.1_peak_151079	TRUE			3:27943722-27944182	GFPposH3K4me1vsInput_peak_7316	3:27943914-27943915	031.2_peak_195014	TRUE
	chr9:9769040-9769336	GFPposH3K4me1vsInput_peak_10413	9:9769301-9769302	031.1_peak_151119	TRUE			3:28470857-28471654	GFPposH3K4me1vsInput_peak_7322	3:28471612-28471613	031.2_peak_195150	TRUE
	chr9:11310943-11311900	GFPposH3K4me1vsInput_peak_10435	9:11311264-11311265	031.1_peak_151315	TRUE			3:28491067-28491474	GFPposH3K4me1vsInput_peak_7323	3:28491107-28491108	031.2_peak_195156	TRUE
	chr9:11616676-11617259	GFPposH3K4me1vsInput_peak_10439	9:11616796-11616797	031.1_peak_151351	TRUE			3:28537808-28538351	GFPposH3K4me1vsInput_peak_7324	3:28538224-28538225	031.2_peak_195168	TRUE
	chr9:11906407-11906902	GFPposH3K4me1vsInput_peak_10440	9:11906725-11906726	031.1_peak_151389	TRUE			3:28961618-28962767	GFPposH3K4me1vsInput_peak_7329	3:28962535-28962536	031.2_peak_195246	TRUE
	chr9:12760541-12761257	GFPposH3K4me1vsInput_peak_10447	9:12761050-12761051	031.1_peak_151493	TRUE			3:30659121-30659770	GFPposH3K4me1vsInput_peak_7342	3:30659401-30659402	031.2_peak_195668	TRUE
	chr9:12832814-12833255	GFPposH3K4me1vsInput_peak_10449	9:12832845-12832846	031.1_peak_151509	TRUE			3:30937609-30937928	GFPposH3K4me1vsInput_peak_7347	3:30937625-30937626	031.2_peak_195749	TRUE
	chr9:12832814-12833255	GFPposH3K4me1vsInput_peak_10449	9:12833047-12833048	031.1_peak_151510	TRUE			3:31494278-31494574	GFPposH3K4me1vsInput_peak_7351	3:31494527-31494528	031.2_peak_195880	TRUE
	chr9:13497593-13497989	GFPposH3K4me1vsInput_peak_10458	9:13497615-13497616	031.1_peak_151634	TRUE			3:31498227-31498522	GFPposH3K4me1vsInput_peak_7352	3:31498407-31498408	031.2_peak_195881	TRUE
	chr9:13935964-13937739	GFPposH3K4me1vsInput_peak_10464	9:13936920-13936921	031.1_peak_151699	TRUE			3:31736464-31736861	GFPposH3K4me1vsInput_peak_7357	3:31736691-31736692	031.2_peak_195951	TRUE
	chr9:13935964-13937739	GFPposH3K4me1vsInput_peak_10464	9:13937304-13937305	031.1_peak_151700	TRUE			3:33072228-33073335	GFPposH3K4me1vsInput_peak_7370	3:33072416-33072417	031.2_peak_196316	TRUE
	chr9:15008551-15008877	GFPposH3K4me1vsInput_peak_10473	9:15008595-15008596	031.1_peak_151870	TRUE			3:33072228-33073335	GFPposH3K4me1vsInput_peak_7370	3:33073162-33073163	031.2_peak_196317	TRUE
	chr9:15008551-15008877	GFPposH3K4me1vsInput_peak_10473	9:15008851-15008852	031.1_peak_151871	TRUE			3:33505670-33506062	GFPposH3K4me1vsInput_peak_7376	3:33505810-33505811	031.2_peak_196442	TRUE
	chr9:15021310-15022690	GFPposH3K4me1vsInput_peak_10474	9:15021555-15021556	031.1_peak_151875	TRUE			3:33505670-33506062	GFPposH3K4me1vsInput_peak_7376	3:33506029-33506030	031.2_peak_196443	TRUE
	chr9:16583155-16584546	GFPposH3K4me1vsInput_peak_10484	9:16583508-16583509	031.1_peak_152046	TRUE			3:33606961-33608354	GFPposH3K4me1vsInput_peak_7377	3:33607228-33607229	031.2_peak_196465	TRUE
	chr9:17809431-17810514	GFPposH3K4me1vsInput_peak_10493	9:17809539-17809540	031.1_peak_152182	TRUE			3:33606961-33608354	GFPposH3K4me1vsInput_peak_7377	3:33608005-33608006	031.2_peak_196466	TRUE
	chr9:20485308-20485863	GFPposH3K4me1vsInput_peak_10511	9:20485312-20485313	031.1_peak_152448	TRUE			3:34065469-34066632	GFPposH3K4me1vsInput_peak_7385	3:34065994-34065995	031.2_peak_196578	TRUE
	chr9:20974256-20974778	GFPposH3K4me1vsInput_peak_10518	9:20974301-20974302	031.1_peak_152521	TRUE			3:34188287-34189840	GFPposH3K4me1vsInput_peak_7390	3:34189746-34189747	031.2_peak_196612	TRUE
	chr9:21517084-21517784	GFPposH3K4me1vsInput_peak_10527	9:21517383-21517384	031.1_peak_152589	TRUE			3:34276991-34277463	GFPposH3K4me1vsInput_peak_7392	3:34277013-34277014	031.2_peak_196635	TRUE
	chr9:24013205-24013709	GFPposH3K4me1vsInput_peak_10542	9:24013241-24013242	031.1_peak_152968	TRUE			3:34276991-34277463	GFPposH3K4me1vsInput_peak_7392	3:34277153-34277154	031.2_peak_196636	TRUE
	chr9:25989234-25991458	GFPposH3K4me1vsInput_peak_10558	9:25991030-25991031	031.1_peak_153247	TRUE			3:35874592-35875109	GFPposH3K4me1vsInput_peak_7410	3:35874637-35874638	031.2_peak_197032	TRUE
	chr9:26182092-26183526	GFPposH3K4me1vsInput_peak_10561	9:26182669-26182670	031.1_peak_153283	TRUE			3:35883923-35885319	GFPposH3K4me1vsInput_peak_7411	3:35884935-35884936	031.2_peak_197036	TRUE
	chr9:26182092-26183526	GFPposH3K4me1vsInput_peak_10561	9:26183055-26183056	031.1_peak_153284	TRUE			3:36826158-36827724	GFPposH3K4me1vsInput_peak_7418	3:36827233-36827234	031.2_peak_197249	TRUE
	chr9:26468296-26468715	GFPposH3K4me1vsInput_peak_10565	9:26468502-26468503	031.1_peak_153318	TRUE			3:36863592-36864027	GFPposH3K4me1vsInput_peak_7419	3:36863961-36863962	031.2_peak_197267	TRUE
	chr9:28492733-28493107	GFPposH3K4me1vsInput_peak_10582	9:28493096-28493097	031.1_peak_153542	TRUE			3:37436648-37436951	GFPposH3K4me1vsInput_peak_7425	3:37436938-37436939	031.2_peak_197395	TRUE
	chr9:31081324-31082955	GFPposH3K4me1vsInput_peak_10604	9:31082954-31082955	031.1_peak_153855	TRUE			3:37517948-37518291	GFPposH3K4me1vsInput_peak_7426	3:37518279-37518280	031.2_peak_197405	TRUE
	chr9:32489071-32490348	GFPposH3K4me1vsInput_peak_10614	9:32490011-32490012	031.1_peak_154021	TRUE			3:37532998-37533321	GFPposH3K4me1vsInput_peak_7427	3:37533032-37533033	031.2_peak_197409	TRUE
	chr9:33677922-33678533	GFPposH3K4me1vsInput_peak_10619	9:33677930-33677931	031.1_peak_154189	TRUE			3:37545656-37546303	GFPposH3K4me1vsInput_peak_7428	3:37545856-37545857	031.2_peak_197413	TRUE
	chr9:33677922-33678533	GFPposH3K4me1vsInput_peak_10619	9:33678257-33678258	031.1_peak_154190	TRUE			3:38099584-38100591	GFPposH3K4me1vsInput_peak_7430	3:38100242-38100243	031.2_peak_197501	TRUE
	chr9:34969925-34970302	GFPposH3K4me1vsInput_peak_10631	9:34969971-34969972	031.1_peak_154421	TRUE			3:38183814-38184778	GFPposH3K4me1vsInput_peak_7432	3:38184659-38184660	031.2_peak_197518	TRUE
	chr9:34969925-34970302	GFPposH3K4me1vsInput_peak_10631	9:34970201-34970202	031.1_peak_154422	TRUE			3:38642341-38642787	GFPposH3K4me1vsInput_peak_7434	3:38642392-38642393	031.2_peak_197612	TRUE
	chr9:35354362-35354683	GFPposH3K4me1vsInput_peak_10638	9:35354404-35354405	031.1_peak_154494	TRUE			3:39600678-39601747	GFPposH3K4me1vsInput_peak_7441	3:39601365-39601366	031.2_peak_197822	TRUE
	chr9:35981851-35982576	GFPposH3K4me1vsInput_peak_10644	9:35981862-35981863	031.1_peak_154584	TRUE			3:40861496-40861920	GFPposH3K4me1vsInput_peak_7460	3:40861635-40861636	031.2_peak_198149	TRUE
	chr9:37176619-37178015	GFPposH3K4me1vsInput_peak_10656	9:37177209-37177210	031.1_peak_154725	TRUE			3:41501632-41501980	GFPposH3K4me1vsInput_peak_7464	3:41501661-41501662	031.2_peak_198284	TRUE
	chr9:37288586-37289563	GFPposH3K4me1vsInput_peak_10659	9:37289210-37289211	031.1_peak_154747	TRUE			3:41510474-41511854	GFPposH3K4me1vsInput_peak_7465	3:41510640-41510641	031.2_peak_198287	TRUE
	chr9:37374900-37375471	GFPposH3K4me1vsInput_peak_10663	9:37375076-37375077	031.1_peak_154765	TRUE			3:41510474-41511854	GFPposH3K4me1vsInput_peak_7465	3:41510879-41510880	031.2_peak_198288	TRUE
	chr9:37714890-37715336	GFPposH3K4me1vsInput_peak_10669	9:37715307-37715308	031.1_peak_154822	TRUE			3:41519084-41520350	GFPposH3K4me1vsInput_peak_7466	3:41519499-41519500	031.2_peak_198293	TRUE
	chr9:38553256-38553605	GFPposH3K4me1vsInput_peak_10678	9:38553381-38553382	031.1_peak_154936	TRUE			3:41519084-41520350	GFPposH3K4me1vsInput_peak_7466	3:41519826-41519827	031.2_peak_198294	TRUE
	chr9:38562409-38563141	GFPposH3K4me1vsInput_peak_10679	9:38562863-38562864	031.1_peak_154938	TRUE			3:41584905-41585331	GFPposH3K4me1vsInput_peak_7469	3:41584951-41584952	031.2_peak_198316	TRUE
	chr9:38621048-38621568	GFPposH3K4me1vsInput_peak_10680	9:38621240-38621241	031.1_peak_154944	TRUE			3:41584905-41585331	GFPposH3K4me1vsInput_peak_7469	3:41585307-41585308	031.2_peak_198317	TRUE
	chr9:38783441-38783773	GFPposH3K4me1vsInput_peak_10684	9:38783480-38783481	031.1_peak_154968	TRUE			3:41775321-41775680	GFPposH3K4me1vsInput_peak_7473	3:41775583-41775584	031.2_peak_198359	TRUE
	chr9:39679794-39680195	GFPposH3K4me1vsInput_peak_10689	9:39679882-39679883	031.1_peak_155070	TRUE			3:41907208-41907731	GFPposH3K4me1vsInput_peak_7477	3:41907674-41907675	031.2_peak_198390	TRUE
	chr9:41548402-41548789	GFPposH3K4me1vsInput_peak_10708	9:41548689-41548690	031.1_peak_155287	TRUE			3:42104316-42104675	GFPposH3K4me1vsInput_peak_7479	3:42104412-42104413	031.2_peak_198428	TRUE
	chr9:41891065-41891893	GFPposH3K4me1vsInput_peak_10711	9:41891799-41891800	031.1_peak_155335	TRUE			3:42577756-42578929	GFPposH3K4me1vsInput_peak_7482	3:42578586-42578587	031.2_peak_198531	TRUE
	chr9:44019730-44020250	GFPposH3K4me1vsInput_peak_10734	9:44019953-44019954	031.1_peak_155617	TRUE			3:42998953-42999249	GFPposH3K4me1vsInput_peak_7489	3:42999209-42999210	031.2_peak_198618	TRUE
	chr9:44153393-44153808	GFPposH3K4me1vsInput_peak_10737	9:44153553-44153554	031.1_peak_155650	TRUE			3:44327617-44328879	GFPposH3K4me1vsInput_peak_7498	3:44328086-44328087	031.2_peak_198884	TRUE
	chr9:44510628-44511379	GFPposH3K4me1vsInput_peak_10742	9:44511031-44511032	031.1_peak_155704	TRUE			3:44327617-44328879	GFPposH3K4me1vsInput_peak_7498	3:44328371-44328372	031.2_peak_198885	TRUE
	chr9:46158730-46159160	GFPposH3K4me1vsInput_peak_10757	9:46158978-46158979	031.1_peak_155911	TRUE			3:44336401-44337016	GFPposH3K4me1vsInput_peak_7499	3:44336695-44336696	031.2_peak_198887	TRUE
	chr9:46179173-46179468	GFPposH3K4me1vsInput_peak_10758	9:46179214-46179215	031.1_peak_155916	TRUE			3:44340497-44341048	GFPposH3K4me1vsInput_peak_7500	3:44340523-44340524	031.2_peak_198889	TRUE
	chr9:46235587-46236099	GFPposH3K4me1vsInput_peak_10763	9:46235998-46235999	031.1_peak_155926	TRUE			3:45473801-45474096	GFPposH3K4me1vsInput_peak_7507	3:45473956-45473957	031.2_peak_199077	TRUE
	chr9:46333608-46334156	GFPposH3K4me1vsInput_peak_10766	9:46334101-46334102	031.1_peak_155940	TRUE			3:46276785-46277080	GFPposH3K4me1vsInput_peak_7509	3:46277049-46277050	031.2_peak_199198	TRUE
	chr9:47314014-47314336	GFPposH3K4me1vsInput_peak_10775	9:47314216-47314217	031.1_peak_156051	TRUE			3:47667904-47669566	GFPposH3K4me1vsInput_peak_7526	3:47668605-47668606	031.2_peak_199485	TRUE
	chr9:47896379-47896787	GFPposH3K4me1vsInput_peak_10786	9:47896479-47896480	031.1_peak_156117	TRUE			3:48326071-48326692	GFPposH3K4me1vsInput_peak_7533	3:48326391-48326392	031.2_peak_199622	TRUE
	chr9:50789310-50789697	GFPposH3K4me1vsInput_peak_10800	9:50789696-50789697	031.1_peak_156456	TRUE			3:49068310-49068619	GFPposH3K4me1vsInput_peak_7538	3:49068611-49068612	031.2_peak_199776	TRUE
	chr9:51251546-51251899	GFPposH3K4me1vsInput_peak_10804	9:51251572-51251573	031.1_peak_156510	TRUE			3:49889928-49892324	GFPposH3K4me1vsInput_peak_7545	3:49892296-49892297	031.2_peak_199885	TRUE
	chr9:54613553-54615089	GFPposH3K4me1vsInput_peak_10815	9:54613686-54613687	031.1_peak_156873	TRUE			3:50515216-50516365	GFPposH3K4me1vsInput_peak_7556	3:50515828-50515829	031.2_peak_200026	TRUE
	chr9:54613553-54615089	GFPposH3K4me1vsInput_peak_10815	9:54613935-54613936	031.1_peak_156874	TRUE			3:50584377-50584852	GFPposH3K4me1vsInput_peak_7560	3:50584827-50584828	031.2_peak_200046	TRUE
	chr9:54613553-54615089	GFPposH3K4me1vsInput_peak_10815	9:54615082-54615083	031.1_peak_156875	TRUE			3:51474006-51474515	GFPposH3K4me1vsInput_peak_7569	3:51474100-51474101	031.2_peak_200222	TRUE
	chr9:56171574-56172114	GFPposH3K4me1vsInput_peak_10819	9:56171615-56171616	031.1_peak_157054	TRUE			3:51533509-51533969	GFPposH3K4me1vsInput_peak_7572	3:51533526-51533527	031.2_peak_200236	TRUE
	chr9:56171574-56172114	GFPposH3K4me1vsInput_peak_10819	9:56171911-56171912	031.1_peak_157055	TRUE			3:51543728-51544276	GFPposH3K4me1vsInput_peak_7573	3:51543789-51543790	031.2_peak_200238	TRUE
	chr1:43456-44236	GFPposH3K4me1vsInput_peak_1			FALSE			3:51589698-51590017	GFPposH3K4me1vsInput_peak_7575	3:51589764-51589765	031.2_peak_200248	TRUE
	chr1:138488-138824	GFPposH3K4me1vsInput_peak_2			FALSE			3:51594589-51595008	GFPposH3K4me1vsInput_peak_7576	3:51594843-51594844	031.2_peak_200252	TRUE
	chr1:217583-218052	GFPposH3K4me1vsInput_peak_3			FALSE			3:51601663-51602167	GFPposH3K4me1vsInput_peak_7577	3:51601665-51601666	031.2_peak_200254	TRUE
	chr1:1163790-1164243	GFPposH3K4me1vsInput_peak_7			FALSE			3:51789464-51789866	GFPposH3K4me1vsInput_peak_7579	3:51789509-51789510	031.2_peak_200306	TRUE
	chr1:1466012-1466335	GFPposH3K4me1vsInput_peak_8			FALSE			3:52781250-52782886	GFPposH3K4me1vsInput_peak_7590	3:52781896-52781897	031.2_peak_200472	TRUE
	chr1:1485978-1486328	GFPposH3K4me1vsInput_peak_9			FALSE			3:52781250-52782886	GFPposH3K4me1vsInput_peak_7590	3:52782242-52782243	031.2_peak_200473	TRUE
	chr1:1514073-1514495	GFPposH3K4me1vsInput_peak_10			FALSE			3:52785672-52787023	GFPposH3K4me1vsInput_peak_7591	3:52785769-52785770	031.2_peak_200474	TRUE
	chr1:2806809-2807209	GFPposH3K4me1vsInput_peak_12			FALSE			3:54409504-54410854	GFPposH3K4me1vsInput_peak_7603	3:54410023-54410024	031.2_peak_200805	TRUE
	chr1:3331216-3331612	GFPposH3K4me1vsInput_peak_13			FALSE			3:54409504-54410854	GFPposH3K4me1vsInput_peak_7603	3:54410246-54410247	031.2_peak_200806	TRUE
	chr1:3703046-3703732	GFPposH3K4me1vsInput_peak_14			FALSE			3:54575598-54575951	GFPposH3K4me1vsInput_peak_7607	3:54575950-54575951	031.2_peak_200854	TRUE
	chr1:3736501-3736838	GFPposH3K4me1vsInput_peak_15			FALSE			3:55424145-55424560	GFPposH3K4me1vsInput_peak_7614	3:55424240-55424241	031.2_peak_201075	TRUE
	chr1:3805003-3805298	GFPposH3K4me1vsInput_peak_16			FALSE			3:55644329-55644710	GFPposH3K4me1vsInput_peak_7619	3:55644647-55644648	031.2_peak_201127	TRUE
	chr1:3860920-3861356	GFPposH3K4me1vsInput_peak_17			FALSE			3:56009856-56010231	GFPposH3K4me1vsInput_peak_7621	3:56009879-56009880	031.2_peak_201207	TRUE
	chr1:4512340-4512785	GFPposH3K4me1vsInput_peak_19			FALSE			3:56355339-56355741	GFPposH3K4me1vsInput_peak_7623	3:56355576-56355577	031.2_peak_201266	TRUE
	chr1:4563629-4564083	GFPposH3K4me1vsInput_peak_20			FALSE			3:57269863-57270324	GFPposH3K4me1vsInput_peak_7627	3:57270129-57270130	031.2_peak_201430	TRUE
	chr1:4642599-4642895	GFPposH3K4me1vsInput_peak_21			FALSE			3:57296330-57296638	GFPposH3K4me1vsInput_peak_7628	3:57296546-57296547	031.2_peak_201436	TRUE
	chr1:4661221-4661621	GFPposH3K4me1vsInput_peak_22			FALSE			3:57437121-57437472	GFPposH3K4me1vsInput_peak_7630	3:57437435-57437436	031.2_peak_201458	TRUE
	chr1:4787650-4788188	GFPposH3K4me1vsInput_peak_23			FALSE			3:58822461-58822963	GFPposH3K4me1vsInput_peak_7634	3:58822630-58822631	031.2_peak_201697	TRUE
	chr1:4913484-4913952	GFPposH3K4me1vsInput_peak_24			FALSE			3:59522820-59523115	GFPposH3K4me1vsInput_peak_7636	3:59522923-59522924	031.2_peak_201820	TRUE
	chr1:4963497-4963829	GFPposH3K4me1vsInput_peak_25			FALSE			3:60426875-60427198	GFPposH3K4me1vsInput_peak_7641	3:60427189-60427190	031.2_peak_201992	TRUE
	chr1:5001150-5001756	GFPposH3K4me1vsInput_peak_26			FALSE			4:269797-270212	GFPposH3K4me1vsInput_peak_7652	4:270162-270163	031.2_peak_202519	TRUE
	chr1:5099485-5099951	GFPposH3K4me1vsInput_peak_27			FALSE			4:1592984-1593323	GFPposH3K4me1vsInput_peak_7660	4:1593257-1593258	031.2_peak_202824	TRUE
	chr1:5104968-5105263	GFPposH3K4me1vsInput_peak_28			FALSE			4:1750453-1750758	GFPposH3K4me1vsInput_peak_7661	4:1750689-1750690	031.2_peak_202863	TRUE
	chr1:5182933-5183375	GFPposH3K4me1vsInput_peak_29			FALSE			4:1998891-1999306	GFPposH3K4me1vsInput_peak_7662	4:1998940-1998941	031.2_peak_202935	TRUE
	chr1:5239194-5239676	GFPposH3K4me1vsInput_peak_30			FALSE			4:2934799-2935215	GFPposH3K4me1vsInput_peak_7665	4:2935019-2935020	031.2_peak_203202	TRUE
	chr1:5274115-5274511	GFPposH3K4me1vsInput_peak_31			FALSE			4:3269167-3269597	GFPposH3K4me1vsInput_peak_7671	4:3269400-3269401	031.2_peak_203310	TRUE
	chr1:5358454-5358787	GFPposH3K4me1vsInput_peak_32			FALSE			4:4375395-4375760	GFPposH3K4me1vsInput_peak_7677	4:4375739-4375740	031.2_peak_203507	TRUE
	chr1:5367208-5367764	GFPposH3K4me1vsInput_peak_33			FALSE			4:5047700-5047995	GFPposH3K4me1vsInput_peak_7682	4:5047993-5047994	031.2_peak_203659	TRUE
	chr1:5487287-5487582	GFPposH3K4me1vsInput_peak_35			FALSE			4:5619319-5620440	GFPposH3K4me1vsInput_peak_7686	4:5619994-5619995	031.2_peak_203790	TRUE
	chr1:5589298-5589593	GFPposH3K4me1vsInput_peak_36			FALSE			4:6468937-6469319	GFPposH3K4me1vsInput_peak_7691	4:6469045-6469046	031.2_peak_204000	TRUE
	chr1:5600580-5601135	GFPposH3K4me1vsInput_peak_37			FALSE			4:7429157-7429718	GFPposH3K4me1vsInput_peak_7703	4:7429281-7429282	031.2_peak_204235	TRUE
	chr1:6148689-6148988	GFPposH3K4me1vsInput_peak_38			FALSE			4:8229488-8229884	GFPposH3K4me1vsInput_peak_7712	4:8229571-8229572	031.2_peak_204429	TRUE
	chr1:6611493-6611788	GFPposH3K4me1vsInput_peak_39			FALSE			4:8280798-8281127	GFPposH3K4me1vsInput_peak_7715	4:8281035-8281036	031.2_peak_204441	TRUE
	chr1:6623145-6623907	GFPposH3K4me1vsInput_peak_40			FALSE			4:8423477-8423997	GFPposH3K4me1vsInput_peak_7719	4:8423978-8423979	031.2_peak_204477	TRUE
	chr1:6834598-6835005	GFPposH3K4me1vsInput_peak_41			FALSE			4:8574047-8575329	GFPposH3K4me1vsInput_peak_7726	4:8574128-8574129	031.2_peak_204519	TRUE
	chr1:6862881-6863262	GFPposH3K4me1vsInput_peak_42			FALSE			4:8574047-8575329	GFPposH3K4me1vsInput_peak_7726	4:8574451-8574452	031.2_peak_204520	TRUE
	chr1:7443696-7443991	GFPposH3K4me1vsInput_peak_43			FALSE			4:8574047-8575329	GFPposH3K4me1vsInput_peak_7726	4:8575321-8575322	031.2_peak_204521	TRUE
	chr1:8159985-8160336	GFPposH3K4me1vsInput_peak_44			FALSE			4:8593485-8594090	GFPposH3K4me1vsInput_peak_7728	4:8593683-8593684	031.2_peak_204530	TRUE
	chr1:8268938-8269287	GFPposH3K4me1vsInput_peak_45			FALSE			4:8685817-8687088	GFPposH3K4me1vsInput_peak_7730	4:8686362-8686363	031.2_peak_204557	TRUE
	chr1:9200089-9200502	GFPposH3K4me1vsInput_peak_46			FALSE			4:8770767-8772304	GFPposH3K4me1vsInput_peak_7732	4:8771845-8771846	031.2_peak_204583	TRUE
	chr1:9427215-9427510	GFPposH3K4me1vsInput_peak_47			FALSE			4:9154750-9155363	GFPposH3K4me1vsInput_peak_7736	4:9154826-9154827	031.2_peak_204679	TRUE
	chr1:9613591-9614216	GFPposH3K4me1vsInput_peak_48			FALSE			4:9934104-9934469	GFPposH3K4me1vsInput_peak_7741	4:9934388-9934389	031.2_peak_204886	TRUE
	chr1:9985544-9985839	GFPposH3K4me1vsInput_peak_49			FALSE			4:10766362-10767660	GFPposH3K4me1vsInput_peak_7753	4:10766932-10766933	031.2_peak_205093	TRUE
	chr1:10706060-10706488	GFPposH3K4me1vsInput_peak_51			FALSE			4:11027530-11028979	GFPposH3K4me1vsInput_peak_7758	4:11027787-11027788	031.2_peak_205156	TRUE
	chr1:10718814-10719109	GFPposH3K4me1vsInput_peak_52			FALSE			4:11520767-11521062	GFPposH3K4me1vsInput_peak_7761	4:11520988-11520989	031.2_peak_205275	TRUE
	chr1:10831111-10831509	GFPposH3K4me1vsInput_peak_53			FALSE			4:11685325-11685840	GFPposH3K4me1vsInput_peak_7765	4:11685687-11685688	031.2_peak_205324	TRUE
	chr1:11075391-11075769	GFPposH3K4me1vsInput_peak_54			FALSE			4:11887134-11887605	GFPposH3K4me1vsInput_peak_7771	4:11887518-11887519	031.2_peak_205384	TRUE
	chr1:11139775-11140074	GFPposH3K4me1vsInput_peak_55			FALSE			4:13255912-13257178	GFPposH3K4me1vsInput_peak_7790	4:13257073-13257074	031.2_peak_205699	TRUE
	chr1:11157195-11157694	GFPposH3K4me1vsInput_peak_56			FALSE			4:14105604-14105899	GFPposH3K4me1vsInput_peak_7799	4:14105853-14105854	031.2_peak_205896	TRUE
	chr1:11591911-11592212	GFPposH3K4me1vsInput_peak_57			FALSE			4:14543543-14543923	GFPposH3K4me1vsInput_peak_7801	4:14543867-14543868	031.2_peak_205984	TRUE
	chr1:11983865-11984226	GFPposH3K4me1vsInput_peak_59			FALSE			4:14560984-14561764	GFPposH3K4me1vsInput_peak_7803	4:14561087-14561088	031.2_peak_205988	TRUE
	chr1:12118549-12118849	GFPposH3K4me1vsInput_peak_60			FALSE			4:16233072-16234498	GFPposH3K4me1vsInput_peak_7819	4:16234084-16234085	031.2_peak_206354	TRUE
	chr1:12190917-12191352	GFPposH3K4me1vsInput_peak_61			FALSE			4:16321202-16321530	GFPposH3K4me1vsInput_peak_7820	4:16321235-16321236	031.2_peak_206367	TRUE
	chr1:12461491-12461858	GFPposH3K4me1vsInput_peak_62			FALSE			4:16702849-16703319	GFPposH3K4me1vsInput_peak_7828	4:16703127-16703128	031.2_peak_206466	TRUE
	chr1:13263813-13264571	GFPposH3K4me1vsInput_peak_64			FALSE			4:16750319-16750736	GFPposH3K4me1vsInput_peak_7830	4:16750375-16750376	031.2_peak_206482	TRUE
	chr1:13266411-13266861	GFPposH3K4me1vsInput_peak_65			FALSE			4:16906873-16907891	GFPposH3K4me1vsInput_peak_7833	4:16907241-16907242	031.2_peak_206524	TRUE
	chr1:13847561-13847932	GFPposH3K4me1vsInput_peak_66			FALSE			4:17162122-17162816	GFPposH3K4me1vsInput_peak_7839	4:17162346-17162347	031.2_peak_206590	TRUE
	chr1:14615888-14616278	GFPposH3K4me1vsInput_peak_67			FALSE			4:17817071-17817436	GFPposH3K4me1vsInput_peak_7845	4:17817174-17817175	031.2_peak_206757	TRUE
	chr1:14651143-14652628	GFPposH3K4me1vsInput_peak_69			FALSE			4:17899106-17899768	GFPposH3K4me1vsInput_peak_7846	4:17899302-17899303	031.2_peak_206777	TRUE
	chr1:14695531-14696334	GFPposH3K4me1vsInput_peak_70			FALSE			4:18423725-18424139	GFPposH3K4me1vsInput_peak_7855	4:18423979-18423980	031.2_peak_206909	TRUE
	chr1:14783438-14783747	GFPposH3K4me1vsInput_peak_71			FALSE			4:18553384-18553828	GFPposH3K4me1vsInput_peak_7857	4:18553799-18553800	031.2_peak_206940	TRUE
	chr1:14864431-14864826	GFPposH3K4me1vsInput_peak_73			FALSE			4:18602228-18603239	GFPposH3K4me1vsInput_peak_7858	4:18602963-18602964	031.2_peak_206948	TRUE
	chr1:14890559-14890899	GFPposH3K4me1vsInput_peak_74			FALSE			4:18602228-18603239	GFPposH3K4me1vsInput_peak_7858	4:18603228-18603229	031.2_peak_206949	TRUE
	chr1:15112179-15112529	GFPposH3K4me1vsInput_peak_75			FALSE			4:18674517-18676014	GFPposH3K4me1vsInput_peak_7859	4:18675598-18675599	031.2_peak_206973	TRUE
	chr1:15137578-15137874	GFPposH3K4me1vsInput_peak_76			FALSE			4:18928980-18930096	GFPposH3K4me1vsInput_peak_7861	4:18929021-18929022	031.2_peak_207035	TRUE
	chr1:15332665-15332988	GFPposH3K4me1vsInput_peak_77			FALSE			4:19619230-19619746	GFPposH3K4me1vsInput_peak_7875	4:19619665-19619666	031.2_peak_207198	TRUE
	chr1:15336821-15337117	GFPposH3K4me1vsInput_peak_78			FALSE			4:20379976-20380387	GFPposH3K4me1vsInput_peak_7889	4:20380338-20380339	031.2_peak_207358	TRUE
	chr1:15827627-15828045	GFPposH3K4me1vsInput_peak_79			FALSE			4:21016000-21016357	GFPposH3K4me1vsInput_peak_7899	4:21016289-21016290	031.2_peak_207518	TRUE
	chr1:15842037-15842441	GFPposH3K4me1vsInput_peak_80			FALSE			4:21126552-21126983	GFPposH3K4me1vsInput_peak_7901	4:21126575-21126576	031.2_peak_207550	TRUE
	chr1:15857328-15857746	GFPposH3K4me1vsInput_peak_81			FALSE			4:21836791-21837368	GFPposH3K4me1vsInput_peak_7905	4:21837000-21837001	031.2_peak_207742	TRUE
	chr1:16069000-16069342	GFPposH3K4me1vsInput_peak_82			FALSE			4:22443973-22444970	GFPposH3K4me1vsInput_peak_7909	4:22444314-22444315	031.2_peak_207875	TRUE
	chr1:16271737-16272479	GFPposH3K4me1vsInput_peak_83			FALSE			4:22962532-22962974	GFPposH3K4me1vsInput_peak_7913	4:22962836-22962837	031.2_peak_208011	TRUE
	chr1:16316868-16317621	GFPposH3K4me1vsInput_peak_84			FALSE			4:22996432-22997112	GFPposH3K4me1vsInput_peak_7914	4:22996834-22996835	031.2_peak_208025	TRUE
	chr1:16468671-16469061	GFPposH3K4me1vsInput_peak_85			FALSE			4:23162689-23163186	GFPposH3K4me1vsInput_peak_7915	4:23163124-23163125	031.2_peak_208066	TRUE
	chr1:16582736-16583482	GFPposH3K4me1vsInput_peak_86			FALSE			4:23199340-23199861	GFPposH3K4me1vsInput_peak_7916	4:23199820-23199821	031.2_peak_208077	TRUE
	chr1:16714153-16714778	GFPposH3K4me1vsInput_peak_87			FALSE			4:23274330-23275831	GFPposH3K4me1vsInput_peak_7917	4:23274396-23274397	031.2_peak_208091	TRUE
	chr1:16741105-16741490	GFPposH3K4me1vsInput_peak_88			FALSE			4:24060325-24060819	GFPposH3K4me1vsInput_peak_7921	4:24060336-24060337	031.2_peak_208182	TRUE
	chr1:16758961-16759273	GFPposH3K4me1vsInput_peak_89			FALSE			4:24548181-24548542	GFPposH3K4me1vsInput_peak_7932	4:24548351-24548352	031.2_peak_208298	TRUE
	chr1:16833809-16834151	GFPposH3K4me1vsInput_peak_90			FALSE			4:25526327-25526690	GFPposH3K4me1vsInput_peak_7938	4:25526364-25526365	031.2_peak_208458	TRUE
	chr1:17002868-17003204	GFPposH3K4me1vsInput_peak_91			FALSE			4:25565326-25565702	GFPposH3K4me1vsInput_peak_7940	4:25565370-25565371	031.2_peak_208462	TRUE
	chr1:17039487-17040013	GFPposH3K4me1vsInput_peak_92			FALSE			4:25787393-25787824	GFPposH3K4me1vsInput_peak_7942	4:25787672-25787673	031.2_peak_208517	TRUE
	chr1:17131694-17131993	GFPposH3K4me1vsInput_peak_93			FALSE			4:25825155-25825663	GFPposH3K4me1vsInput_peak_7944	4:25825547-25825548	031.2_peak_208527	TRUE
	chr1:17134388-17135570	GFPposH3K4me1vsInput_peak_94			FALSE			4:26290137-26290547	GFPposH3K4me1vsInput_peak_7946	4:26290408-26290409	031.2_peak_208585	TRUE
	chr1:17147056-17147369	GFPposH3K4me1vsInput_peak_95			FALSE			4:27747633-27748275	GFPposH3K4me1vsInput_peak_7954	4:27747941-27747942	031.2_peak_208808	TRUE
	chr1:17441014-17441485	GFPposH3K4me1vsInput_peak_97			FALSE			4:27831429-27832749	GFPposH3K4me1vsInput_peak_7957	4:27831786-27831787	031.2_peak_208825	TRUE
	chr1:17460048-17460343	GFPposH3K4me1vsInput_peak_98			FALSE			4:28204654-28205119	GFPposH3K4me1vsInput_peak_7962	4:28204779-28204780	031.2_peak_208881	TRUE
	chr1:17529516-17530637	GFPposH3K4me1vsInput_peak_100			FALSE			4:52179801-52180509	GFPposH3K4me1vsInput_peak_8034	4:52179927-52179928	031.2_peak_209269	TRUE
	chr1:17533771-17534066	GFPposH3K4me1vsInput_peak_101			FALSE			4:72458465-72458818	GFPposH3K4me1vsInput_peak_8101	4:72458797-72458798	031.2_peak_209758	TRUE
	chr1:17677881-17678208	GFPposH3K4me1vsInput_peak_102			FALSE			4:72562348-72562674	GFPposH3K4me1vsInput_peak_8102	4:72562670-72562671	031.2_peak_209778	TRUE
	chr1:17739566-17740174	GFPposH3K4me1vsInput_peak_103			FALSE			4:73482440-73484233	GFPposH3K4me1vsInput_peak_8106	4:73483792-73483793	031.2_peak_209946	TRUE
	chr1:17879230-17879585	GFPposH3K4me1vsInput_peak_104			FALSE			4:73524133-73525814	GFPposH3K4me1vsInput_peak_8107	4:73524434-73524435	031.2_peak_209955	TRUE
	chr1:17911509-17911824	GFPposH3K4me1vsInput_peak_105			FALSE			4:73524133-73525814	GFPposH3K4me1vsInput_peak_8107	4:73525347-73525348	031.2_peak_209956	TRUE
	chr1:18035009-18035342	GFPposH3K4me1vsInput_peak_106			FALSE			5:4462270-4462565	GFPposH3K4me1vsInput_peak_8117	5:4462317-4462318	031.2_peak_211048	TRUE
	chr1:18200357-18200652	GFPposH3K4me1vsInput_peak_108			FALSE			5:9527179-9527588	GFPposH3K4me1vsInput_peak_8134	5:9527418-9527419	031.2_peak_211910	TRUE
	chr1:18207126-18207472	GFPposH3K4me1vsInput_peak_109			FALSE			5:12674345-12674676	GFPposH3K4me1vsInput_peak_8148	5:12674452-12674453	031.2_peak_212531	TRUE
	chr1:18544747-18545183	GFPposH3K4me1vsInput_peak_110			FALSE			5:14095170-14095651	GFPposH3K4me1vsInput_peak_8162	5:14095477-14095478	031.2_peak_212826	TRUE
	chr1:19607578-19607874	GFPposH3K4me1vsInput_peak_111			FALSE			5:14132121-14132471	GFPposH3K4me1vsInput_peak_8163	5:14132128-14132129	031.2_peak_212838	TRUE
	chr1:19855971-19856366	GFPposH3K4me1vsInput_peak_112			FALSE			5:14621256-14621674	GFPposH3K4me1vsInput_peak_8169	5:14621357-14621358	031.2_peak_212951	TRUE
	chr1:19863055-19863397	GFPposH3K4me1vsInput_peak_113			FALSE			5:14713668-14715213	GFPposH3K4me1vsInput_peak_8174	5:14714520-14714521	031.2_peak_212966	TRUE
	chr1:20047831-20048126	GFPposH3K4me1vsInput_peak_114			FALSE			5:15053222-15053548	GFPposH3K4me1vsInput_peak_8178	5:15053383-15053384	031.2_peak_213049	TRUE
	chr1:20144685-20145757	GFPposH3K4me1vsInput_peak_115			FALSE			5:15166134-15166429	GFPposH3K4me1vsInput_peak_8181	5:15166227-15166228	031.2_peak_213068	TRUE
	chr1:20493952-20494321	GFPposH3K4me1vsInput_peak_116			FALSE			5:15500356-15501794	GFPposH3K4me1vsInput_peak_8187	5:15501672-15501673	031.2_peak_213155	TRUE
	chr1:20581613-20581908	GFPposH3K4me1vsInput_peak_117			FALSE			5:15533248-15533751	GFPposH3K4me1vsInput_peak_8188	5:15533260-15533261	031.2_peak_213166	TRUE
	chr1:20767914-20768213	GFPposH3K4me1vsInput_peak_118			FALSE			5:15548669-15549618	GFPposH3K4me1vsInput_peak_8189	5:15549215-15549216	031.2_peak_213170	TRUE
	chr1:20806946-20807376	GFPposH3K4me1vsInput_peak_119			FALSE			5:15726635-15726930	GFPposH3K4me1vsInput_peak_8194	5:15726652-15726653	031.2_peak_213220	TRUE
	chr1:20900362-20900812	GFPposH3K4me1vsInput_peak_120			FALSE			5:16877531-16877989	GFPposH3K4me1vsInput_peak_8208	5:16877947-16877948	031.2_peak_213462	TRUE
	chr1:20958600-20959110	GFPposH3K4me1vsInput_peak_121			FALSE			5:16905061-16905644	GFPposH3K4me1vsInput_peak_8210	5:16905470-16905471	031.2_peak_213472	TRUE
	chr1:20982817-20983214	GFPposH3K4me1vsInput_peak_122			FALSE			5:17166342-17168202	GFPposH3K4me1vsInput_peak_8216	5:17168159-17168160	031.2_peak_213535	TRUE
	chr1:21048761-21049107	GFPposH3K4me1vsInput_peak_123			FALSE			5:17264401-17264818	GFPposH3K4me1vsInput_peak_8217	5:17264446-17264447	031.2_peak_213563	TRUE
	chr1:21067975-21068997	GFPposH3K4me1vsInput_peak_124			FALSE			5:17264401-17264818	GFPposH3K4me1vsInput_peak_8217	5:17264726-17264727	031.2_peak_213564	TRUE
	chr1:21162871-21163166	GFPposH3K4me1vsInput_peak_125			FALSE			5:17308507-17309825	GFPposH3K4me1vsInput_peak_8219	5:17308714-17308715	031.2_peak_213574	TRUE
	chr1:21296742-21298449	GFPposH3K4me1vsInput_peak_126			FALSE			5:17427449-17428155	GFPposH3K4me1vsInput_peak_8220	5:17427834-17427835	031.2_peak_213599	TRUE
	chr1:22025377-22025672	GFPposH3K4me1vsInput_peak_127			FALSE			5:17808688-17809073	GFPposH3K4me1vsInput_peak_8222	5:17808944-17808945	031.2_peak_213681	TRUE
	chr1:22146308-22146736	GFPposH3K4me1vsInput_peak_129			FALSE			5:19192247-19193892	GFPposH3K4me1vsInput_peak_8231	5:19192483-19192484	031.2_peak_214048	TRUE
	chr1:22296567-22296862	GFPposH3K4me1vsInput_peak_130			FALSE			5:19871052-19872094	GFPposH3K4me1vsInput_peak_8238	5:19871997-19871998	031.2_peak_214240	TRUE
	chr1:22372494-22372932	GFPposH3K4me1vsInput_peak_131			FALSE			5:20013902-20014335	GFPposH3K4me1vsInput_peak_8240	5:20014319-20014320	031.2_peak_214277	TRUE
	chr1:22396340-22396854	GFPposH3K4me1vsInput_peak_132			FALSE			5:20336103-20336738	GFPposH3K4me1vsInput_peak_8242	5:20336199-20336200	031.2_peak_214354	TRUE
	chr1:22589823-22590172	GFPposH3K4me1vsInput_peak_135			FALSE			5:20336103-20336738	GFPposH3K4me1vsInput_peak_8242	5:20336578-20336579	031.2_peak_214355	TRUE
	chr1:22647307-22647761	GFPposH3K4me1vsInput_peak_136			FALSE			5:20779233-20779528	GFPposH3K4me1vsInput_peak_8249	5:20779395-20779396	031.2_peak_214451	TRUE
	chr1:22894861-22895164	GFPposH3K4me1vsInput_peak_138			FALSE			5:21324822-21326013	GFPposH3K4me1vsInput_peak_8253	5:21325459-21325460	031.2_peak_214560	TRUE
	chr1:22957986-22958282	GFPposH3K4me1vsInput_peak_139			FALSE			5:21412496-21412902	GFPposH3K4me1vsInput_peak_8254	5:21412894-21412895	031.2_peak_214580	TRUE
	chr1:23125025-23125500	GFPposH3K4me1vsInput_peak_140			FALSE			5:22632342-22632728	GFPposH3K4me1vsInput_peak_8265	5:22632710-22632711	031.2_peak_214859	TRUE
	chr1:23135627-23136117	GFPposH3K4me1vsInput_peak_141			FALSE			5:23812521-23814100	GFPposH3K4me1vsInput_peak_8275	5:23813090-23813091	031.2_peak_215164	TRUE
	chr1:23281806-23282267	GFPposH3K4me1vsInput_peak_142			FALSE			5:23812521-23814100	GFPposH3K4me1vsInput_peak_8275	5:23813630-23813631	031.2_peak_215165	TRUE
	chr1:23501117-23502530	GFPposH3K4me1vsInput_peak_143			FALSE			5:23812521-23814100	GFPposH3K4me1vsInput_peak_8275	5:23814039-23814040	031.2_peak_215166	TRUE
	chr1:23552007-23553537	GFPposH3K4me1vsInput_peak_144			FALSE			5:24434068-24434395	GFPposH3K4me1vsInput_peak_8291	5:24434358-24434359	031.2_peak_215352	TRUE
	chr1:23582823-23584688	GFPposH3K4me1vsInput_peak_145			FALSE			5:25858297-25858869	GFPposH3K4me1vsInput_peak_8305	5:25858478-25858479	031.2_peak_215669	TRUE
	chr1:24166794-24167089	GFPposH3K4me1vsInput_peak_147			FALSE			5:26918895-26919218	GFPposH3K4me1vsInput_peak_8313	5:26918951-26918952	031.2_peak_215895	TRUE
	chr1:24225356-24225651	GFPposH3K4me1vsInput_peak_149			FALSE			5:27327010-27327402	GFPposH3K4me1vsInput_peak_8318	5:27327389-27327390	031.2_peak_215997	TRUE
	chr1:24235010-24235379	GFPposH3K4me1vsInput_peak_150			FALSE			5:27680705-27681085	GFPposH3K4me1vsInput_peak_8325	5:27680980-27680981	031.2_peak_216081	TRUE
	chr1:24258912-24259207	GFPposH3K4me1vsInput_peak_151			FALSE			5:27708215-27708581	GFPposH3K4me1vsInput_peak_8326	5:27708456-27708457	031.2_peak_216089	TRUE
	chr1:24288441-24288737	GFPposH3K4me1vsInput_peak_152			FALSE			5:28131049-28131426	GFPposH3K4me1vsInput_peak_8335	5:28131300-28131301	031.2_peak_216205	TRUE
	chr1:24292150-24294173	GFPposH3K4me1vsInput_peak_153			FALSE			5:28700116-28700654	GFPposH3K4me1vsInput_peak_8344	5:28700553-28700554	031.2_peak_216325	TRUE
	chr1:24301823-24302383	GFPposH3K4me1vsInput_peak_154			FALSE			5:29203754-29204777	GFPposH3K4me1vsInput_peak_8346	5:29203802-29203803	031.2_peak_216461	TRUE
	chr1:24336376-24336764	GFPposH3K4me1vsInput_peak_155			FALSE			5:29274571-29274866	GFPposH3K4me1vsInput_peak_8348	5:29274700-29274701	031.2_peak_216479	TRUE
	chr1:24410706-24411028	GFPposH3K4me1vsInput_peak_156			FALSE			5:29322766-29323161	GFPposH3K4me1vsInput_peak_8349	5:29322898-29322899	031.2_peak_216493	TRUE
	chr1:24412310-24413019	GFPposH3K4me1vsInput_peak_157			FALSE			5:29345133-29345580	GFPposH3K4me1vsInput_peak_8350	5:29345295-29345296	031.2_peak_216504	TRUE
	chr1:24542681-24543706	GFPposH3K4me1vsInput_peak_158			FALSE			5:29370222-29371295	GFPposH3K4me1vsInput_peak_8351	5:29371068-29371069	031.2_peak_216517	TRUE
	chr1:24567455-24567760	GFPposH3K4me1vsInput_peak_159			FALSE			5:29387537-29387832	GFPposH3K4me1vsInput_peak_8354	5:29387734-29387735	031.2_peak_216528	TRUE
	chr1:24677289-24677595	GFPposH3K4me1vsInput_peak_160			FALSE			5:29394900-29395294	GFPposH3K4me1vsInput_peak_8355	5:29394987-29394988	031.2_peak_216530	TRUE
	chr1:25079031-25079962	GFPposH3K4me1vsInput_peak_161			FALSE			5:29699858-29700213	GFPposH3K4me1vsInput_peak_8363	5:29700130-29700131	031.2_peak_216601	TRUE
	chr1:25122879-25123595	GFPposH3K4me1vsInput_peak_162			FALSE			5:29756470-29756826	GFPposH3K4me1vsInput_peak_8365	5:29756494-29756495	031.2_peak_216617	TRUE
	chr1:25327660-25327956	GFPposH3K4me1vsInput_peak_163			FALSE			5:29863060-29863582	GFPposH3K4me1vsInput_peak_8366	5:29863078-29863079	031.2_peak_216645	TRUE
	chr1:25376066-25376512	GFPposH3K4me1vsInput_peak_164			FALSE			5:30112285-30113901	GFPposH3K4me1vsInput_peak_8369	5:30113191-30113192	031.2_peak_216712	TRUE
	chr1:25651082-25651380	GFPposH3K4me1vsInput_peak_165			FALSE			5:30112285-30113901	GFPposH3K4me1vsInput_peak_8369	5:30113545-30113546	031.2_peak_216713	TRUE
	chr1:25935853-25936238	GFPposH3K4me1vsInput_peak_166			FALSE			5:31394486-31394912	GFPposH3K4me1vsInput_peak_8386	5:31394904-31394905	031.2_peak_217048	TRUE
	chr1:26307478-26307816	GFPposH3K4me1vsInput_peak_167			FALSE			5:31868343-31868751	GFPposH3K4me1vsInput_peak_8392	5:31868468-31868469	031.2_peak_217140	TRUE
	chr1:26329871-26332573	GFPposH3K4me1vsInput_peak_168			FALSE			5:31882304-31882607	GFPposH3K4me1vsInput_peak_8393	5:31882323-31882324	031.2_peak_217145	TRUE
	chr1:26355727-26356393	GFPposH3K4me1vsInput_peak_169			FALSE			5:33035237-33035544	GFPposH3K4me1vsInput_peak_8404	5:33035500-33035501	031.2_peak_217437	TRUE
	chr1:26359906-26360543	GFPposH3K4me1vsInput_peak_170			FALSE			5:33205151-33205606	GFPposH3K4me1vsInput_peak_8407	5:33205443-33205444	031.2_peak_217479	TRUE
	chr1:26420973-26421308	GFPposH3K4me1vsInput_peak_171			FALSE			5:34040470-34040823	GFPposH3K4me1vsInput_peak_8414	5:34040728-34040729	031.2_peak_217648	TRUE
	chr1:26430269-26430621	GFPposH3K4me1vsInput_peak_172			FALSE			5:34068854-34069268	GFPposH3K4me1vsInput_peak_8416	5:34069008-34069009	031.2_peak_217657	TRUE
	chr1:26435991-26436415	GFPposH3K4me1vsInput_peak_173			FALSE			5:34734552-34736093	GFPposH3K4me1vsInput_peak_8421	5:34735160-34735161	031.2_peak_217797	TRUE
	chr1:26459493-26459830	GFPposH3K4me1vsInput_peak_175			FALSE			5:35539397-35539828	GFPposH3K4me1vsInput_peak_8429	5:35539456-35539457	031.2_peak_217993	TRUE
	chr1:27116374-27116687	GFPposH3K4me1vsInput_peak_176			FALSE			5:35539397-35539828	GFPposH3K4me1vsInput_peak_8429	5:35539663-35539664	031.2_peak_217994	TRUE
	chr1:27129253-27129551	GFPposH3K4me1vsInput_peak_177			FALSE			5:35570069-35570477	GFPposH3K4me1vsInput_peak_8430	5:35570103-35570104	031.2_peak_218001	TRUE
	chr1:27284627-27285066	GFPposH3K4me1vsInput_peak_178			FALSE			5:35681652-35682870	GFPposH3K4me1vsInput_peak_8433	5:35681905-35681906	031.2_peak_218036	TRUE
	chr1:27492434-27492985	GFPposH3K4me1vsInput_peak_179			FALSE			5:35681652-35682870	GFPposH3K4me1vsInput_peak_8433	5:35682357-35682358	031.2_peak_218037	TRUE
	chr1:27826492-27826939	GFPposH3K4me1vsInput_peak_180			FALSE			5:35740785-35741178	GFPposH3K4me1vsInput_peak_8436	5:35740861-35740862	031.2_peak_218052	TRUE
	chr1:28012974-28013623	GFPposH3K4me1vsInput_peak_181			FALSE			5:35918878-35919174	GFPposH3K4me1vsInput_peak_8437	5:35919135-35919136	031.2_peak_218103	TRUE
	chr1:28035524-28036254	GFPposH3K4me1vsInput_peak_182			FALSE			5:37052390-37053688	GFPposH3K4me1vsInput_peak_8445	5:37053093-37053094	031.2_peak_218367	TRUE
	chr1:28372340-28372640	GFPposH3K4me1vsInput_peak_185			FALSE			5:37052390-37053688	GFPposH3K4me1vsInput_peak_8445	5:37053485-37053486	031.2_peak_218368	TRUE
	chr1:28434364-28434688	GFPposH3K4me1vsInput_peak_186			FALSE			5:38821606-38822165	GFPposH3K4me1vsInput_peak_8460	5:38821662-38821663	031.2_peak_218779	TRUE
	chr1:28924944-28925291	GFPposH3K4me1vsInput_peak_188			FALSE			5:39065782-39066229	GFPposH3K4me1vsInput_peak_8465	5:39065853-39065854	031.2_peak_218847	TRUE
	chr1:28947507-28947802	GFPposH3K4me1vsInput_peak_189			FALSE			5:40051755-40052187	GFPposH3K4me1vsInput_peak_8471	5:40051783-40051784	031.2_peak_219119	TRUE
	chr1:29154824-29155536	GFPposH3K4me1vsInput_peak_190			FALSE			5:40728696-40729238	GFPposH3K4me1vsInput_peak_8478	5:40728878-40728879	031.2_peak_219289	TRUE
	chr1:29201202-29201553	GFPposH3K4me1vsInput_peak_191			FALSE			5:40794907-40795504	GFPposH3K4me1vsInput_peak_8479	5:40795390-40795391	031.2_peak_219308	TRUE
	chr1:29280040-29280432	GFPposH3K4me1vsInput_peak_192			FALSE			5:40877477-40877980	GFPposH3K4me1vsInput_peak_8480	5:40877974-40877975	031.2_peak_219328	TRUE
	chr1:29561755-29562148	GFPposH3K4me1vsInput_peak_193			FALSE			5:42775851-42776311	GFPposH3K4me1vsInput_peak_8493	5:42775850-42775851	031.2_peak_219627	TRUE
	chr1:29698286-29698607	GFPposH3K4me1vsInput_peak_194			FALSE			5:42912116-42913383	GFPposH3K4me1vsInput_peak_8494	5:42913035-42913036	031.2_peak_219661	TRUE
	chr1:29891659-29891985	GFPposH3K4me1vsInput_peak_195			FALSE			5:43118581-43118936	GFPposH3K4me1vsInput_peak_8496	5:43118705-43118706	031.2_peak_219719	TRUE
	chr1:30182434-30182897	GFPposH3K4me1vsInput_peak_196			FALSE			5:43311823-43313168	GFPposH3K4me1vsInput_peak_8497	5:43312148-43312149	031.2_peak_219773	TRUE
	chr1:30264467-30264767	GFPposH3K4me1vsInput_peak_197			FALSE			5:44282182-44282694	GFPposH3K4me1vsInput_peak_8513	5:44282263-44282264	031.2_peak_220012	TRUE
	chr1:30297602-30297964	GFPposH3K4me1vsInput_peak_198			FALSE			5:44327656-44328163	GFPposH3K4me1vsInput_peak_8515	5:44327761-44327762	031.2_peak_220025	TRUE
	chr1:30465639-30465934	GFPposH3K4me1vsInput_peak_199			FALSE			5:44527392-44527886	GFPposH3K4me1vsInput_peak_8516	5:44527481-44527482	031.2_peak_220072	TRUE
	chr1:30883814-30884301	GFPposH3K4me1vsInput_peak_202			FALSE			5:45908068-45908435	GFPposH3K4me1vsInput_peak_8525	5:45908211-45908212	031.2_peak_220355	TRUE
	chr1:30942475-30942938	GFPposH3K4me1vsInput_peak_203			FALSE			5:46462239-46462534	GFPposH3K4me1vsInput_peak_8535	5:46462533-46462534	031.2_peak_220462	TRUE
	chr1:31072498-31072793	GFPposH3K4me1vsInput_peak_204			FALSE			5:47627925-47628377	GFPposH3K4me1vsInput_peak_8545	5:47628369-47628370	031.2_peak_220659	TRUE
	chr1:31110851-31111453	GFPposH3K4me1vsInput_peak_205			FALSE			5:47683193-47683490	GFPposH3K4me1vsInput_peak_8546	5:47683345-47683346	031.2_peak_220669	TRUE
	chr1:31121673-31122284	GFPposH3K4me1vsInput_peak_206			FALSE			5:47732729-47734243	GFPposH3K4me1vsInput_peak_8547	5:47732823-47732824	031.2_peak_220682	TRUE
	chr1:31227977-31228272	GFPposH3K4me1vsInput_peak_207			FALSE			5:47766867-47767209	GFPposH3K4me1vsInput_peak_8548	5:47767195-47767196	031.2_peak_220688	TRUE
	chr1:31258899-31260022	GFPposH3K4me1vsInput_peak_208			FALSE			5:47898248-47899342	GFPposH3K4me1vsInput_peak_8550	5:47898421-47898422	031.2_peak_220718	TRUE
	chr1:31563987-31564282	GFPposH3K4me1vsInput_peak_209			FALSE			5:47969797-47970326	GFPposH3K4me1vsInput_peak_8551	5:47969916-47969917	031.2_peak_220728	TRUE
	chr1:31789408-31789775	GFPposH3K4me1vsInput_peak_211			FALSE			5:48224043-48224379	GFPposH3K4me1vsInput_peak_8556	5:48224235-48224236	031.2_peak_220772	TRUE
	chr1:31830529-31832242	GFPposH3K4me1vsInput_peak_212			FALSE			5:48275596-48275957	GFPposH3K4me1vsInput_peak_8560	5:48275638-48275639	031.2_peak_220785	TRUE
	chr1:32037860-32038155	GFPposH3K4me1vsInput_peak_213			FALSE			5:48305458-48305830	GFPposH3K4me1vsInput_peak_8562	5:48305560-48305561	031.2_peak_220790	TRUE
	chr1:32281625-32281920	GFPposH3K4me1vsInput_peak_214			FALSE			5:48687665-48688211	GFPposH3K4me1vsInput_peak_8569	5:48688106-48688107	031.2_peak_220860	TRUE
	chr1:32447023-32447631	GFPposH3K4me1vsInput_peak_215			FALSE			5:49234678-49235121	GFPposH3K4me1vsInput_peak_8578	5:49234758-49234759	031.2_peak_220986	TRUE
	chr1:32607929-32608227	GFPposH3K4me1vsInput_peak_216			FALSE			5:49321273-49321843	GFPposH3K4me1vsInput_peak_8580	5:49321526-49321527	031.2_peak_221009	TRUE
	chr1:32867883-32868230	GFPposH3K4me1vsInput_peak_217			FALSE			5:49321273-49321843	GFPposH3K4me1vsInput_peak_8580	5:49321719-49321720	031.2_peak_221010	TRUE
	chr1:32958282-32958765	GFPposH3K4me1vsInput_peak_218			FALSE			5:51143244-51143645	GFPposH3K4me1vsInput_peak_8594	5:51143564-51143565	031.2_peak_221341	TRUE
	chr1:33771259-33771759	GFPposH3K4me1vsInput_peak_219			FALSE			5:51317230-51317646	GFPposH3K4me1vsInput_peak_8595	5:51317269-51317270	031.2_peak_221384	TRUE
	chr1:33975950-33976245	GFPposH3K4me1vsInput_peak_220			FALSE			5:51438223-51438730	GFPposH3K4me1vsInput_peak_8597	5:51438410-51438411	031.2_peak_221420	TRUE
	chr1:33979150-33979445	GFPposH3K4me1vsInput_peak_221			FALSE			5:52318145-52318524	GFPposH3K4me1vsInput_peak_8604	5:52318216-52318217	031.2_peak_221637	TRUE
	chr1:34685076-34685371	GFPposH3K4me1vsInput_peak_222			FALSE			5:53978036-53978521	GFPposH3K4me1vsInput_peak_8612	5:53978501-53978502	031.2_peak_221787	TRUE
	chr1:34742245-34743062	GFPposH3K4me1vsInput_peak_223			FALSE			5:54278102-54278397	GFPposH3K4me1vsInput_peak_8618	5:54278207-54278208	031.2_peak_221860	TRUE
	chr1:34783293-34783701	GFPposH3K4me1vsInput_peak_224			FALSE			5:54412540-54412876	GFPposH3K4me1vsInput_peak_8621	5:54412817-54412818	031.2_peak_221894	TRUE
	chr1:34822131-34822426	GFPposH3K4me1vsInput_peak_226			FALSE			5:55165479-55165925	GFPposH3K4me1vsInput_peak_8628	5:55165586-55165587	031.2_peak_222041	TRUE
	chr1:35178485-35178811	GFPposH3K4me1vsInput_peak_227			FALSE			5:55387728-55388369	GFPposH3K4me1vsInput_peak_8629	5:55387750-55387751	031.2_peak_222063	TRUE
	chr1:35187483-35187779	GFPposH3K4me1vsInput_peak_228			FALSE			5:55848053-55849005	GFPposH3K4me1vsInput_peak_8633	5:55848425-55848426	031.2_peak_222135	TRUE
	chr1:35189834-35190257	GFPposH3K4me1vsInput_peak_229			FALSE			5:56121098-56122681	GFPposH3K4me1vsInput_peak_8637	5:56122270-56122271	031.2_peak_222199	TRUE
	chr1:35344775-35345071	GFPposH3K4me1vsInput_peak_230			FALSE			5:56156305-56157337	GFPposH3K4me1vsInput_peak_8638	5:56156805-56156806	031.2_peak_222201	TRUE
	chr1:35708419-35708784	GFPposH3K4me1vsInput_peak_232			FALSE			5:56667065-56667428	GFPposH3K4me1vsInput_peak_8646	5:56667407-56667408	031.2_peak_222272	TRUE
	chr1:35922595-35923717	GFPposH3K4me1vsInput_peak_233			FALSE			5:58152158-58152790	GFPposH3K4me1vsInput_peak_8652	5:58152315-58152316	031.2_peak_222519	TRUE
	chr1:35932121-35932629	GFPposH3K4me1vsInput_peak_234			FALSE			5:60327006-60328747	GFPposH3K4me1vsInput_peak_8668	5:60327948-60327949	031.2_peak_222950	TRUE
	chr1:35944958-35946121	GFPposH3K4me1vsInput_peak_235			FALSE			5:60850064-60850703	GFPposH3K4me1vsInput_peak_8671	5:60850338-60850339	031.2_peak_223058	TRUE
	chr1:36028007-36028365	GFPposH3K4me1vsInput_peak_237			FALSE			5:61622355-61622780	GFPposH3K4me1vsInput_peak_8674	5:61622720-61622721	031.2_peak_223229	TRUE
	chr1:36080691-36082293	GFPposH3K4me1vsInput_peak_238			FALSE			5:61815577-61815872	GFPposH3K4me1vsInput_peak_8677	5:61815670-61815671	031.2_peak_223284	TRUE
	chr1:36106966-36107261	GFPposH3K4me1vsInput_peak_239			FALSE			5:62095179-62095646	GFPposH3K4me1vsInput_peak_8678	5:62095288-62095289	031.2_peak_223321	TRUE
	chr1:36194001-36194593	GFPposH3K4me1vsInput_peak_241			FALSE			5:62428165-62429427	GFPposH3K4me1vsInput_peak_8681	5:62428334-62428335	031.2_peak_223412	TRUE
	chr1:36348659-36348962	GFPposH3K4me1vsInput_peak_243			FALSE			5:64625764-64626158	GFPposH3K4me1vsInput_peak_8693	5:64625816-64625817	031.2_peak_223887	TRUE
	chr1:36487651-36487946	GFPposH3K4me1vsInput_peak_244			FALSE			5:66015872-66017007	GFPposH3K4me1vsInput_peak_8702	5:66016967-66016968	031.2_peak_224144	TRUE
	chr1:36518862-36519727	GFPposH3K4me1vsInput_peak_245			FALSE			5:67042895-67043714	GFPposH3K4me1vsInput_peak_8704	5:67043490-67043491	031.2_peak_224338	TRUE
	chr1:36654492-36654807	GFPposH3K4me1vsInput_peak_246			FALSE			5:67702270-67702703	GFPposH3K4me1vsInput_peak_8706	5:67702276-67702277	031.2_peak_224484	TRUE
	chr1:36790500-36790795	GFPposH3K4me1vsInput_peak_247			FALSE			5:70186715-70188177	GFPposH3K4me1vsInput_peak_8717	5:70187312-70187313	031.2_peak_224905	TRUE
	chr1:36990235-36990530	GFPposH3K4me1vsInput_peak_248			FALSE			5:70186715-70188177	GFPposH3K4me1vsInput_peak_8717	5:70187780-70187781	031.2_peak_224906	TRUE
	chr1:37165703-37166075	GFPposH3K4me1vsInput_peak_250			FALSE			6:680779-681372	GFPposH3K4me1vsInput_peak_8724	6:681200-681201	031.2_peak_225413	TRUE
	chr1:37223360-37223792	GFPposH3K4me1vsInput_peak_251			FALSE			6:1990324-1990622	GFPposH3K4me1vsInput_peak_8733	6:1990455-1990456	031.2_peak_225710	TRUE
	chr1:37303106-37303514	GFPposH3K4me1vsInput_peak_252			FALSE			6:2174859-2175154	GFPposH3K4me1vsInput_peak_8735	6:2175121-2175122	031.2_peak_225758	TRUE
	chr1:37425956-37426310	GFPposH3K4me1vsInput_peak_254			FALSE			6:4249300-4249860	GFPposH3K4me1vsInput_peak_8742	6:4249720-4249721	031.2_peak_226209	TRUE
	chr1:37487846-37488968	GFPposH3K4me1vsInput_peak_256			FALSE			6:4435907-4436278	GFPposH3K4me1vsInput_peak_8744	6:4435994-4435995	031.2_peak_226247	TRUE
	chr1:37537370-37537870	GFPposH3K4me1vsInput_peak_257			FALSE			6:4518649-4519037	GFPposH3K4me1vsInput_peak_8745	6:4518744-4518745	031.2_peak_226264	TRUE
	chr1:37563643-37565161	GFPposH3K4me1vsInput_peak_258			FALSE			6:4586126-4586614	GFPposH3K4me1vsInput_peak_8748	6:4586484-4586485	031.2_peak_226271	TRUE
	chr1:37577043-37577338	GFPposH3K4me1vsInput_peak_259			FALSE			6:4623082-4623754	GFPposH3K4me1vsInput_peak_8750	6:4623706-4623707	031.2_peak_226280	TRUE
	chr1:37594744-37595039	GFPposH3K4me1vsInput_peak_260			FALSE			6:4635781-4636946	GFPposH3K4me1vsInput_peak_8751	6:4635983-4635984	031.2_peak_226286	TRUE
	chr1:37622946-37624025	GFPposH3K4me1vsInput_peak_261			FALSE			6:5099497-5099960	GFPposH3K4me1vsInput_peak_8757	6:5099658-5099659	031.2_peak_226386	TRUE
	chr1:37626601-37626954	GFPposH3K4me1vsInput_peak_262			FALSE			6:5901802-5902298	GFPposH3K4me1vsInput_peak_8765	6:5902014-5902015	031.2_peak_226555	TRUE
	chr1:37632294-37632740	GFPposH3K4me1vsInput_peak_263			FALSE			6:5907741-5908148	GFPposH3K4me1vsInput_peak_8766	6:5907743-5907744	031.2_peak_226558	TRUE
	chr1:37661916-37662264	GFPposH3K4me1vsInput_peak_265			FALSE			6:6136717-6137529	GFPposH3K4me1vsInput_peak_8769	6:6136947-6136948	031.2_peak_226607	TRUE
	chr1:37677072-37677457	GFPposH3K4me1vsInput_peak_266			FALSE			6:9000125-9000637	GFPposH3K4me1vsInput_peak_8800	6:9000439-9000440	031.2_peak_227246	TRUE
	chr1:37679636-37680005	GFPposH3K4me1vsInput_peak_267			FALSE			6:9161815-9162110	GFPposH3K4me1vsInput_peak_8802	6:9161843-9161844	031.2_peak_227284	TRUE
	chr1:37778668-37779105	GFPposH3K4me1vsInput_peak_268			FALSE			6:11588004-11588326	GFPposH3K4me1vsInput_peak_8812	6:11588295-11588296	031.2_peak_227840	TRUE
	chr1:37989924-37990220	GFPposH3K4me1vsInput_peak_269			FALSE			6:11593184-11593775	GFPposH3K4me1vsInput_peak_8813	6:11593281-11593282	031.2_peak_227843	TRUE
	chr1:38025174-38025481	GFPposH3K4me1vsInput_peak_270			FALSE			6:11593184-11593775	GFPposH3K4me1vsInput_peak_8813	6:11593647-11593648	031.2_peak_227844	TRUE
	chr1:38143022-38143327	GFPposH3K4me1vsInput_peak_271			FALSE			6:11660111-11660512	GFPposH3K4me1vsInput_peak_8815	6:11660313-11660314	031.2_peak_227865	TRUE
	chr1:38189556-38189922	GFPposH3K4me1vsInput_peak_272			FALSE			6:14543300-14543618	GFPposH3K4me1vsInput_peak_8830	6:14543303-14543304	031.2_peak_228462	TRUE
	chr1:38391338-38391724	GFPposH3K4me1vsInput_peak_273			FALSE			6:14543300-14543618	GFPposH3K4me1vsInput_peak_8830	6:14543600-14543601	031.2_peak_228463	TRUE
	chr1:38467374-38467669	GFPposH3K4me1vsInput_peak_274			FALSE			6:14611888-14613055	GFPposH3K4me1vsInput_peak_8831	6:14612446-14612447	031.2_peak_228490	TRUE
	chr1:38580461-38580805	GFPposH3K4me1vsInput_peak_275			FALSE			6:15095942-15096825	GFPposH3K4me1vsInput_peak_8836	6:15096555-15096556	031.2_peak_228587	TRUE
	chr1:38694269-38694722	GFPposH3K4me1vsInput_peak_276			FALSE			6:15615796-15616662	GFPposH3K4me1vsInput_peak_8838	6:15616451-15616452	031.2_peak_228706	TRUE
	chr1:38758197-38758492	GFPposH3K4me1vsInput_peak_277			FALSE			6:15713100-15713395	GFPposH3K4me1vsInput_peak_8839	6:15713205-15713206	031.2_peak_228730	TRUE
	chr1:38770419-38770714	GFPposH3K4me1vsInput_peak_279			FALSE			6:16349608-16350127	GFPposH3K4me1vsInput_peak_8844	6:16350002-16350003	031.2_peak_228863	TRUE
	chr1:38777418-38777735	GFPposH3K4me1vsInput_peak_280			FALSE			6:19374882-19375192	GFPposH3K4me1vsInput_peak_8855	6:19375079-19375080	031.2_peak_229241	TRUE
	chr1:38813759-38814062	GFPposH3K4me1vsInput_peak_281			FALSE			6:22308198-22308696	GFPposH3K4me1vsInput_peak_8866	6:22308558-22308559	031.2_peak_229584	TRUE
	chr1:38898160-38898618	GFPposH3K4me1vsInput_peak_282			FALSE			6:22508684-22508982	GFPposH3K4me1vsInput_peak_8869	6:22508728-22508729	031.2_peak_229625	TRUE
	chr1:38906259-38906555	GFPposH3K4me1vsInput_peak_283			FALSE			6:22791285-22791580	GFPposH3K4me1vsInput_peak_8872	6:22791401-22791402	031.2_peak_229653	TRUE
	chr1:39117930-39118234	GFPposH3K4me1vsInput_peak_284			FALSE			6:23372908-23373296	GFPposH3K4me1vsInput_peak_8878	6:23372942-23372943	031.2_peak_229754	TRUE
	chr1:39175323-39175741	GFPposH3K4me1vsInput_peak_285			FALSE			6:23876562-23877006	GFPposH3K4me1vsInput_peak_8882	6:23876754-23876755	031.2_peak_229877	TRUE
	chr1:39307948-39308380	GFPposH3K4me1vsInput_peak_286			FALSE			6:24323694-24323990	GFPposH3K4me1vsInput_peak_8889	6:24323859-24323860	031.2_peak_229938	TRUE
	chr1:39554220-39554517	GFPposH3K4me1vsInput_peak_287			FALSE			6:24376663-24378217	GFPposH3K4me1vsInput_peak_8892	6:24377268-24377269	031.2_peak_229950	TRUE
	chr1:39718119-39718507	GFPposH3K4me1vsInput_peak_288			FALSE			6:24417803-24418324	GFPposH3K4me1vsInput_peak_8893	6:24418032-24418033	031.2_peak_229960	TRUE
	chr1:39770472-39770856	GFPposH3K4me1vsInput_peak_289			FALSE			6:24845611-24847843	GFPposH3K4me1vsInput_peak_8903	6:24846451-24846452	031.2_peak_230061	TRUE
	chr1:39775040-39775530	GFPposH3K4me1vsInput_peak_290			FALSE			6:24845611-24847843	GFPposH3K4me1vsInput_peak_8903	6:24846605-24846606	031.2_peak_230062	TRUE
	chr1:39786217-39787642	GFPposH3K4me1vsInput_peak_291			FALSE			6:25094502-25094901	GFPposH3K4me1vsInput_peak_8906	6:25094889-25094890	031.2_peak_230109	TRUE
	chr1:39792425-39793819	GFPposH3K4me1vsInput_peak_292			FALSE			6:25528690-25529376	GFPposH3K4me1vsInput_peak_8909	6:25529076-25529077	031.2_peak_230169	TRUE
	chr1:39798736-39799031	GFPposH3K4me1vsInput_peak_293			FALSE			6:25598411-25598831	GFPposH3K4me1vsInput_peak_8911	6:25598517-25598518	031.2_peak_230186	TRUE
	chr1:39893303-39893640	GFPposH3K4me1vsInput_peak_294			FALSE			6:25670112-25672162	GFPposH3K4me1vsInput_peak_8913	6:25671453-25671454	031.2_peak_230208	TRUE
	chr1:40058574-40058869	GFPposH3K4me1vsInput_peak_295			FALSE			6:25759645-25760206	GFPposH3K4me1vsInput_peak_8915	6:25759681-25759682	031.2_peak_230227	TRUE
	chr1:40224063-40224378	GFPposH3K4me1vsInput_peak_296			FALSE			6:25795643-25796729	GFPposH3K4me1vsInput_peak_8917	6:25795768-25795769	031.2_peak_230230	TRUE
	chr1:40574847-40575149	GFPposH3K4me1vsInput_peak_297			FALSE			6:25802451-25802931	GFPposH3K4me1vsInput_peak_8918	6:25802542-25802543	031.2_peak_230233	TRUE
	chr1:41077713-41078008	GFPposH3K4me1vsInput_peak_298			FALSE			6:25829863-25830256	GFPposH3K4me1vsInput_peak_8921	6:25829923-25829924	031.2_peak_230237	TRUE
	chr1:41127052-41127413	GFPposH3K4me1vsInput_peak_299			FALSE			6:26771722-26772550	GFPposH3K4me1vsInput_peak_8932	6:26772542-26772543	031.2_peak_230388	TRUE
	chr1:41163930-41164329	GFPposH3K4me1vsInput_peak_300			FALSE			6:26979732-26981529	GFPposH3K4me1vsInput_peak_8937	6:26979962-26979963	031.2_peak_230431	TRUE
	chr1:41682813-41683154	GFPposH3K4me1vsInput_peak_302			FALSE			6:27391986-27392489	GFPposH3K4me1vsInput_peak_8944	6:27392346-27392347	031.2_peak_230517	TRUE
	chr1:41786102-41787701	GFPposH3K4me1vsInput_peak_303			FALSE			6:27572452-27572891	GFPposH3K4me1vsInput_peak_8948	6:27572756-27572757	031.2_peak_230554	TRUE
	chr1:41993614-41993975	GFPposH3K4me1vsInput_peak_304			FALSE			6:27574591-27574988	GFPposH3K4me1vsInput_peak_8949	6:27574893-27574894	031.2_peak_230556	TRUE
	chr1:42073974-42074313	GFPposH3K4me1vsInput_peak_305			FALSE			6:27636716-27638377	GFPposH3K4me1vsInput_peak_8950	6:27637540-27637541	031.2_peak_230566	TRUE
	chr1:42878932-42879382	GFPposH3K4me1vsInput_peak_307			FALSE			6:27935478-27936007	GFPposH3K4me1vsInput_peak_8954	6:27935488-27935489	031.2_peak_230627	TRUE
	chr1:43495238-43495549	GFPposH3K4me1vsInput_peak_309			FALSE			6:28361093-28361614	GFPposH3K4me1vsInput_peak_8965	6:28361407-28361408	031.2_peak_230712	TRUE
	chr1:43826051-43826370	GFPposH3K4me1vsInput_peak_310			FALSE			6:28368766-28369091	GFPposH3K4me1vsInput_peak_8966	6:28369013-28369014	031.2_peak_230714	TRUE
	chr1:44145725-44146020	GFPposH3K4me1vsInput_peak_313			FALSE			6:28775973-28776633	GFPposH3K4me1vsInput_peak_8976	6:28776097-28776098	031.2_peak_230782	TRUE
	chr1:44616657-44616961	GFPposH3K4me1vsInput_peak_314			FALSE			6:29058360-29058750	GFPposH3K4me1vsInput_peak_8981	6:29058442-29058443	031.2_peak_230830	TRUE
	chr1:44627763-44628163	GFPposH3K4me1vsInput_peak_315			FALSE			6:29755051-29755407	GFPposH3K4me1vsInput_peak_8991	6:29755196-29755197	031.2_peak_230973	TRUE
	chr1:44889838-44890237	GFPposH3K4me1vsInput_peak_316			FALSE			6:30377461-30377980	GFPposH3K4me1vsInput_peak_8998	6:30377462-30377463	031.2_peak_231087	TRUE
	chr1:44917549-44917873	GFPposH3K4me1vsInput_peak_317			FALSE			6:30377461-30377980	GFPposH3K4me1vsInput_peak_8998	6:30377801-30377802	031.2_peak_231088	TRUE
	chr1:45007941-45008262	GFPposH3K4me1vsInput_peak_318			FALSE			6:30515001-30515531	GFPposH3K4me1vsInput_peak_8999	6:30515090-30515091	031.2_peak_231117	TRUE
	chr1:45041237-45041598	GFPposH3K4me1vsInput_peak_320			FALSE			6:30515001-30515531	GFPposH3K4me1vsInput_peak_8999	6:30515435-30515436	031.2_peak_231118	TRUE
	chr1:45090103-45090398	GFPposH3K4me1vsInput_peak_321			FALSE			6:30556268-30556644	GFPposH3K4me1vsInput_peak_9001	6:30556600-30556601	031.2_peak_231127	TRUE
	chr1:45093262-45093557	GFPposH3K4me1vsInput_peak_322			FALSE			6:31709192-31709514	GFPposH3K4me1vsInput_peak_9015	6:31709223-31709224	031.2_peak_231397	TRUE
	chr1:45146079-45146400	GFPposH3K4me1vsInput_peak_323			FALSE			6:31764279-31765956	GFPposH3K4me1vsInput_peak_9016	6:31764551-31764552	031.2_peak_231415	TRUE
	chr1:45230193-45230630	GFPposH3K4me1vsInput_peak_324			FALSE			6:32407355-32407837	GFPposH3K4me1vsInput_peak_9029	6:32407523-32407524	031.2_peak_231571	TRUE
	chr1:45277449-45277745	GFPposH3K4me1vsInput_peak_325			FALSE			6:32407355-32407837	GFPposH3K4me1vsInput_peak_9029	6:32407754-32407755	031.2_peak_231572	TRUE
	chr1:45508144-45509306	GFPposH3K4me1vsInput_peak_326			FALSE			6:32709397-32710758	GFPposH3K4me1vsInput_peak_9032	6:32709412-32709413	031.2_peak_231650	TRUE
	chr1:45843684-45844143	GFPposH3K4me1vsInput_peak_329			FALSE			6:33747178-33747759	GFPposH3K4me1vsInput_peak_9041	6:33747326-33747327	031.2_peak_231886	TRUE
	chr1:46013713-46014060	GFPposH3K4me1vsInput_peak_330			FALSE			6:36561883-36562178	GFPposH3K4me1vsInput_peak_9063	6:36561882-36561883	031.2_peak_232431	TRUE
	chr1:46023049-46023344	GFPposH3K4me1vsInput_peak_331			FALSE			6:37531738-37532094	GFPposH3K4me1vsInput_peak_9071	6:37532091-37532092	031.2_peak_232653	TRUE
	chr1:46180073-46180501	GFPposH3K4me1vsInput_peak_333			FALSE			6:37685404-37685725	GFPposH3K4me1vsInput_peak_9072	6:37685505-37685506	031.2_peak_232711	TRUE
	chr1:46295109-46295410	GFPposH3K4me1vsInput_peak_334			FALSE			6:41620666-41621426	GFPposH3K4me1vsInput_peak_9090	6:41621401-41621402	031.2_peak_233589	TRUE
	chr1:46300342-46300739	GFPposH3K4me1vsInput_peak_335			FALSE			6:43282730-43283337	GFPposH3K4me1vsInput_peak_9100	6:43283066-43283067	031.2_peak_233966	TRUE
	chr1:46327623-46328039	GFPposH3K4me1vsInput_peak_336			FALSE			6:43299864-43300238	GFPposH3K4me1vsInput_peak_9101	6:43300191-43300192	031.2_peak_233972	TRUE
	chr1:46395223-46395701	GFPposH3K4me1vsInput_peak_337			FALSE			6:43691944-43692314	GFPposH3K4me1vsInput_peak_9106	6:43692112-43692113	031.2_peak_234063	TRUE
	chr1:46515410-46515796	GFPposH3K4me1vsInput_peak_338			FALSE			6:43706766-43707301	GFPposH3K4me1vsInput_peak_9107	6:43706858-43706859	031.2_peak_234067	TRUE
	chr1:46653844-46654216	GFPposH3K4me1vsInput_peak_339			FALSE			6:43766699-43767176	GFPposH3K4me1vsInput_peak_9109	6:43766908-43766909	031.2_peak_234081	TRUE
	chr1:46669441-46669879	GFPposH3K4me1vsInput_peak_340			FALSE			6:43871400-43871777	GFPposH3K4me1vsInput_peak_9114	6:43871603-43871604	031.2_peak_234111	TRUE
	chr1:46674517-46674812	GFPposH3K4me1vsInput_peak_341			FALSE			6:44347869-44348996	GFPposH3K4me1vsInput_peak_9120	6:44348382-44348383	031.2_peak_234239	TRUE
	chr1:46708521-46708983	GFPposH3K4me1vsInput_peak_343			FALSE			6:44347869-44348996	GFPposH3K4me1vsInput_peak_9120	6:44348657-44348658	031.2_peak_234240	TRUE
	chr1:46722106-46722770	GFPposH3K4me1vsInput_peak_344			FALSE			6:44371808-44373162	GFPposH3K4me1vsInput_peak_9122	6:44372259-44372260	031.2_peak_234247	TRUE
	chr1:46735985-46736306	GFPposH3K4me1vsInput_peak_345			FALSE			6:47078700-47079263	GFPposH3K4me1vsInput_peak_9140	6:47078748-47078749	031.2_peak_234799	TRUE
	chr1:46798388-46798683	GFPposH3K4me1vsInput_peak_346			FALSE			6:47451774-47452643	GFPposH3K4me1vsInput_peak_9143	6:47452104-47452105	031.2_peak_234866	TRUE
	chr1:46923643-46923938	GFPposH3K4me1vsInput_peak_347			FALSE			6:49037493-49037801	GFPposH3K4me1vsInput_peak_9151	6:49037545-49037546	031.2_peak_235228	TRUE
	chr1:46946503-46947012	GFPposH3K4me1vsInput_peak_348			FALSE			6:49833917-49834253	GFPposH3K4me1vsInput_peak_9159	6:49833969-49833970	031.2_peak_235420	TRUE
	chr1:47022553-47022925	GFPposH3K4me1vsInput_peak_349			FALSE			6:49848209-49848836	GFPposH3K4me1vsInput_peak_9160	6:49848831-49848832	031.2_peak_235422	TRUE
	chr1:47483209-47483513	GFPposH3K4me1vsInput_peak_350			FALSE			6:49852712-49853107	GFPposH3K4me1vsInput_peak_9161	6:49852728-49852729	031.2_peak_235424	TRUE
	chr1:47684528-47684946	GFPposH3K4me1vsInput_peak_351			FALSE			6:50476833-50477172	GFPposH3K4me1vsInput_peak_9166	6:50476986-50476987	031.2_peak_235591	TRUE
	chr1:47749470-47749767	GFPposH3K4me1vsInput_peak_352			FALSE			6:52690492-52690854	GFPposH3K4me1vsInput_peak_9185	6:52690632-52690633	031.2_peak_236061	TRUE
	chr1:47756310-47756847	GFPposH3K4me1vsInput_peak_353			FALSE			6:52708358-52708655	GFPposH3K4me1vsInput_peak_9186	6:52708647-52708648	031.2_peak_236069	TRUE
	chr1:48629039-48629713	GFPposH3K4me1vsInput_peak_355			FALSE			6:52742514-52742912	GFPposH3K4me1vsInput_peak_9187	6:52742525-52742526	031.2_peak_236080	TRUE
	chr1:48740371-48740722	GFPposH3K4me1vsInput_peak_356			FALSE			6:52794711-52795243	GFPposH3K4me1vsInput_peak_9188	6:52794960-52794961	031.2_peak_236100	TRUE
	chr1:49077715-49078011	GFPposH3K4me1vsInput_peak_357			FALSE			6:53116697-53117166	GFPposH3K4me1vsInput_peak_9190	6:53117049-53117050	031.2_peak_236164	TRUE
	chr1:49185796-49186232	GFPposH3K4me1vsInput_peak_359			FALSE			6:53790817-53791112	GFPposH3K4me1vsInput_peak_9195	6:53790827-53790828	031.2_peak_236308	TRUE
	chr1:50267142-50267437	GFPposH3K4me1vsInput_peak_361			FALSE			6:56211109-56211436	GFPposH3K4me1vsInput_peak_9203	6:56211210-56211211	031.2_peak_236808	TRUE
	chr1:50393796-50394427	GFPposH3K4me1vsInput_peak_362			FALSE			6:57161879-57163131	GFPposH3K4me1vsInput_peak_9207	6:57163080-57163081	031.2_peak_236955	TRUE
	chr1:50430850-50431199	GFPposH3K4me1vsInput_peak_363			FALSE			6:57714992-57715421	GFPposH3K4me1vsInput_peak_9209	6:57715400-57715401	031.2_peak_237066	TRUE
	chr1:50774773-50775068	GFPposH3K4me1vsInput_peak_364			FALSE			6:58150172-58150537	GFPposH3K4me1vsInput_peak_9214	6:58150332-58150333	031.2_peak_237155	TRUE
	chr1:50787097-50787458	GFPposH3K4me1vsInput_peak_365			FALSE			6:58161057-58161543	GFPposH3K4me1vsInput_peak_9215	6:58161197-58161198	031.2_peak_237159	TRUE
	chr1:50859939-50860305	GFPposH3K4me1vsInput_peak_366			FALSE			6:59491946-59493276	GFPposH3K4me1vsInput_peak_9217	6:59492405-59492406	031.2_peak_237392	TRUE
	chr1:50883572-50884088	GFPposH3K4me1vsInput_peak_367			FALSE			6:59491946-59493276	GFPposH3K4me1vsInput_peak_9217	6:59493122-59493123	031.2_peak_237393	TRUE
	chr1:50914346-50914674	GFPposH3K4me1vsInput_peak_368			FALSE			6:59594908-59595505	GFPposH3K4me1vsInput_peak_9218	6:59595306-59595307	031.2_peak_237411	TRUE
	chr1:50970946-50971255	GFPposH3K4me1vsInput_peak_369			FALSE			7:1211058-1211441	GFPposH3K4me1vsInput_peak_9225	7:1211322-1211323	031.2_peak_237831	TRUE
	chr1:50980453-50980762	GFPposH3K4me1vsInput_peak_370			FALSE			7:5783095-5783408	GFPposH3K4me1vsInput_peak_9237	7:5783333-5783334	031.2_peak_238291	TRUE
	chr1:51088807-51089233	GFPposH3K4me1vsInput_peak_371			FALSE			7:8448677-8449059	GFPposH3K4me1vsInput_peak_9247	7:8449049-8449050	031.2_peak_238701	TRUE
	chr1:51091220-51091611	GFPposH3K4me1vsInput_peak_372			FALSE			7:10840468-10840877	GFPposH3K4me1vsInput_peak_9267	7:10840865-10840866	031.2_peak_239128	TRUE
	chr1:51115507-51115855	GFPposH3K4me1vsInput_peak_373			FALSE			7:10885458-10885792	GFPposH3K4me1vsInput_peak_9268	7:10885774-10885775	031.2_peak_239138	TRUE
	chr1:51436374-51436729	GFPposH3K4me1vsInput_peak_374			FALSE			7:11278695-11280096	GFPposH3K4me1vsInput_peak_9270	7:11280027-11280028	031.2_peak_239196	TRUE
	chr1:51458461-51459152	GFPposH3K4me1vsInput_peak_375			FALSE			7:11838657-11838952	GFPposH3K4me1vsInput_peak_9277	7:11838883-11838884	031.2_peak_239294	TRUE
	chr1:51559329-51559665	GFPposH3K4me1vsInput_peak_376			FALSE			7:12157390-12157837	GFPposH3K4me1vsInput_peak_9282	7:12157417-12157418	031.2_peak_239372	TRUE
	chr1:52304668-52305172	GFPposH3K4me1vsInput_peak_378			FALSE			7:12381538-12382112	GFPposH3K4me1vsInput_peak_9284	7:12381756-12381757	031.2_peak_239429	TRUE
	chr1:52544627-52545685	GFPposH3K4me1vsInput_peak_379			FALSE			7:13804928-13806249	GFPposH3K4me1vsInput_peak_9299	7:13805973-13805974	031.2_peak_239747	TRUE
	chr1:53507140-53507475	GFPposH3K4me1vsInput_peak_380			FALSE			7:14548266-14548670	GFPposH3K4me1vsInput_peak_9304	7:14548481-14548482	031.2_peak_239885	TRUE
	chr1:53515608-53516046	GFPposH3K4me1vsInput_peak_381			FALSE			7:16117741-16118148	GFPposH3K4me1vsInput_peak_9312	7:16118068-16118069	031.2_peak_240155	TRUE
	chr1:54292048-54292778	GFPposH3K4me1vsInput_peak_382			FALSE			7:16172385-16172843	GFPposH3K4me1vsInput_peak_9316	7:16172828-16172829	031.2_peak_240164	TRUE
	chr1:55507947-55508242	GFPposH3K4me1vsInput_peak_383			FALSE			7:16186724-16187019	GFPposH3K4me1vsInput_peak_9318	7:16186758-16186759	031.2_peak_240165	TRUE
	chr1:56178376-56178700	GFPposH3K4me1vsInput_peak_384			FALSE			7:16226637-16227078	GFPposH3K4me1vsInput_peak_9319	7:16226684-16226685	031.2_peak_240178	TRUE
	chr1:57968770-57970449	GFPposH3K4me1vsInput_peak_385			FALSE			7:18010814-18011110	GFPposH3K4me1vsInput_peak_9331	7:18010882-18010883	031.2_peak_240517	TRUE
	chr1:58696983-58697312	GFPposH3K4me1vsInput_peak_386			FALSE			7:18588314-18588797	GFPposH3K4me1vsInput_peak_9339	7:18588402-18588403	031.2_peak_240648	TRUE
	chr10:765891-766186	GFPposH3K4me1vsInput_peak_387			FALSE			7:18612157-18612792	GFPposH3K4me1vsInput_peak_9341	7:18612584-18612585	031.2_peak_240654	TRUE
	chr10:911550-911848	GFPposH3K4me1vsInput_peak_388			FALSE			7:20121629-20121945	GFPposH3K4me1vsInput_peak_9351	7:20121931-20121932	031.2_peak_241027	TRUE
	chr10:1214939-1215234	GFPposH3K4me1vsInput_peak_389			FALSE			7:20716251-20716681	GFPposH3K4me1vsInput_peak_9356	7:20716601-20716602	031.2_peak_241189	TRUE
	chr10:1254005-1254371	GFPposH3K4me1vsInput_peak_390			FALSE			7:20789739-20790034	GFPposH3K4me1vsInput_peak_9359	7:20789924-20789925	031.2_peak_241211	TRUE
	chr10:1688354-1688707	GFPposH3K4me1vsInput_peak_391			FALSE			7:20998639-20999030	GFPposH3K4me1vsInput_peak_9363	7:20998687-20998688	031.2_peak_241280	TRUE
	chr10:1812288-1812588	GFPposH3K4me1vsInput_peak_392			FALSE			7:21261754-21262175	GFPposH3K4me1vsInput_peak_9365	7:21261985-21261986	031.2_peak_241347	TRUE
	chr10:2942313-2942608	GFPposH3K4me1vsInput_peak_394			FALSE			7:21960884-21961276	GFPposH3K4me1vsInput_peak_9372	7:21961171-21961172	031.2_peak_241544	TRUE
	chr10:2988350-2988645	GFPposH3K4me1vsInput_peak_395			FALSE			7:22666456-22668771	GFPposH3K4me1vsInput_peak_9381	7:22666900-22666901	031.2_peak_241707	TRUE
	chr10:3163478-3163881	GFPposH3K4me1vsInput_peak_396			FALSE			7:22905277-22905573	GFPposH3K4me1vsInput_peak_9383	7:22905321-22905322	031.2_peak_241739	TRUE
	chr10:3173354-3173650	GFPposH3K4me1vsInput_peak_397			FALSE			7:23333607-23334214	GFPposH3K4me1vsInput_peak_9385	7:23333879-23333880	031.2_peak_241811	TRUE
	chr10:3282250-3282545	GFPposH3K4me1vsInput_peak_398			FALSE			7:24020564-24022170	GFPposH3K4me1vsInput_peak_9394	7:24021025-24021026	031.2_peak_241991	TRUE
	chr10:3993049-3993528	GFPposH3K4me1vsInput_peak_400			FALSE			7:24156460-24158105	GFPposH3K4me1vsInput_peak_9396	7:24157723-24157724	031.2_peak_242027	TRUE
	chr10:4093631-4094112	GFPposH3K4me1vsInput_peak_401			FALSE			7:24623189-24624433	GFPposH3K4me1vsInput_peak_9400	7:24623422-24623423	031.2_peak_242150	TRUE
	chr10:4116679-4117116	GFPposH3K4me1vsInput_peak_402			FALSE			7:24764354-24764650	GFPposH3K4me1vsInput_peak_9402	7:24764356-24764357	031.2_peak_242196	TRUE
	chr10:4128211-4128830	GFPposH3K4me1vsInput_peak_403			FALSE			7:24961604-24963512	GFPposH3K4me1vsInput_peak_9404	7:24961989-24961990	031.2_peak_242252	TRUE
	chr10:4149790-4150299	GFPposH3K4me1vsInput_peak_404			FALSE			7:24961604-24963512	GFPposH3K4me1vsInput_peak_9404	7:24962155-24962156	031.2_peak_242253	TRUE
	chr10:4291344-4293169	GFPposH3K4me1vsInput_peak_406			FALSE			7:24961604-24963512	GFPposH3K4me1vsInput_peak_9404	7:24962903-24962904	031.2_peak_242254	TRUE
	chr10:4795509-4795948	GFPposH3K4me1vsInput_peak_408			FALSE			7:25472877-25473437	GFPposH3K4me1vsInput_peak_9411	7:25473374-25473375	031.2_peak_242367	TRUE
	chr10:5345438-5345825	GFPposH3K4me1vsInput_peak_409			FALSE			7:25506506-25506940	GFPposH3K4me1vsInput_peak_9414	7:25506825-25506826	031.2_peak_242380	TRUE
	chr10:5436873-5437302	GFPposH3K4me1vsInput_peak_410			FALSE			7:26208400-26208873	GFPposH3K4me1vsInput_peak_9426	7:26208770-26208771	031.2_peak_242582	TRUE
	chr10:5606894-5607198	GFPposH3K4me1vsInput_peak_411			FALSE			7:26240506-26241045	GFPposH3K4me1vsInput_peak_9427	7:26240604-26240605	031.2_peak_242590	TRUE
	chr10:5697436-5697782	GFPposH3K4me1vsInput_peak_412			FALSE			7:27095882-27097651	GFPposH3K4me1vsInput_peak_9437	7:27096830-27096831	031.2_peak_242800	TRUE
	chr10:5873899-5874434	GFPposH3K4me1vsInput_peak_414			FALSE			7:27095882-27097651	GFPposH3K4me1vsInput_peak_9437	7:27097163-27097164	031.2_peak_242801	TRUE
	chr10:5917159-5917530	GFPposH3K4me1vsInput_peak_415			FALSE			7:27502544-27504081	GFPposH3K4me1vsInput_peak_9444	7:27502879-27502880	031.2_peak_242906	TRUE
	chr10:5923174-5923693	GFPposH3K4me1vsInput_peak_416			FALSE			7:27502544-27504081	GFPposH3K4me1vsInput_peak_9444	7:27503213-27503214	031.2_peak_242907	TRUE
	chr10:5963386-5963729	GFPposH3K4me1vsInput_peak_417			FALSE			7:28667128-28667679	GFPposH3K4me1vsInput_peak_9455	7:28667224-28667225	031.2_peak_243219	TRUE
	chr10:6125988-6126283	GFPposH3K4me1vsInput_peak_418			FALSE			7:30330158-30330453	GFPposH3K4me1vsInput_peak_9460	7:30330208-30330209	031.2_peak_243640	TRUE
	chr10:6130129-6130564	GFPposH3K4me1vsInput_peak_419			FALSE			7:30345472-30346993	GFPposH3K4me1vsInput_peak_9461	7:30346078-30346079	031.2_peak_243648	TRUE
	chr10:6600272-6600573	GFPposH3K4me1vsInput_peak_420			FALSE			7:30370285-30370613	GFPposH3K4me1vsInput_peak_9462	7:30370580-30370581	031.2_peak_243657	TRUE
	chr10:7115387-7115701	GFPposH3K4me1vsInput_peak_421			FALSE			7:31442342-31442909	GFPposH3K4me1vsInput_peak_9481	7:31442482-31442483	031.2_peak_243987	TRUE
	chr10:7296470-7296837	GFPposH3K4me1vsInput_peak_422			FALSE			7:31959843-31960138	GFPposH3K4me1vsInput_peak_9485	7:31960131-31960132	031.2_peak_244121	TRUE
	chr10:7301447-7301841	GFPposH3K4me1vsInput_peak_423			FALSE			7:32123365-32124948	GFPposH3K4me1vsInput_peak_9486	7:32123510-32123511	031.2_peak_244173	TRUE
	chr10:7603240-7603705	GFPposH3K4me1vsInput_peak_424			FALSE			7:32622673-32623307	GFPposH3K4me1vsInput_peak_9491	7:32622994-32622995	031.2_peak_244296	TRUE
	chr10:7711662-7711959	GFPposH3K4me1vsInput_peak_425			FALSE			7:33155253-33156991	GFPposH3K4me1vsInput_peak_9497	7:33156616-33156617	031.2_peak_244437	TRUE
	chr10:7916173-7916572	GFPposH3K4me1vsInput_peak_426			FALSE			7:33408087-33408552	GFPposH3K4me1vsInput_peak_9500	7:33408543-33408544	031.2_peak_244505	TRUE
	chr10:8073844-8074224	GFPposH3K4me1vsInput_peak_427			FALSE			7:34118702-34119231	GFPposH3K4me1vsInput_peak_9511	7:34118805-34118806	031.2_peak_244695	TRUE
	chr10:8339498-8339793	GFPposH3K4me1vsInput_peak_428			FALSE			7:34654563-34654948	GFPposH3K4me1vsInput_peak_9519	7:34654889-34654890	031.2_peak_244847	TRUE
	chr10:8621003-8621321	GFPposH3K4me1vsInput_peak_429			FALSE			7:35755387-35755939	GFPposH3K4me1vsInput_peak_9533	7:35755473-35755474	031.2_peak_245120	TRUE
	chr10:8651321-8651652	GFPposH3K4me1vsInput_peak_430			FALSE			7:35937413-35937880	GFPposH3K4me1vsInput_peak_9540	7:35937800-35937801	031.2_peak_245149	TRUE
	chr10:8703818-8704701	GFPposH3K4me1vsInput_peak_432			FALSE			7:35982943-35983383	GFPposH3K4me1vsInput_peak_9541	7:35983365-35983366	031.2_peak_245158	TRUE
	chr10:8751233-8751825	GFPposH3K4me1vsInput_peak_433			FALSE			7:37384053-37385475	GFPposH3K4me1vsInput_peak_9556	7:37384556-37384557	031.2_peak_245445	TRUE
	chr10:8905373-8906479	GFPposH3K4me1vsInput_peak_434			FALSE			7:39479352-39481056	GFPposH3K4me1vsInput_peak_9571	7:39480572-39480573	031.2_peak_245987	TRUE
	chr10:9361559-9361854	GFPposH3K4me1vsInput_peak_435			FALSE			7:39590536-39591031	GFPposH3K4me1vsInput_peak_9573	7:39591011-39591012	031.2_peak_246016	TRUE
	chr10:9447144-9447587	GFPposH3K4me1vsInput_peak_436			FALSE			7:40633363-40633685	GFPposH3K4me1vsInput_peak_9580	7:40633651-40633652	031.2_peak_246270	TRUE
	chr10:9514023-9514342	GFPposH3K4me1vsInput_peak_437			FALSE			7:40890342-40890713	GFPposH3K4me1vsInput_peak_9582	7:40890459-40890460	031.2_peak_246338	TRUE
	chr10:9920264-9920559	GFPposH3K4me1vsInput_peak_439			FALSE			7:40901937-40902709	GFPposH3K4me1vsInput_peak_9583	7:40902230-40902231	031.2_peak_246343	TRUE
	chr10:10115873-10116169	GFPposH3K4me1vsInput_peak_440			FALSE			7:40941886-40942239	GFPposH3K4me1vsInput_peak_9586	7:40942085-40942086	031.2_peak_246359	TRUE
	chr10:10237637-10237972	GFPposH3K4me1vsInput_peak_441			FALSE			7:41301233-41301711	GFPposH3K4me1vsInput_peak_9589	7:41301522-41301523	031.2_peak_246469	TRUE
	chr10:10262301-10262791	GFPposH3K4me1vsInput_peak_442			FALSE			7:41443188-41443559	GFPposH3K4me1vsInput_peak_9590	7:41443507-41443508	031.2_peak_246503	TRUE
	chr10:10284631-10284926	GFPposH3K4me1vsInput_peak_444			FALSE			7:41548397-41549766	GFPposH3K4me1vsInput_peak_9592	7:41548503-41548504	031.2_peak_246523	TRUE
	chr10:10330618-10330962	GFPposH3K4me1vsInput_peak_445			FALSE			7:42826674-42827162	GFPposH3K4me1vsInput_peak_9604	7:42827052-42827053	031.2_peak_246814	TRUE
	chr10:10426269-10426653	GFPposH3K4me1vsInput_peak_446			FALSE			7:42880464-42880842	GFPposH3K4me1vsInput_peak_9605	7:42880538-42880539	031.2_peak_246822	TRUE
	chr10:10615474-10615779	GFPposH3K4me1vsInput_peak_447			FALSE			7:42917903-42918864	GFPposH3K4me1vsInput_peak_9606	7:42918459-42918460	031.2_peak_246830	TRUE
	chr10:10718521-10718896	GFPposH3K4me1vsInput_peak_448			FALSE			7:43184888-43186401	GFPposH3K4me1vsInput_peak_9614	7:43185961-43185962	031.2_peak_246875	TRUE
	chr10:10908091-10908386	GFPposH3K4me1vsInput_peak_449			FALSE			7:43479828-43480800	GFPposH3K4me1vsInput_peak_9622	7:43480740-43480741	031.2_peak_246939	TRUE
	chr10:10951339-10951758	GFPposH3K4me1vsInput_peak_450			FALSE			7:43505367-43505750	GFPposH3K4me1vsInput_peak_9625	7:43505656-43505657	031.2_peak_246946	TRUE
	chr10:10955623-10955948	GFPposH3K4me1vsInput_peak_451			FALSE			7:43559570-43559865	GFPposH3K4me1vsInput_peak_9627	7:43559798-43559799	031.2_peak_246963	TRUE
	chr10:11087309-11087606	GFPposH3K4me1vsInput_peak_452			FALSE			7:43575449-43576462	GFPposH3K4me1vsInput_peak_9628	7:43575913-43575914	031.2_peak_246967	TRUE
	chr10:11093353-11093739	GFPposH3K4me1vsInput_peak_453			FALSE			7:43670482-43670933	GFPposH3K4me1vsInput_peak_9633	7:43670844-43670845	031.2_peak_246984	TRUE
	chr10:11099476-11099858	GFPposH3K4me1vsInput_peak_454			FALSE			7:43788076-43788459	GFPposH3K4me1vsInput_peak_9639	7:43788397-43788398	031.2_peak_247019	TRUE
	chr10:11109426-11109721	GFPposH3K4me1vsInput_peak_455			FALSE			7:43860643-43862021	GFPposH3K4me1vsInput_peak_9641	7:43860804-43860805	031.2_peak_247036	TRUE
	chr10:11123835-11124193	GFPposH3K4me1vsInput_peak_456			FALSE			7:43906946-43907381	GFPposH3K4me1vsInput_peak_9642	7:43907057-43907058	031.2_peak_247047	TRUE
	chr10:11186530-11186825	GFPposH3K4me1vsInput_peak_457			FALSE			7:44085119-44085585	GFPposH3K4me1vsInput_peak_9646	7:44085513-44085514	031.2_peak_247078	TRUE
	chr10:11286945-11287285	GFPposH3K4me1vsInput_peak_458			FALSE			7:44432125-44432522	GFPposH3K4me1vsInput_peak_9652	7:44432327-44432328	031.2_peak_247166	TRUE
	chr10:11438349-11438664	GFPposH3K4me1vsInput_peak_459			FALSE			7:46471303-46472128	GFPposH3K4me1vsInput_peak_9666	7:46471761-46471762	031.2_peak_247575	TRUE
	chr10:11462692-11463309	GFPposH3K4me1vsInput_peak_460			FALSE			7:46496439-46497821	GFPposH3K4me1vsInput_peak_9667	7:46497277-46497278	031.2_peak_247583	TRUE
	chr10:11475330-11475634	GFPposH3K4me1vsInput_peak_461			FALSE			7:46684309-46684604	GFPposH3K4me1vsInput_peak_9672	7:46684468-46684469	031.2_peak_247619	TRUE
	chr10:11484973-11485466	GFPposH3K4me1vsInput_peak_462			FALSE			7:46868427-46868821	GFPposH3K4me1vsInput_peak_9677	7:46868782-46868783	031.2_peak_247665	TRUE
	chr10:11669701-11669996	GFPposH3K4me1vsInput_peak_463			FALSE			7:47225506-47226368	GFPposH3K4me1vsInput_peak_9679	7:47226126-47226127	031.2_peak_247730	TRUE
	chr10:12597593-12597888	GFPposH3K4me1vsInput_peak_464			FALSE			7:49091721-49092174	GFPposH3K4me1vsInput_peak_9693	7:49092068-49092069	031.2_peak_248110	TRUE
	chr10:12601346-12601642	GFPposH3K4me1vsInput_peak_465			FALSE			7:50604914-50606968	GFPposH3K4me1vsInput_peak_9708	7:50606774-50606775	031.2_peak_248446	TRUE
	chr10:12681767-12682107	GFPposH3K4me1vsInput_peak_466			FALSE			7:51279207-51279789	GFPposH3K4me1vsInput_peak_9714	7:51279306-51279307	031.2_peak_248597	TRUE
	chr10:12721364-12721692	GFPposH3K4me1vsInput_peak_467			FALSE			7:51316281-51317721	GFPposH3K4me1vsInput_peak_9715	7:51316863-51316864	031.2_peak_248611	TRUE
	chr10:12891944-12892790	GFPposH3K4me1vsInput_peak_468			FALSE			7:51406527-51407633	GFPposH3K4me1vsInput_peak_9718	7:51406621-51406622	031.2_peak_248640	TRUE
	chr10:12972709-12974116	GFPposH3K4me1vsInput_peak_469			FALSE			7:51492452-51493675	GFPposH3K4me1vsInput_peak_9719	7:51493146-51493147	031.2_peak_248664	TRUE
	chr10:12998715-12999188	GFPposH3K4me1vsInput_peak_470			FALSE			7:52301286-52301771	GFPposH3K4me1vsInput_peak_9726	7:52301632-52301633	031.2_peak_248761	TRUE
	chr10:13007282-13007707	GFPposH3K4me1vsInput_peak_471			FALSE			7:53044557-53045011	GFPposH3K4me1vsInput_peak_9743	7:53044656-53044657	031.2_peak_248905	TRUE
	chr10:13068194-13069096	GFPposH3K4me1vsInput_peak_472			FALSE			7:53082624-53083192	GFPposH3K4me1vsInput_peak_9744	7:53082684-53082685	031.2_peak_248913	TRUE
	chr10:13108645-13108943	GFPposH3K4me1vsInput_peak_473			FALSE			7:53496737-53499526	GFPposH3K4me1vsInput_peak_9747	7:53499022-53499023	031.2_peak_249011	TRUE
	chr10:13112222-13112905	GFPposH3K4me1vsInput_peak_474			FALSE			7:53496737-53499526	GFPposH3K4me1vsInput_peak_9747	7:53499201-53499202	031.2_peak_249012	TRUE
	chr10:13116464-13116897	GFPposH3K4me1vsInput_peak_475			FALSE			7:54138535-54139629	GFPposH3K4me1vsInput_peak_9757	7:54139146-54139147	031.2_peak_249153	TRUE
	chr10:13160190-13160485	GFPposH3K4me1vsInput_peak_476			FALSE			7:54316538-54316833	GFPposH3K4me1vsInput_peak_9760	7:54316732-54316733	031.2_peak_249177	TRUE
	chr10:13378056-13378351	GFPposH3K4me1vsInput_peak_477			FALSE			7:54458887-54460349	GFPposH3K4me1vsInput_peak_9761	7:54459203-54459204	031.2_peak_249216	TRUE
	chr10:13393271-13394812	GFPposH3K4me1vsInput_peak_478			FALSE			7:54649751-54650132	GFPposH3K4me1vsInput_peak_9766	7:54650082-54650083	031.2_peak_249256	TRUE
	chr10:13612507-13612930	GFPposH3K4me1vsInput_peak_482			FALSE			7:55424811-55425250	GFPposH3K4me1vsInput_peak_9777	7:55425223-55425224	031.2_peak_249432	TRUE
	chr10:13625893-13626278	GFPposH3K4me1vsInput_peak_483			FALSE			7:55889377-55889752	GFPposH3K4me1vsInput_peak_9782	7:55889741-55889742	031.2_peak_249540	TRUE
	chr10:13635714-13636230	GFPposH3K4me1vsInput_peak_484			FALSE			7:56450091-56451093	GFPposH3K4me1vsInput_peak_9790	7:56450113-56450114	031.2_peak_249663	TRUE
	chr10:13696999-13697339	GFPposH3K4me1vsInput_peak_485			FALSE			7:56450091-56451093	GFPposH3K4me1vsInput_peak_9790	7:56450749-56450750	031.2_peak_249664	TRUE
	chr10:13742893-13743325	GFPposH3K4me1vsInput_peak_486			FALSE			7:56559761-56560259	GFPposH3K4me1vsInput_peak_9793	7:56560087-56560088	031.2_peak_249695	TRUE
	chr10:13768791-13769241	GFPposH3K4me1vsInput_peak_487			FALSE			7:60953354-60953791	GFPposH3K4me1vsInput_peak_9824	7:60953478-60953479	031.2_peak_250446	TRUE
	chr10:13909702-13910219	GFPposH3K4me1vsInput_peak_488			FALSE			7:61049380-61050822	GFPposH3K4me1vsInput_peak_9827	7:61049647-61049648	031.2_peak_250465	TRUE
	chr10:14122352-14122647	GFPposH3K4me1vsInput_peak_489			FALSE			7:61049380-61050822	GFPposH3K4me1vsInput_peak_9827	7:61050773-61050774	031.2_peak_250466	TRUE
	chr10:14295559-14295928	GFPposH3K4me1vsInput_peak_490			FALSE			7:61138679-61139446	GFPposH3K4me1vsInput_peak_9831	7:61138722-61138723	031.2_peak_250491	TRUE
	chr10:14398819-14399310	GFPposH3K4me1vsInput_peak_491			FALSE			7:61518145-61518578	GFPposH3K4me1vsInput_peak_9835	7:61518402-61518403	031.2_peak_250544	TRUE
	chr10:14781046-14781346	GFPposH3K4me1vsInput_peak_492			FALSE			7:62197703-62198093	GFPposH3K4me1vsInput_peak_9842	7:62197967-62197968	031.2_peak_250660	TRUE
	chr10:14941186-14941956	GFPposH3K4me1vsInput_peak_493			FALSE			7:62341235-62342370	GFPposH3K4me1vsInput_peak_9844	7:62342096-62342097	031.2_peak_250681	TRUE
	chr10:14989144-14989440	GFPposH3K4me1vsInput_peak_494			FALSE			7:63013340-63013918	GFPposH3K4me1vsInput_peak_9846	7:63013424-63013425	031.2_peak_250766	TRUE
	chr10:15058404-15058786	GFPposH3K4me1vsInput_peak_495			FALSE			7:63541520-63542353	GFPposH3K4me1vsInput_peak_9857	7:63541742-63541743	031.2_peak_250869	TRUE
	chr10:15325089-15325411	GFPposH3K4me1vsInput_peak_496			FALSE			7:63746165-63746521	GFPposH3K4me1vsInput_peak_9858	7:63746237-63746238	031.2_peak_250909	TRUE
[truncated: 9,018 more rows]

## Sheet: Yuan2018
Chahal coordinate (zv10)	Yuan2018 coordinate (zv10)	Overlap?	Gene
chr5:50224578-50224873	chr5:50206879-50207540	TRUE	mef2cb
chr5:50270905-50271254	chr5:50206879-50207540	TRUE	mef2cb
chr1:100909919-100910031		FALSE
chr1:101804146-101804234		FALSE
chr1:103183438-103183674		FALSE
chr1:103190898-103191121		FALSE
chr1:10655646-10655802		FALSE
chr1:10658501-10658578		FALSE
chr1:108629802-108629868		FALSE
chr1:109479375-109479521		FALSE
chr1:11013641-11013792		FALSE
chr1:11016838-11017071		FALSE
chr1:113984235-113984299		FALSE
chr1:116384670-116384748		FALSE
chr1:120498007-120498303		FALSE
chr1:12579285-12579358		FALSE
chr1:144331279-144331547		FALSE
chr1:149811569-149811725		FALSE
chr1:152112036-152112445		FALSE
chr1:154225190-154227378		FALSE
chr1:15440532-15442550		FALSE
chr1:155137959-155138250		FALSE
chr1:155344174-155346409		FALSE
chr1:160120930-160121257		FALSE
chr1:161608387-161608562		FALSE
chr1:164821547-164821848		FALSE
chr1:165890271-165891331		FALSE
chr1:169952973-169953176		FALSE
chr1:169992072-169992323		FALSE
chr1:170309204-170309417		FALSE
chr1:171392401-171392466		FALSE
chr1:172048354-172048683		FALSE
chr1:172130977-172131299		FALSE
chr1:172145355-172145813		FALSE
chr1:175359665-175359770		FALSE
chr1:175403364-175403622		FALSE
chr1:179179278-179179397		FALSE
chr1:179999185-179999288		FALSE
chr1:180006407-180006636		FALSE
chr1:180015846-180016018		FALSE
chr1:180859458-180859541		FALSE
chr1:183951139-183951455		FALSE
chr1:184734606-184737715		FALSE
chr1:184818563-184818694		FALSE
chr1:186321197-186321418		FALSE
chr1:18676004-18676087		FALSE
chr1:189870405-189870648		FALSE
chr1:192805851-192806111		FALSE
chr1:193178994-193179020		FALSE
chr1:195714368-195714768		FALSE
chr1:197606241-197606575		FALSE
chr1:197611897-197612010		FALSE
chr1:197715009-197715132		FALSE
chr1:197931504-197932007		FALSE
chr1:198264056-198264396		FALSE
chr1:198851987-198852148		FALSE
chr1:200169532-200169690		FALSE
chr1:202427189-202427355		FALSE
chr1:202742646-202742756		FALSE
chr1:202748247-202748346		FALSE
chr1:202766921-202766962		FALSE
chr1:205526061-205526186		FALSE
chr1:211271156-211271187		FALSE
chr1:212286147-212286313		FALSE
chr1:213176634-213176684		FALSE
chr1:214009598-214009662		FALSE
chr1:214067006-214067135		FALSE
chr1:2144207-2144320		FALSE
chr1:215844745-215844813		FALSE
chr1:215877596-215877923		FALSE
chr1:216048220-216048464		FALSE
chr1:21617264-21617389		FALSE
chr1:22086417-22086555		FALSE
chr1:222144634-222144699		FALSE
chr1:223325166-223325331		FALSE
chr1:223328532-223328603		FALSE
chr1:225501027-225501084		FALSE
chr1:225921805-225921852		FALSE
chr1:227658042-227658393		FALSE
chr1:231373855-231374074		FALSE
chr1:232460974-232461177		FALSE
chr1:23367336-23367477		FALSE
chr1:234606803-234607311		FALSE
chr1:236537587-236537675		FALSE
chr1:237386879-237387032		FALSE
chr1:237591708-237591741		FALSE
chr1:240334042-240334233		FALSE
chr1:240334053-240334233		FALSE
chr1:24811989-24812166		FALSE
chr1:248816808-248816903		FALSE
chr1:248937279-248937457		FALSE
chr1:26042544-26042672		FALSE
chr1:3075170-3075525		FALSE
chr1:40460084-40460350		FALSE
chr1:40831075-40831308		FALSE
chr1:42759089-42759416		FALSE
chr1:44626281-44626408		FALSE
chr1:51296076-51296173		FALSE
chr1:51669299-51669433		FALSE
chr1:52642981-52643010		FALSE
chr1:52944623-52944646		FALSE
chr1:53211185-53211325		FALSE
chr1:5865265-5865336		FALSE
chr1:59911630-59912261		FALSE
chr1:59916031-59916151		FALSE
chr1:60864809-60865386		FALSE
chr1:61088117-61088281		FALSE
chr1:61458058-61458408		FALSE
chr1:61638321-61638669		FALSE
chr1:6209259-6209471		FALSE
chr1:62477522-62477683		FALSE
chr1:6318484-6318603		FALSE
chr1:63325290-63325718		FALSE
chr1:63401973-63402375		FALSE
chr1:67042221-67042341		FALSE
chr1:68243080-68243143		FALSE
chr1:68448628-68448709		FALSE
chr1:70018722-70021093		FALSE
chr1:7475199-7475201		FALSE
chr1:77942880-77943281		FALSE
chr1:81943857-81943908		FALSE
chr1:81970901-81971188		FALSE
chr1:82823299-82823439		FALSE
chr1:8422724-8422922		FALSE
chr1:87310717-87310866		FALSE
chr1:87524635-87524805		FALSE
chr1:87750530-87750850		FALSE
chr1:91683732-91683878		FALSE
chr1:9367424-9367581		FALSE
chr1:97818782-97818802		FALSE
chr1:98452236-98452449		FALSE
chr1:98674992-98675235		FALSE
chr1:9936535-9936753		FALSE
chr10:100684933-100685061		FALSE
chr10:102228365-102228391		FALSE
chr10:102396768-102396827		FALSE
chr10:102644961-102645197		FALSE
chr10:102737642-102737719		FALSE
chr10:103090773-103090951		FALSE
chr10:112670060-112670291		FALSE
chr10:115461743-115462294		FALSE
chr10:117731521-117731685		FALSE
chr10:123230589-123230641		FALSE
chr10:129045665-129045770		FALSE
chr10:129046028-129046504		FALSE
chr10:129835627-129835921		FALSE
chr10:129853174-129853308		FALSE
chr10:129946855-129947279		FALSE
chr10:129966286-129966717		FALSE
chr10:133011935-133012053		FALSE
chr10:1658943-1659123		FALSE
chr10:1731591-1731829		FALSE
chr10:21515086-21515286		FALSE
chr10:21726198-21726435		FALSE
chr10:248464-248915		FALSE
chr10:2583863-2584234		FALSE
chr10:28619785-28619978		FALSE
chr10:31510960-31511165		FALSE
chr10:43111180-43111350		FALSE
chr10:4505021-4505136		FALSE
chr10:48401488-48401616		FALSE
chr10:49107896-49108019		FALSE
chr10:49852192-49852288		FALSE
chr10:50861008-50861329		FALSE
chr10:5452705-5453283		FALSE
chr10:57308338-57308449		FALSE
chr10:60973661-60973958		FALSE
chr10:62050952-62051009		FALSE
chr10:63198658-63198733		FALSE
chr10:63216942-63217374		FALSE
chr10:65964044-65964369		FALSE
chr10:7282749-7282821		FALSE
chr10:73803766-73803867		FALSE
chr10:74972503-74972743		FALSE
chr10:75212230-75219449		FALSE
chr10:75507849-75508139		FALSE
chr10:75598907-75599223		FALSE
chr10:75764708-75765413		FALSE
chr10:75994887-75995081		FALSE
chr10:76308824-76309262		FALSE
chr10:8058752-8059027		FALSE
chr10:83423223-83423587		FALSE
chr10:84247581-84247729		FALSE
chr10:84418071-84418263		FALSE
chr10:85602592-85602734		FALSE
chr10:86890066-86892233		FALSE
chr10:87893933-87894166		FALSE
chr10:91993691-91993853		FALSE
chr10:92934601-92934672		FALSE
chr10:92935792-92935862		FALSE
chr10:94362359-94362447		FALSE
chr10:94536151-94536251		FALSE
chr10:97373572-97373748		FALSE
chr11:101960592-101960729		FALSE
chr11:102181595-102181672		FALSE
chr11:106272233-106272293		FALSE
chr11:107815860-107816143		FALSE
chr11:10803475-10804011		FALSE
chr11:110272640-110278853		FALSE
chr11:110619471-110619850		FALSE
chr11:114160115-114160284		FALSE
chr11:114167063-114167230		FALSE
chr11:114179354-114179571		FALSE
chr11:117163749-117163880		FALSE
chr11:117461473-117461628		FALSE
chr11:120423625-120423966		FALSE
chr11:120476392-120476489		FALSE
chr11:121114203-121114420		FALSE
chr11:121185632-121185963		FALSE
chr11:122141119-122141341		FALSE
chr11:122321200-122321419		FALSE
chr11:123057637-123057721		FALSE
chr11:123356-123366		FALSE
chr11:125380453-125382819		FALSE
chr11:12764141-12764303		FALSE
chr11:130427560-130427659		FALSE
chr11:130449130-130449935		FALSE
chr11:1339068-1339169		FALSE
chr11:133927009-133927250		FALSE
chr11:133929652-133929789		FALSE
chr11:1470168-1470426		FALSE
chr11:1552127-1552226		FALSE
chr11:15969791-15970327		FALSE
chr11:16191878-16192345		FALSE
chr11:17129320-17131934		FALSE
chr11:17150421-17150919		FALSE
chr11:18026621-18029315		FALSE
chr11:20654859-20654966		FALSE
chr11:28799412-28799631		FALSE
chr11:31654912-31655222		FALSE
chr11:32421709-32421797		FALSE
chr11:33054331-33054462		FALSE
chr11:34449152-34450988		FALSE
chr11:4126884-4127129		FALSE
chr11:46300105-46300153		FALSE
chr11:46382266-46382604		FALSE
chr11:46548239-46548312		FALSE
chr11:47275076-47275247		FALSE
chr11:5249843-5249878		FALSE
chr11:56072842-56072914		FALSE
chr11:563492-563555		FALSE
chr11:5679743-5679798		FALSE
chr11:64255361-64255532		FALSE
chr11:65084192-65084251		FALSE
chr11:65344455-65344668		FALSE
chr11:65618906-65619611		FALSE
chr11:65825980-65826109		FALSE
chr11:65855647-65856255		FALSE
chr11:67180175-67181408		FALSE
chr11:67398517-67398520		FALSE
chr11:67584114-67584171		FALSE
chr11:68041733-68041837		FALSE
chr11:68189978-68190143		FALSE
chr11:72243844-72243880		FALSE
chr11:73974911-73975039		FALSE
chr11:76187052-76187153		FALSE
chr11:76350783-76350907		FALSE
chr11:8202633-8202733		FALSE
chr11:83472790-83472922		FALSE
chr11:8710918-8711021		FALSE
chr11:89752350-89752628		FALSE
chr12:102855016-102855101		FALSE
chr12:109802988-109803165		FALSE
chr12:110346032-110346123		FALSE
chr12:110499524-110499584		FALSE
chr12:113474425-113474624		FALSE
chr12:114232271-114232797		FALSE
chr12:115251335-115251506		FALSE
chr12:116833774-116833825		FALSE
chr12:118244818-118244890		FALSE
chr12:120996623-120997628		FALSE
chr12:123712543-123712700		FALSE
chr12:124912751-124913278		FALSE
chr12:128285627-128285801		FALSE
chr12:133056295-133056308		FALSE
chr12:133122263-133122308		FALSE
chr12:133193716-133193780		FALSE
chr12:14000030-14000132		FALSE
chr12:14367458-14367670		FALSE
chr12:14775897-14775987		FALSE
chr12:16512986-16513164		FALSE
chr12:16786712-16787084		FALSE
chr12:174931-175035		FALSE
chr12:20568734-20569087		FALSE
chr12:21644084-21644386		FALSE
chr12:22668589-22669606		FALSE
chr12:23605186-23605414		FALSE
chr12:23881110-23881282		FALSE
chr12:24842179-24842282		FALSE
chr12:26067558-26067887		FALSE
chr12:27308855-27312573		FALSE
chr12:2797834-2797893		FALSE
chr12:32641106-32641385		FALSE
chr12:328078-328273		FALSE
chr12:33321760-33322106		FALSE
chr12:3592248-3592361		FALSE
chr12:40245910-40246377		FALSE
chr12:40302404-40302785		FALSE
chr12:40479189-40480588		FALSE
chr12:43429387-43429612		FALSE
chr12:4636554-4636772		FALSE
chr12:49129323-49129685		FALSE
chr12:50820894-50821038		FALSE
chr12:51078238-51078476		FALSE
chr12:53214112-53214260		FALSE
chr12:55904822-55904975		FALSE
chr12:56269451-56269552		FALSE
chr12:56283786-56283875		FALSE
chr12:57628176-57628265		FALSE
chr12:58894058-58894250		FALSE
chr12:60639585-60639999		FALSE
chr12:60743413-60743747		FALSE
chr12:61007189-61007488		FALSE
chr12:63759574-63760102		FALSE
chr12:65171184-65171647		FALSE
chr12:65327223-65328574		FALSE
chr12:6594407-6594678		FALSE
chr12:66000327-66000688		FALSE
chr12:66804041-66804259		FALSE
chr12:6959917-6959999		FALSE
chr12:6967136-6967303		FALSE
chr12:71940035-71940347		FALSE
chr12:76048864-76049042		FALSE
chr12:78589301-78589671		FALSE
chr12:79822386-79822491		FALSE
chr12:79930142-79930282		FALSE
chr12:80211650-80211876		FALSE
chr12:80336431-80336755		FALSE
chr12:8039160-8039217		FALSE
chr12:81054162-81054293		FALSE
chr12:83050902-83051023		FALSE
chr12:84841651-84841684		FALSE
chr12:84847507-84847826		FALSE
chr12:85051748-85052228		FALSE
chr12:85293027-85293341		FALSE
chr12:86644445-86644918		FALSE
chr12:89024990-89025041		FALSE
chr12:90074034-90075039		FALSE
chr12:90074390-90074553		FALSE
chr12:90074429-90074522		FALSE
chr12:90964155-90964243		FALSE
chr12:95865916-95866250		FALSE
chr12:96015574-96015751		FALSE
chr12:96310925-96311192		FALSE
chr13:108626831-108627808		FALSE
chr13:110183172-110186522		FALSE
chr13:110914975-110915194		FALSE
chr13:110939920-110939973		FALSE
chr13:111525919-111526036		FALSE
chr13:111526080-111526160		FALSE
chr13:112103937-112104281		FALSE
chr13:112219986-112220402		FALSE
chr13:112785107-112785261		FALSE
chr13:113483837-113483988		FALSE
chr13:113625277-113625507		FALSE
chr13:113944474-113945026		FALSE
chr13:114239299-114242087		FALSE
chr13:20827127-20828800		FALSE
chr13:21483294-21483557		FALSE
chr13:22409482-22410375		FALSE
chr13:23615564-23615704		FALSE
chr13:32648660-32648838		FALSE
chr13:33359517-33360003		FALSE
chr13:35045475-35045668		FALSE
chr13:35156835-35158241		FALSE
chr13:37997610-37997696		FALSE
chr13:44569796-44570121		FALSE
chr13:45337504-45338788		FALSE
chr13:45340131-45340306		FALSE
chr13:54613690-54613779		FALSE
chr13:59839463-59839658		FALSE
chr13:60275261-60275264		FALSE
chr13:62536571-62537303		FALSE
chr13:62784182-62784462		FALSE
chr13:64489102-64489370		FALSE
chr13:67431628-67431965		FALSE
chr13:67433465-67433469		FALSE
chr13:68073156-68073592		FALSE
chr13:68662482-68662558		FALSE
chr13:70663575-70663801		FALSE
chr13:71856662-71857953		FALSE
chr13:71860406-71860473		FALSE
chr13:74145928-74146276		FALSE
chr13:77898374-77898796		FALSE
chr13:81689485-81689673		FALSE
chr13:82628294-82630138		FALSE
chr13:82629753-82629952		FALSE
chr13:83029629-83030195		FALSE
chr13:84768361-84768542		FALSE
chr13:91907899-91908017		FALSE
chr13:92623621-92623803		FALSE
chr13:92937412-92937553		FALSE
chr14:102407388-102407468		FALSE
chr14:102593084-102593334		FALSE
chr14:102875555-102876569		FALSE
chr14:102940285-102940374		FALSE
chr14:104766521-104766553		FALSE
chr14:105149209-105149310		FALSE
chr14:19872730-19872769		FALSE
chr14:21408156-21408431		FALSE
chr14:30356661-30356912		FALSE
chr14:33052878-33053123		FALSE
chr14:33778457-33778585		FALSE
chr14:34712995-34713057		FALSE
chr14:34862058-34862394		FALSE
chr14:40746850-40747267		FALSE
chr14:42091823-42091868		FALSE
chr14:43927240-43927473		FALSE
chr14:52875072-52875316		FALSE
chr14:58482452-58482530		FALSE
chr14:60436049-60436250		FALSE
chr14:60492125-60492143		FALSE
chr14:62432939-62432954		FALSE
chr14:64497564-64497759		FALSE
chr14:67312481-67317405		FALSE
chr14:68788047-68788227		FALSE
chr14:68788249-68788566		FALSE
chr14:70424827-70424908		FALSE
chr14:72958538-72958735		FALSE
chr14:74064844-74064931		FALSE
chr14:75151884-75152033		FALSE
chr14:77024540-77025123		FALSE
chr14:77924446-77924612		FALSE
chr14:77933300-77933321		FALSE
chr14:84425498-84425779		FALSE
chr14:87988023-87988140		FALSE
chr14:90184026-90184173		FALSE
chr14:90404466-90405611		FALSE
chr14:97450921-97451565		FALSE
chr14:97948883-97948976		FALSE
chr15:101052989-101053068		FALSE
chr15:22373639-22373768		FALSE
chr15:29094213-29094320		FALSE
chr15:36887189-36887350		FALSE
chr15:37033212-37033531		FALSE
chr15:37087099-37087432		FALSE
chr15:41665015-41665176		FALSE
chr15:41857234-41857406		FALSE
chr15:43582092-43582252		FALSE
chr15:43792959-43793734		FALSE
chr15:44402692-44402880		FALSE
chr15:52439909-52439980		FALSE
chr15:52613789-52614072		FALSE
chr15:52752092-52752408		FALSE
chr15:53521261-53521386		FALSE
chr15:55863108-55863238		FALSE
chr15:56643425-56643613		FALSE
chr15:57234040-57237137		FALSE
chr15:57252585-57252759		FALSE
chr15:58264781-58265068		FALSE
chr15:59092644-59094765		FALSE
chr15:59125037-59125180		FALSE
chr15:60497336-60497551		FALSE
chr15:63643354-63643526		FALSE
chr15:63983904-63983925		FALSE
chr15:64751556-64751645		FALSE
chr15:67580723-67580785		FALSE
chr15:67732570-67732670		FALSE
chr15:70095571-70095652		FALSE
chr15:71813938-71817567		FALSE
chr15:72555044-72555153		FALSE
chr15:73122815-73122876		FALSE
chr15:73135860-73136105		FALSE
chr15:74362067-74362275		FALSE
chr15:74798606-74798731		FALSE
chr15:75890404-75891240		FALSE
chr15:77470888-77470988		FALSE
chr15:78542197-78542651		FALSE
chr15:80749590-80749697		FALSE
chr15:82892622-82892648		FALSE
chr15:84648519-84648621		FALSE
chr15:86976772-86977096		FALSE
chr15:90223607-90223972		FALSE
chr15:94244956-94245589		FALSE
chr15:94245686-94245759		FALSE
chr15:96187860-96188038		FALSE
chr15:96265240-96265328		FALSE
chr15:96727820-96728159		FALSE
chr15:96736708-96736865		FALSE
chr16:18829696-18830161		FALSE
chr16:24172268-24172369		FALSE
chr16:30381502-30381747		FALSE
chr16:31039602-31039658		FALSE
chr16:334044-334326		FALSE
chr16:35448210-35448505		FALSE
chr16:46661712-46661878		FALSE
chr16:46712634-46712785		FALSE
chr16:4785917-4786018		FALSE
chr16:4801506-4802397		FALSE
chr16:48931838-48932072		FALSE
chr16:53267674-53267909		FALSE
chr16:54933578-54933770		FALSE
chr16:54939956-54940025		FALSE
chr16:57700177-57702064		FALSE
chr16:64946645-64946982		FALSE
chr16:68823343-68823632		FALSE
chr16:69322545-69322705		FALSE
chr16:70563867-70564073		FALSE
chr16:71537831-71538024		FALSE
chr16:72428002-72428225		FALSE
chr16:72785528-72785826		FALSE
chr16:73543616-73543648		FALSE
chr16:74110024-74110459		FALSE
chr16:7422838-7422938		FALSE
chr16:74299823-74300007		FALSE
chr16:7511187-7511333		FALSE
chr16:76489671-76489911		FALSE
chr16:78857793-78857832		FALSE
chr16:81711350-81711389		FALSE
chr16:83809301-83809401		FALSE
chr16:85220493-85220607		FALSE
chr16:88380626-88380648		FALSE
chr16:88480956-88481170		FALSE
chr16:9117384-9117511		FALSE
chr16:9834236-9834411		FALSE
chr17:10452199-10452761		FALSE
chr17:10501369-10501733		FALSE
chr17:10528947-10529231		FALSE
chr17:1345265-1345522		FALSE
chr17:13643389-13643462		FALSE
chr17:15715341-15715648		FALSE
chr17:26804221-26804716		FALSE
chr17:27880268-27882694		FALSE
chr17:28339587-28340480		FALSE
chr17:34039521-34039721		FALSE
chr17:35670816-35671765		FALSE
chr17:36728157-36728645		FALSE
chr17:37593903-37593908		FALSE
chr17:37867020-37873473		FALSE
chr17:39201112-39201345		FALSE
chr17:41117951-41123585		FALSE
chr17:4114500-4114584		FALSE
chr17:41811363-41811505		FALSE
chr17:41997117-41997287		FALSE
chr17:42521004-42521272		FALSE
chr17:4271608-4271928		FALSE
chr17:43661042-43662139		FALSE
chr17:43778812-43778910		FALSE
chr17:43827746-43827856		FALSE
chr17:44083802-44083875		FALSE
chr17:44308799-44308943		FALSE
chr17:44320610-44321234		FALSE
chr17:44673760-44673911		FALSE
chr17:44681993-44682140		FALSE
chr17:46094521-46095234		FALSE
chr17:46938571-46938736		FALSE
chr17:48926805-48927067		FALSE
chr17:4894246-4894625		FALSE
chr17:49206911-49207472		FALSE
chr17:49977419-49977621		FALSE
chr17:51192775-51192976		FALSE
chr17:5387775-5388915		FALSE
chr17:53948881-53949096		FALSE
chr17:53949096-53949150		FALSE
chr17:56370784-56371193		FALSE
chr17:57879612-57879775		FALSE
chr17:59773726-59773887		FALSE
chr17:59934413-59934530		FALSE
chr17:60827950-60828230		FALSE
chr17:61126553-61126870		FALSE
chr17:64572474-64572652		FALSE
chr17:6483546-6483731		FALSE
chr17:65018224-65018352		FALSE
chr17:65750749-65750976		FALSE
chr17:72123493-72123558		FALSE
chr17:75062958-75063069		FALSE
chr17:75332887-75332990		FALSE
chr17:7574540-7575138		FALSE
chr17:7578162-7578487		FALSE
chr17:76225315-76226145		FALSE
chr17:77487420-77488807		FALSE
chr17:7792654-7792858		FALSE
chr17:78241654-78241810		FALSE
chr17:79183219-79183376		FALSE
chr17:80135801-80135980		FALSE
chr17:81189788-81190796		FALSE
chr17:8142264-8142336		FALSE
chr17:81855223-81855588		FALSE
chr17:81934917-81934952		FALSE
chr17:82273297-82273327		FALSE
chr17:82281682-82281736		FALSE
chr17:83079845-83079990		FALSE
chr17:8535857-8535974		FALSE
chr18:12311064-12311132		FALSE
chr18:13681425-13681748		FALSE
chr18:21829018-21829188		FALSE
chr18:29504516-29504649		FALSE
chr18:32413368-32413620		FALSE
chr18:35254871-35254886		FALSE
chr18:36159505-36159775		FALSE
chr18:40809506-40809675		FALSE
chr18:46456063-46456615		FALSE
chr18:46890871-46891103		FALSE
chr18:47511478-47511574		FALSE
chr18:47843959-47844042		FALSE
chr18:47871918-47872101		FALSE
chr18:54406723-54406794		FALSE
chr18:55587039-55587168		FALSE
chr18:56262165-56262560		FALSE
chr18:58255113-58255594		FALSE
chr18:58324961-58325141		FALSE
chr18:58933341-58933840		FALSE
chr18:59272363-59272570		FALSE
chr18:60452391-60453528		FALSE
chr18:62124064-62124384		FALSE
chr18:62125331-62125404		FALSE
chr18:62220633-62221097		FALSE
chr18:62282370-62287408		FALSE
chr18:62291504-62291633		FALSE
chr18:64709389-64709437		FALSE
chr18:68029754-68029806		FALSE
chr18:72784479-72784602		FALSE
chr18:73216750-73216878		FALSE
chr18:74659388-74659653		FALSE
chr18:75230643-75230734		FALSE
chr18:78847360-78847610		FALSE
chr18:79713063-79713164		FALSE
chr19:10154428-10154489		FALSE
chr19:11202567-11202716		FALSE
chr19:12373666-12373845		FALSE
chr19:12705248-12705601		FALSE
chr19:12800909-12801174		FALSE
chr19:13087985-13088169		FALSE
chr19:13091524-13091636		FALSE
chr19:14160101-14160112		FALSE
chr19:14650152-14650218		FALSE
chr19:17152597-17152712		FALSE
chr19:17577352-17578132		FALSE
chr19:18008679-18009021		FALSE
chr19:18221098-18221182		FALSE
chr19:18222383-18222502		FALSE
chr19:182882-183286		FALSE
chr19:19464644-19464743		FALSE
chr19:20116634-20116792		FALSE
chr19:2046183-2046471		FALSE
chr19:20946699-20946998		FALSE
chr19:20954311-20954631		FALSE
chr19:21116425-21116459		FALSE
chr19:21182356-21182394		FALSE
chr19:21185075-21185422		FALSE
chr19:21224188-21224599		FALSE
chr19:21379431-21379695		FALSE
chr19:21427390-21427505		FALSE
chr19:21725672-21725921		FALSE
chr19:21728761-21728939		FALSE
chr19:22086948-22087292		FALSE
chr19:22657190-22657277		FALSE
chr19:22666355-22666557		FALSE
chr19:23153280-23153511		FALSE
chr19:23497910-23498216		FALSE
chr19:23743125-23743387		FALSE
chr19:24119672-24125656		FALSE
chr19:2713635-2714122		FALSE
chr19:29336155-29336287		FALSE
chr19:31337067-31338940		FALSE
chr19:31338891-31339954		FALSE
chr19:31346127-31346235		FALSE
chr19:31464746-31465042		FALSE
chr19:31959477-31959674		FALSE
chr19:32038847-32038906		FALSE
chr19:32436311-32436552		FALSE
chr19:33812865-33812981		FALSE
chr19:34693690-34693888		FALSE
chr19:35778314-35778348		FALSE
chr19:37416526-37416720		FALSE
chr19:38419892-38419965		FALSE
chr19:39417548-39418830		FALSE
chr19:3963635-3963684		FALSE
chr19:3969721-3969736		FALSE
chr19:40071285-40071546		FALSE
chr19:42021295-42021491		FALSE
chr19:42286768-42286924		FALSE
chr19:44155208-44155271		FALSE
chr19:45218190-45218343		FALSE
chr19:46838733-46838822		FALSE
chr19:47408617-47408671		FALSE
chr19:49166416-49166458		FALSE
chr19:49932868-49933076		FALSE
chr19:50488857-50488949		FALSE
chr19:50914364-50914468		FALSE
chr19:51941695-51941850		FALSE
chr19:52513141-52513376		FALSE
chr19:52776668-52776775		FALSE
chr19:52841813-52842157		FALSE
chr19:52907686-52929553		FALSE
chr19:53109904-53110096		FALSE
chr19:53482082-53482206		FALSE
chr19:54452663-54452752		FALSE
chr19:55674059-55674138		FALSE
chr19:56673049-56673259		FALSE
chr19:57108544-57108667		FALSE
chr19:577770-578131		FALSE
chr19:6026156-6026303		FALSE
chr19:7166127-7166287		FALSE
chr19:7269163-7269224		FALSE
chr19:7991640-7991797		FALSE
chr19:805511-805571		FALSE
chr19:8465398-8466381		FALSE
chr19:8867126-8867322		FALSE
chr19:8867322-8867393		FALSE
chr19:8867322-8867585		FALSE
chr19:8867584-8867770		FALSE
chr19:9531403-9531666		FALSE
chr2:100033717-100033753		FALSE
chr2:10426797-10426822		FALSE
chr2:105272896-105273626		FALSE
chr2:106164653-106164899		FALSE
chr2:111941110-111941128		FALSE
chr2:114372071-114372124		FALSE
chr2:114372787-114373034		FALSE
chr2:120100043-120100301		FALSE
chr2:120278534-120278785		FALSE
chr2:125196023-125196199		FALSE
chr2:12718542-12718615		FALSE
chr2:127317984-127318331		FALSE
chr2:127605805-127607194		FALSE
chr2:128025925-128026168		FALSE
chr2:130343068-130343162		FALSE
chr2:131725149-131725210		FALSE
chr2:133809479-133812048		FALSE
chr2:133810065-133810318		FALSE
chr2:133810327-133810448		FALSE
chr2:133810587-133810760		FALSE
chr2:133812190-133812285		FALSE
chr2:133812422-133812565		FALSE
chr2:140226370-140226528		FALSE
chr2:141154565-141155071		FALSE
chr2:141478310-141478477		FALSE
chr2:142158060-142158410		FALSE
chr2:146482031-146482126		FALSE
chr2:151880870-151880924		FALSE
chr2:153079989-153080002		FALSE
chr2:153839202-153839607		FALSE
chr2:155411622-155411672		FALSE
chr2:159617810-159618095		FALSE
chr2:162281116-162281517		FALSE
chr2:164103553-164103728		FALSE
chr2:165577042-165577346		FALSE
chr2:165581009-165581116		FALSE
chr2:165749688-165749903		FALSE
chr2:177358771-177358785		FALSE
chr2:177480687-177481060		FALSE
chr2:1780207-1780548		FALSE
chr2:179172078-179172240		FALSE
chr2:179775030-179775124		FALSE
chr2:181288441-181288495		FALSE
chr2:190488409-190488713		FALSE
chr2:190899735-190900030		FALSE
chr2:191685411-191685853		FALSE
[truncated: 732 more rows]

## Sheet: VISTA Heart
Chahal coordinate (hg38 LiftOver)	VISTA coordinate (hg38)	VISTA ids	overlap_count	overlap_widths	Overlap?	Heart tissue specific?
[truncated: 1,511 more rows]
