# Supplementary material for: Epigenomics and transcriptomics profiles of developing zebrafish heart cells
Source: Sci Data. 2025 Oct 7;12:1620. doi: 10.1038/s41597-025-05895-9 (PMC12504427; doi:10.1038/s41597-025-05895-9)
Supplement: Supplementary file 3 — Supplementary Table S2 [file 41597_2025_5895_MOESM3_ESM.xlsx]

## Sheet: Overview
	Description of gene list	Number of genes
A	RNA-seq, upregulated genes only	958
B	RNA-seq, upregulated genes intersected with ChIP-seq GFP negative genes only	498
C	RNA-seq, upregulated genes intersected with ChIP-seq GFP positive and negative genes	443
D	RNA-seq, upregulated genes intersected with ChIP-seq GFP positive genes only	47
E	ChIP-seq GFP positive genes intersected with GFP negative genes	2343
F	RNA-seq, downregulated genes intersected with ChIP-seq GFP positive and negative genes	435
G	RNA-seq, downregulated genes intersected with ChIP-seq GFP positive genes only	40
H	ChIP-seq GFP positive genes only	427
I	RNA-seq, downregulated genes intersected with ChIP-seq GFP negative genes only	948
J	RNA-seq, downregulated genes only	1334
K	ChIP-seq GFP negative genes only	4699
L	Merged ChIP-seq GFP+ with RNA-seq transcript count (data for https://ramialison-lab.github.io/pages/enhancer.html)	3036

## Sheet: A
ID	Geneid	X30kGFPpos1	X30kGFPpos2	X30kGFPpos3	X500kGFPneg4	X500kGFPneg5	X500kGFPneg6	adj.P.Val	P.Value	AveExpr	logFC	t	B
aadac	ENSDARG00000063621	10	21	15	20	18	15	0.00522048	0.000577262	1.38987	3.09564	4.55283	-0.0172127
AAED1	ENSDARG00000075299	11	33	12	24	38	17	0.00988148	0.00141741	1.71492	2.79301	4.06043	-0.819087
abcc1	ENSDARG00000104719	271	775	393	1335	1370	1908	0.000772517	3.7507e-05	7.00852	1.50299	6.17321	2.25664
ABCC12	ENSDARG00000013050	1	283	70	18	15	2	0.00456367	0.000475749	1.40042	5.80959	4.66095	0.161392
ABCC3	ENSDARG00000096662	124	236	242	450	380	389	0.000666505	3.0596e-05	5.46756	2.15988	6.30327	2.6521
abcd3b	ENSDARG00000002947	191	300	212	248	214	248	8.59756e-05	1.45452e-06	5.208	3.14281	8.45139	5.69217
abi3bpb	ENSDARG00000071095	127	1980	509	709	656	1025	0.00010533	1.97241e-06	6.63593	3.01296	8.21749	5.30327
abl1	ENSDARG00000035187	122	656	695	1899	2053	2217	0.0089895	0.00123756	7.13207	1.03623	4.13388	-1.32175
abtb2b	ENSDARG00000062000	27	125	130	185	191	158	0.00184524	0.000132239	4.20847	2.2167	5.3996	1.31981
ACADS	ENSDARG00000030781	18	38	45	110	116	107	0.0475604	0.0121086	3.23826	1.48511	2.92442	-2.91852
ACER2	ENSDARG00000077782	72	81	40	109	118	118	0.00728568	0.000924119	3.74433	2.22058	4.29304	-0.533399
ackr3b	ENSDARG00000058179	93	242	154	682	636	889	0.0254319	0.00515564	5.71849	1.01819	3.37315	-2.49917
ackr4b	ENSDARG00000040133	35	246	172	181	164	279	0.00026726	7.74181e-06	4.59389	2.6795	7.22235	4.06931
acsl1b	ENSDARG00000003854	204	282	146	516	389	633	0.00389687	0.00038137	5.66389	1.83054	4.78558	0.0852012
acsl4b	ENSDARG00000010752	126	294	121	444	528	448	0.00301614	0.00026269	5.46765	1.74165	4.99834	0.4951
ACTA2	ENSDARG00000045180	18	94	102	34	48	39	0.00025046	7.11053e-06	2.9181	3.92272	7.28178	4.01622
actn2b	ENSDARG00000071090	41	829	253	100	171	216	8.82806e-05	1.50802e-06	4.82226	4.1203	8.4234	5.65347
ADAM12	ENSDARG00000079068	14	209	126	103	103	141	0.000649206	2.9302e-05	3.85477	3.0006	6.33106	2.79225
adamts1	ENSDARG00000103519	166	576	506	1306	1277	1647	0.000864971	4.50482e-05	6.82281	1.41834	6.05747	2.10013
adamts12	ENSDARG00000067549	63	471	165	506	568	690	0.00150249	9.98432e-05	5.64211	1.7313	5.56775	1.45228
ADAMTSL3	ENSDARG00000027903	105	591	237	138	139	140	5.09259e-06	2.13192e-08	4.8731	4.26941	12.2531	9.61115
ADGRA2	ENSDARG00000076994	140	673	394	766	961	994	8.78182e-05	1.49589e-06	6.44136	1.98869	8.42965	5.60866
ADGRG6	ENSDARG00000054137	37	246	108	400	364	480	0.00753059	0.000965692	5.00748	1.4461	4.26896	-0.724061
ADGRL4	ENSDARG00000013653	5	164	60	8	8	27	0.000499841	1.98652e-05	1.79029	5.32995	6.58413	2.95313
adma	ENSDARG00000015263	29	175	115	204	174	225	0.000948928	5.20025e-05	4.36249	2.22422	5.96759	2.22222
AEBP1	ENSDARG00000091726	97	247	194	561	382	703	0.00379864	0.000367903	5.56305	1.60995	4.80595	0.145711
AFAP1L2	ENSDARG00000074806	36	219	129	420	342	389	0.00505221	0.000550745	4.96189	1.56231	4.57904	-0.16269
AGRP	ENSDARG00000069089	0	15	38	0	0	11	0.00779367	0.0010133	-1.03504	5.78638	4.24267	-0.571935
agrp2	ENSDARG00000099781	65	157	123	51	86	166	0.000215541	5.64401e-06	3.97112	3.49765	7.44475	4.35835
ahsa1a	ENSDARG00000028664	8	182	70	188	198	232	0.0306516	0.00662678	3.97275	1.60965	3.24113	-2.44681
AKAP13	ENSDARG00000023868	51	315	201	504	453	597	0.00143805	9.42462e-05	5.45239	1.6857	5.60257	1.53535
aldh9a1a.1	ENSDARG00000069100	157	731	362	1501	1772	1469	0.00278352	0.000234466	6.87097	1.23461	5.06391	0.410159
alox5a	ENSDARG00000057273	4	21	15	37	36	27	0.0468398	0.0118756	1.6326	1.87566	2.93464	-2.74246
alpi.1	ENSDARG00000015273	78	174	238	130	86	83	9.10412e-05	1.60774e-06	4.25517	3.88205	8.37396	5.55703
alpk1	ENSDARG00000059741	10	197	224	175	233	269	0.00722357	0.000915497	4.37843	2.20649	4.29817	-0.594708
alpk3a	ENSDARG00000078989	59	374	131	288	232	279	0.000229996	6.2529e-06	4.948	2.58663	7.37218	4.26896
ampd2a	ENSDARG00000104491	318	1136	375	2215	2432	2410	0.00560279	0.000641374	7.44336	1.15658	4.4943	-0.71787
angptl1a	ENSDARG00000012071	25	138	89	184	208	179	0.00290922	0.000249458	4.1724	1.97553	5.02812	0.704961
ANGPTL5	ENSDARG00000056630	10	202	94	154	170	204	0.00616297	0.000737528	4.00377	2.12812	4.41701	-0.335034
ANGPTL6	ENSDARG00000020265	10	25	31	12	18	59	0.00770095	0.000995321	1.80589	3.06867	4.25245	-0.499643
ANKS1B	ENSDARG00000003512	167	1424	1004	2155	1971	2458	0.000251639	7.17983e-06	7.52736	1.72983	7.27499	3.88525
ano5a	ENSDARG00000015731	25	65	99	250	107	171	0.0282611	0.00595163	3.9211	1.71299	3.29761	-2.34897
ano9b	ENSDARG00000079324	28	136	54	202	223	234	0.0130997	0.00208383	4.17973	1.53839	3.85331	-1.36419
AOC2	ENSDARG00000014646	24	490	270	653	783	812	0.017154	0.00302849	5.71826	1.41663	3.65421	-1.96907
AOX5	ENSDARG00000071475	142	112	110	124	50	97	0.000891611	4.74508e-05	4.00454	3.53577	6.02486	2.32701
aox6	ENSDARG00000020054	32	58	34	46	91	53	0.00433824	0.00044547	2.9738	2.64945	4.69789	0.224064
apbb2b	ENSDARG00000099995	82	482	332	1137	1220	1491	0.00881292	0.00120307	6.44176	1.03817	4.14922	-1.16927
apcdd1l	ENSDARG00000075557	18	304	177	385	465	507	0.0133834	0.00215286	5.06952	1.53301	3.83589	-1.52451
apooa	ENSDARG00000104696	30	37	43	86	74	85	0.0161123	0.00278023	3.11989	2.03069	3.69963	-1.52065
apoob	ENSDARG00000026444	78	49	43	67	81	94	0.00952383	0.00134732	3.39999	2.45994	4.08785	-0.861105
AQP7	ENSDARG00000026787	8	18	25	24	42	22	0.0161995	0.00280263	1.75509	2.4976	3.69536	-1.43825
ARFGAP3	ENSDARG00000097583	81	116	129	206	243	311	0.00405961	0.000404359	4.69597	1.92681	4.75247	0.16475
arhgap18	ENSDARG00000074740	18	35	84	121	67	152	0.0448985	0.0111655	3.34326	1.75132	2.96706	-2.8618
arhgap27l	ENSDARG00000061798	98	141	33	189	160	123	0.0134794	0.00217673	4.11981	2.15929	3.83	-1.41564
arhgap29a	ENSDARG00000026329	284	651	470	665	692	896	3.29635e-05	3.5054e-07	6.50755	2.51722	9.60965	7.06076
arhgap42a	ENSDARG00000056619	46	81	101	184	179	370	0.0266488	0.00548183	4.35785	1.52726	3.34086	-2.33899
arhgef10la	ENSDARG00000088630	52	317	347	665	810	827	0.00591686	0.000695263	5.87409	1.40128	4.44962	-0.532026
arhgef12b	ENSDARG00000100913	85	633	411	884	891	1175	0.000499841	1.99052e-05	6.37381	1.72427	6.5828	2.99354
arhgef25a	ENSDARG00000100606	8	99	49	147	144	145	0.0388345	0.00917379	3.49384	1.50644	3.07029	-2.68762
ARHGEF40	ENSDARG00000078979	20	313	293	346	403	334	0.00301179	0.000261586	5.06188	2.1636	5.00077	0.556452
ARNT	ENSDARG00000021855	619	1551	616	2056	2115	2243	0.000202953	5.14463e-06	7.72865	1.93402	7.51078	4.19166
arrdc3b	ENSDARG00000036028	91	410	206	428	524	579	0.00024752	6.99135e-06	5.64813	2.04425	7.29362	4.12022
asip1	ENSDARG00000077858	0	16	1	1	0	12	0.0420972	0.0102353	-1.5161	3.67053	3.01278	-2.53135
ATP6V1C2	ENSDARG00000070440	0	14	5	0	4	2	0.00686717	0.000855369	-1.35759	4.50044	4.33543	-0.437566
ATP8	ENSDARG00000063910	10729	13041	7643	36997	39272	43229	0.00533014	0.000594518	11.6402	1.15933	4.53644	-1.50784
avpr1aa	ENSDARG00000077083	43	72	18	13	24	23	0.00124381	7.75062e-05	2.13362	4.19551	5.72136	1.80305
bach1b	ENSDARG00000002196	29	327	324	554	772	917	0.0227459	0.00444586	5.69588	1.29631	3.45119	-2.34601
BCL2L11	ENSDARG00000079144	33	59	29	78	116	66	0.0129835	0.00205167	3.18381	2.13392	3.86163	-1.23851
BCL6B	ENSDARG00000069335	23	73	153	55	77	47	0.000932582	5.05736e-05	3.28366	3.48281	5.98498	2.26768
BCO1	ENSDARG00000104256	14	73	29	40	45	20	0.00176146	0.000123324	2.36512	3.36551	5.44114	1.40455
bglapl	ENSDARG00000104467	18	77	56	94	93	83	0.00301854	0.000263287	3.3073	2.34399	4.99704	0.709429
BMP5	ENSDARG00000101701	31	181	104	116	84	81	0.00016238	3.68797e-06	3.80791	3.33877	7.75125	4.74336
BNIP2	ENSDARG00000013397	37	221	147	504	516	540	0.0153961	0.00259887	5.22321	1.1949	3.7355	-1.73232
BNIPL	ENSDARG00000060435	19	107	35	127	143	93	0.0118044	0.00180343	3.48912	1.95686	3.93073	-1.14403
btbd11a	ENSDARG00000063255	10	92	76	137	186	173	0.0264657	0.00542125	3.71857	1.56684	3.34671	-2.22072
BZW2	ENSDARG00000035918	35	112	25	102	138	109	0.0130113	0.00206071	3.54153	2.03296	3.85928	-1.28051
c7b	ENSDARG00000057121	31	106	77	121	215	149	0.00394531	0.000389557	3.98895	2.04874	4.77356	0.284986
cacng5b	ENSDARG00000039240	7	10	6	4	27	17	0.0399996	0.00955049	0.687572	2.61659	3.04916	-2.50839
CALCOCO2	ENSDARG00000052515	15	46	37	105	84	131	0.0386701	0.00911953	3.15471	1.52832	3.07341	-2.64152
CASP7	ENSDARG00000091836	11	26	39	48	14	39	0.00847757	0.00114179	2.06036	2.91786	4.17763	-0.626479
CBLC	ENSDARG00000078217	12	23	11	23	22	10	0.00824203	0.00109738	1.36766	3.11033	4.19922	-0.58918
CCDC141	ENSDARG00000095675	16	374	214	347	336	392	0.00428863	0.000437076	4.97252	2.07641	4.7086	0.0601028
ccdc187	ENSDARG00000053857	39	491	126	259	219	264	0.00043885	1.61755e-05	4.85297	2.75639	6.72024	3.3376
ccdc3a	ENSDARG00000026052	1	93	100	26	39	59	0.0274466	0.00571596	2.29244	3.01311	3.31886	-2.11957
CCDC88B	ENSDARG00000076189	18	56	57	109	74	52	0.00616297	0.000737411	3.10476	2.42437	4.4171	-0.259219
ccl34b.1	ENSDARG00000093608	0	37	50	16	5	1	0.0181085	0.00326592	0.170172	4.58494	3.6142	-1.55645
ccl35.1	ENSDARG00000103466	37	126	292	100	76	72	0.000384795	1.31833e-05	3.92294	3.82327	6.85739	3.55374
ccl35.2	ENSDARG00000070378	4	14	34	5	12	15	0.00402005	0.000400225	0.873188	3.73175	4.75828	0.291251
ccr11.1	ENSDARG00000070755	5	12	4	5	1	4	0.00263416	0.00021738	-0.411209	4.36146	5.10775	0.749689
ccser2b	ENSDARG00000091535	5	199	165	225	226	284	0.0414885	0.0100298	4.21804	1.73649	3.02343	-2.88356
CD164	ENSDARG00000013628	48	266	211	622	669	756	0.0111924	0.00168408	5.60995	1.17738	3.96752	-1.36751
CD180	ENSDARG00000093750	1	54	73	28	36	42	0.0377988	0.00881402	2.00502	2.64459	3.09131	-2.4955
CDC37	ENSDARG00000099301	159	309	135	611	794	631	0.0117113	0.00178639	5.81855	1.37605	3.93583	-1.47919
cdc42bpaa	ENSDARG00000104283	122	344	151	785	807	1006	0.0173005	0.00307018	5.98388	1.07791	3.64696	-2.03593
cdc42ep1a	ENSDARG00000079549	17	42	43	12	37	25	0.00109964	6.54536e-05	2.09532	3.78088	5.82501	1.94798
CDC42EP5	ENSDARG00000062390	19	121	115	350	276	314	0.0411467	0.00992337	4.49475	1.22459	3.02904	-2.91487
CDC42SE1	ENSDARG00000023724	132	499	265	351	325	429	1.94206e-05	1.69786e-07	5.6104	2.87009	10.2447	7.78793
CDH19	ENSDARG00000100598	5	99	56	44	30	77	0.00459216	0.000480164	2.60734	3.02455	4.65576	0.163518
cdhr5b	ENSDARG00000098791	0	18	5	4	2	6	0.0157257	0.00268779	-0.682268	3.40791	3.7176	-1.38853
CDO1	ENSDARG00000099389	7	116	57	91	117	50	0.00901861	0.00124547	3.1187	2.51107	4.13043	-0.757557
cdr2a	ENSDARG00000035952	58	206	86	248	169	201	0.000884036	4.66865e-05	4.50951	2.34962	6.03504	2.31664
CDYL	ENSDARG00000038985	40	311	113	511	558	642	0.0189196	0.0034723	5.32438	1.18714	3.58175	-2.03421
cemip	ENSDARG00000039881	109	901	757	347	443	449	8.34699e-06	4.69925e-08	6.04119	3.58106	11.4526	9.0486
cenpv	ENSDARG00000092285	0	73	46	16	3	6	0.0176372	0.00315369	0.556039	4.40949	3.63273	-1.52764
cers2b	ENSDARG00000058992	179	1360	733	2437	2507	2746	0.000668071	3.08623e-05	7.57137	1.33356	6.29771	2.38216
CETP	ENSDARG00000030872	29	64	130	255	214	176	0.0380597	0.0089063	4.19542	1.52213	3.08584	-2.7771
CFAP206	ENSDARG00000021997	4	12	14	8	7	10	0.00347124	0.000324208	0.517275	3.47201	4.87783	0.460028
chl1a	ENSDARG00000077881	66	91	91	200	236	223	0.00937652	0.00131834	4.41153	1.73745	4.09962	-0.960252
chmp4bb	ENSDARG00000007323	65	379	198	777	814	825	0.00625687	0.000752041	5.87353	1.22451	4.40626	-0.605324
CILP2	ENSDARG00000013687	65	271	89	226	225	439	0.00212602	0.000161943	4.84456	2.08897	5.27978	1.05686
cishb	ENSDARG00000016773	8	77	92	81	87	74	0.00514839	0.000565574	3.15988	2.50523	4.56423	-0.0103879
CITED1	ENSDARG00000077769	2	5	11	8	8	18	0.0430393	0.0105641	0.289086	2.34359	2.99616	-2.58903
clcn5b	ENSDARG00000022466	40	63	129	90	120	142	0.00407449	0.000406626	3.82635	2.44426	4.74932	0.254223
cln6b	ENSDARG00000090002	0	12	7	9	4	7	0.0403203	0.00966207	-0.346549	2.64159	3.04305	-2.50031
CLTB	ENSDARG00000052368	15	19	49	61	25	64	0.0293252	0.00624265	2.42339	2.3078	3.27251	-2.2121
cmc4	ENSDARG00000100774	22	22	39	25	38	36	0.00750783	0.000961502	2.24362	2.90452	4.27134	-0.472013
cmtm8b	ENSDARG00000063162	14	30	18	9	8	11	0.00059964	2.61127e-05	1.15039	4.3701	6.4055	2.63908
cngb3.1	ENSDARG00000101225	47	93	108	227	245	221	0.00930299	0.0013022	4.414	1.68052	4.10629	-0.94533
CNTF	ENSDARG00000074662	74	211	117	176	89	124	0.000143497	3.14171e-06	4.29546	3.28514	7.86889	4.93158
CNTRL	ENSDARG00000088492	64	361	368	612	368	435	0.000510008	2.05162e-05	5.60507	2.31198	6.56292	3.04088
cobll1b	ENSDARG00000102829	275	1126	821	978	702	1081	4.55283e-06	1.86214e-08	6.90675	2.87794	12.3948	9.97286
COL21A1	ENSDARG00000025320	46	143	93	78	65	90	0.000122514	2.48188e-06	3.68734	3.46572	8.04412	5.091
col5a2a	ENSDARG00000031678	230	1052	501	1961	2177	2336	0.000694546	3.24513e-05	7.35331	1.28755	6.26552	2.36236
COL6A2	ENSDARG00000061436	463	4325	2078	2118	2335	2500	1.80474e-06	5.03681e-09	8.25466	3.02913	13.8389	11.246
col6a4a	ENSDARG00000079752	202	1955	1007	1761	1747	1729	3.43567e-05	3.95113e-07	7.48778	2.32253	9.50783	6.86521
COLEC10	ENSDARG00000104752	3	53	42	9	0	1	0.000466177	1.77884e-05	-0.0272802	6.93092	6.65707	2.79005
CORIN	ENSDARG00000101281	67	320	169	47	74	51	9.29588e-06	5.5927e-08	3.88781	4.86852	11.2824	8.4118
CP	ENSDARG00000010312	33	20	51	29	64	42	0.0174835	0.0031161	2.57644	2.68101	3.63909	-1.57863
cpt1ab	ENSDARG00000062054	74	159	96	410	407	606	0.040784	0.00981233	5.12842	1.07598	3.03495	-3.02373
cpt1cb	ENSDARG00000037943	151	82	99	173	182	152	0.00832987	0.00111549	4.41576	2.29612	4.19031	-0.807398
cpxm1b	ENSDARG00000098158	102	192	62	268	305	368	0.01152	0.0017489	4.85475	1.65442	3.94722	-1.30433
crabp2b	ENSDARG00000030449	139	757	423	1308	1216	1598	0.000484067	1.87272e-05	6.78423	1.50293	6.62304	3.00551
cracr2b	ENSDARG00000053636	0	45	23	7	19	13	0.049071	0.0126089	0.675797	3.004	2.90312	-2.75348
crata	ENSDARG00000040248	30	87	72	132	143	173	0.00446816	0.000463543	3.87677	1.95028	4.67554	0.127276
creb3l3b	ENSDARG00000090903	1	77	22	10	4	22	0.0078933	0.00103158	0.908709	4.03515	4.23292	-0.538163
creb5a	ENSDARG00000099002	999	1656	1343	1954	1948	2717	3.63054e-05	4.21018e-07	8.0608	2.46756	9.45416	6.73095
crema	ENSDARG00000023217	587	2332	2860	3880	3999	4833	4.83357e-05	6.51237e-07	8.67331	1.97691	9.09172	6.20407
cremb	ENSDARG00000102899	46	55	113	17	13	31	0.000408037	1.43918e-05	2.51113	4.89227	6.79837	3.32301
CRIP3	ENSDARG00000043395	137	212	102	478	472	586	0.0179619	0.00323075	5.42364	1.33391	3.61994	-2.00025
CRTC2	ENSDARG00000074910	55	145	98	323	343	432	0.0144943	0.00239153	4.86082	1.31245	3.77978	-1.60105
CRTC3	ENSDARG00000052114	32	119	86	374	270	365	0.0480669	0.0122746	4.59085	1.10944	2.91726	-3.13627
CSF2RB	ENSDARG00000076586	27	25	43	50	24	40	0.00779367	0.00101294	2.42579	2.9231	4.24287	-0.524651
csf3a	ENSDARG00000102211	3	5	7	4	7	10	0.0154779	0.00262245	-0.0519956	2.89879	3.73069	-1.36412
cst14b.2	ENSDARG00000091236	2	73	13	0	9	0	0.00102147	5.81524e-05	-0.571728	6.91601	5.89809	1.78085
CTIF	ENSDARG00000090617	93	806	371	1092	1228	1290	0.000906733	4.86482e-05	6.57911	1.5621	6.00925	2.05824
CTSK	ENSDARG00000040251	147	562	148	606	578	619	0.00120605	7.37023e-05	5.88255	1.97482	5.75212	1.71845
CTSZ	ENSDARG00000043081	33	133	191	247	272	271	0.00352548	0.000331818	4.64657	1.92685	4.86461	0.371719
cx32.2	ENSDARG00000076789	7	24	96	41	43	41	0.0160854	0.00277327	2.39205	2.66451	3.70096	-1.45743
cx39.4	ENSDARG00000070357	58	5	10	4	21	7	0.0338577	0.00758386	0.878402	3.8083	3.17026	-2.31254
cxcl11.6	ENSDARG00000094706	3	13	5	3	8	8	0.00565386	0.000649941	0.00819514	3.39269	4.48694	-0.152979
cxcl8b.1	ENSDARG00000102299	9	61	52	19	30	4	0.00100292	5.67529e-05	1.72266	4.65713	5.9132	2.0417
cxcr3.2	ENSDARG00000041041	13	3	24	8	10	12	0.0321535	0.00708608	0.724301	3.22378	3.20592	-2.24621
cyp1c1	ENSDARG00000101195	55	276	206	136	208	171	4.59841e-05	6.12072e-07	4.64325	3.23071	9.1426	6.50401
cyp1c2	ENSDARG00000101789	15	126	150	123	97	147	0.00145517	9.57884e-05	3.82938	2.67983	5.59276	1.6552
cyp2ad2	ENSDARG00000021172	10	218	113	26	67	16	0.000460674	1.74676e-05	2.81412	4.80672	6.66914	3.19756
cyp2ad6	ENSDARG00000042956	13	94	24	12	44	67	0.00388138	0.000379135	2.36224	3.35892	4.7889	0.382044
cyp2p6	ENSDARG00000042978	14	18	18	17	16	62	0.0206501	0.00391103	1.74359	2.63603	3.51884	-1.74032
cyp46a1.3	ENSDARG00000089177	7	17	23	31	28	23	0.0167391	0.0029335	1.66679	2.43413	3.67113	-1.47714
dact3a	ENSDARG00000087910	112	383	167	505	400	485	0.000439231	1.62107e-05	5.56344	2.0875	6.71879	3.2829
dchs1a	ENSDARG00000070025	74	530	387	867	894	1033	0.000901132	4.82024e-05	6.24877	1.61223	6.01502	2.11193
DCUN1D3	ENSDARG00000011493	38	105	42	167	153	229	0.0172816	0.00305683	3.98916	1.59905	3.64927	-1.71376
DDX4	ENSDARG00000014373	1	15	0	0	5	0	0.0234499	0.00463227	-1.9927	4.47481	3.42954	-1.86402
def6b	ENSDARG00000044524	0	8	22	4	13	1	0.0313577	0.00684431	-0.477615	3.59886	3.22416	-2.19845
defbl2	ENSDARG00000096380	26	0	0	0	0	0	0.0494171	0.0127053	-2.70448	4.80965	2.89911	-2.70373
dfna5a	ENSDARG00000086762	20	93	287	173	199	141	0.00758497	0.000975586	4.22346	2.40013	4.26339	-0.644196
DHX33	ENSDARG00000051785	57	332	238	670	639	743	0.00298328	0.000258534	5.73564	1.42952	5.00752	0.486237
dicp3.3	ENSDARG00000087706	7	49	14	0	2	1	7.87337e-05	1.26252e-06	-0.442277	7.27268	8.56171	4.59045
DLC1	ENSDARG00000079317	564	2003	1687	2377	2803	3065	4.41072e-06	1.7828e-08	8.18753	2.22587	12.4407	9.96959
DLEC1	ENSDARG00000075825	33	19	18	51	42	41	0.0400306	0.00956366	2.34618	2.19194	3.04843	-2.59865
dlg5b.1	ENSDARG00000090949	33	206	138	443	464	528	0.0163961	0.00285286	5.10219	1.20673	3.68592	-1.80403
dnajc3a	ENSDARG00000041110	45	141	100	343	381	374	0.018389	0.00334032	4.81621	1.24998	3.60227	-1.91853
dnm3a	ENSDARG00000032238	38	215	196	170	171	116	0.000170476	3.99489e-06	4.39697	3.13283	7.69304	4.70665
dock10	ENSDARG00000075327	70	355	430	737	472	831	0.00184296	0.000131774	5.91976	1.8678	5.40169	1.12834
dock9a	ENSDARG00000105065	11	22	14	31	23	65	0.0366735	0.0084528	1.91398	2.08464	3.11328	-2.45173
dsg2l	ENSDARG00000076426	4	246	60	169	133	189	0.0477816	0.0121834	3.68522	1.86814	2.92118	-2.98546
dspa	ENSDARG00000022309	83	928	490	1216	1223	1592	0.00117598	7.15819e-05	6.72803	1.61182	5.77	1.64107
DUSP27	ENSDARG00000099889	41	170	105	385	315	451	0.0133818	0.00215066	4.87761	1.32066	3.83644	-1.49576
dusp8b	ENSDARG00000039232	312	824	1038	1639	2031	2438	0.00053785	2.2542e-05	7.49329	1.66709	6.5012	2.70395
ece2b	ENSDARG00000102142	92	253	271	793	919	995	0.0202694	0.00381745	6.01389	1.03121	3.53164	-2.25559
ecm1b	ENSDARG00000105239	36	261	184	27	24	46	1.60691e-05	1.23783e-07	3.28807	5.44621	10.5317	7.4833
EDAR	ENSDARG00000099088	9	62	20	113	46	64	0.0380522	0.00889875	2.66557	1.87758	3.08628	-2.56371
edil3a	ENSDARG00000093413	31	165	179	318	296	327	0.00366637	0.0003509	4.7939	1.77661	4.8328	0.302049
ehd2b	ENSDARG00000040362	91	117	129	381	303	501	0.0286858	0.0060734	5.04091	1.33321	3.28696	-2.5543
EMD	ENSDARG00000095774	15	87	56	166	161	190	0.0271273	0.00562727	3.75987	1.4315	3.32709	-2.26097
EMG1	ENSDARG00000056914	16	79	33	89	145	156	0.0306152	0.00661597	3.40455	1.5658	3.24199	-2.37036
EMID1	ENSDARG00000076119	378	2369	1175	712	758	595	3.69096e-07	4.26308e-10	7.04675	4.05369	16.9804	13.6194
EMILIN3	ENSDARG00000076299	62	259	199	237	385	251	0.000317102	9.8112e-06	5.02127	2.4594	7.05848	3.82203
ENPP1	ENSDARG00000005789	33	486	177	316	373	309	0.000668071	3.08168e-05	5.10568	2.4547	6.29865	2.68218
EPS8	ENSDARG00000102128	12	187	41	99	175	109	0.0100814	0.00145773	3.58027	2.2146	4.04528	-0.950296
eps8l3b	ENSDARG00000005704	9	29	17	17	39	22	0.00731894	0.000930451	1.705	2.82052	4.2893	-0.439006
erc1b	ENSDARG00000076014	82	369	178	401	364	602	0.000453177	1.70939e-05	5.4691	2.05469	6.68349	3.23961
ERG	ENSDARG00000077304	13	615	242	67	55	76	0.00032467	1.02675e-05	3.8527	4.87174	7.0273	3.78447
ERRFI1	ENSDARG00000104039	1544	6356	7086	8907	9721	11536	6.4821e-06	3.15028e-08	9.98745	2.11609	11.8519	9.16794
esyt1b	ENSDARG00000014239	64	425	282	719	805	1064	0.00307925	0.000271001	6.02202	1.38695	4.98043	0.396856
Esyt2a	ENSDARG00000030824	94	200	83	393	345	512	0.0150087	0.00250981	5.11547	1.40425	3.75406	-1.69654
ETS2	ENSDARG00000103980	210	907	624	2198	2102	2552	0.000923722	4.99385e-05	7.38885	1.19349	5.99288	1.91523
ETV2	ENSDARG00000053868	14	136	95	104	162	129	0.00238895	0.000189327	3.77364	2.38634	5.18819	1.0018
eva1ba	ENSDARG00000102701	69	414	197	572	462	529	0.000563233	2.40394e-05	5.59134	1.93257	6.45924	2.8883
exoc3l2b	ENSDARG00000030782	11	114	47	59	73	81	0.0021035	0.000159924	3.07018	2.71251	5.28716	1.1859
f2rl2	ENSDARG00000090524	43	143	51	73	55	63	0.000345769	1.13469e-05	3.38706	3.44824	6.95904	3.66178
fam129ab	ENSDARG00000023053	15	204	45	164	90	144	0.0063475	0.000765233	3.70331	2.32852	4.39668	-0.342539
fam129bb	ENSDARG00000008026	135	592	521	991	750	776	0.000145696	3.21089e-06	6.41176	2.16017	7.85284	4.83583
FAM167B	ENSDARG00000100426	12	139	86	104	33	69	0.00114285	6.90705e-05	3.19004	3.37602	5.79192	1.97383
FAM198B	ENSDARG00000077054	59	171	105	86	69	88	7.24746e-05	1.12293e-06	3.85073	3.64985	8.65381	5.83649
FAM210B	ENSDARG00000052638	139	446	221	731	734	1118	0.00192709	0.000140365	6.15428	1.50482	5.36421	1.03556
FAM234A	ENSDARG00000071449	92	190	87	275	380	423	0.00746893	0.00095491	5.00089	1.60171	4.2751	-0.724765
FAM65A	ENSDARG00000062178	77	415	382	719	628	694	0.000489908	1.90776e-05	5.97097	1.90657	6.6108	3.08043
FAM83B	ENSDARG00000078309	32	42	53	150	51	157	0.0440155	0.0108851	3.4063	1.82593	2.98043	-2.84933
fam83ha	ENSDARG00000068849	224	1439	679	619	572	713	1.35613e-06	3.45852e-09	6.61172	3.40913	14.2806	11.5943
fam83hb	ENSDARG00000060830	78	430	320	960	712	992	0.00227525	0.00017747	6.12553	1.47034	5.22602	0.806663
fank1	ENSDARG00000039657	103	95	51	49	72	51	0.00105577	6.17438e-05	3.4164	3.5484	5.86101	2.08242
fat1a	ENSDARG00000017591	573	3933	1911	7934	9058	9567	0.000494152	1.95153e-05	9.22898	1.05091	6.59583	2.58654
FBLIM1	ENSDARG00000071558	30	139	229	266	272	386	0.00649205	0.00078878	4.78081	1.80911	4.37998	-0.501951
FBLN5	ENSDARG00000039273	145	952	240	87	139	194	1.30138e-05	9.45569e-08	5.03575	4.72079	10.7814	8.27959
fcer1gl	ENSDARG00000104077	8	188	194	201	220	345	0.0201952	0.00379765	4.36109	1.87585	3.53439	-1.97663
fgd5a	ENSDARG00000088801	88	436	412	586	761	834	0.000382497	1.30861e-05	6.07406	1.92058	6.86238	3.44997
fgl2a	ENSDARG00000019861	7	24	34	8	11	51	0.00600154	0.00071099	1.49548	3.45473	4.43725	-0.200028
filip1b	ENSDARG00000079634	74	737	315	157	169	243	9.43314e-06	5.76465e-08	5.12075	4.038	11.253	8.76679
FIS1	ENSDARG00000095579	25	52	97	169	183	204	0.0480315	0.0122633	3.93999	1.38818	2.91774	-3.03617
FKBP5	ENSDARG00000028396	119	1063	396	1499	1153	1919	0.001957	0.000144077	6.87674	1.52618	5.34875	0.901994
FLII	ENSDARG00000059701	159	590	532	1116	1174	1360	0.000322469	1.00238e-05	6.72626	1.65799	7.04376	3.64767
FLNB	ENSDARG00000092281	138	797	590	164	229	285	1.42037e-06	3.6907e-09	5.56096	4.32148	14.2034	11.3507
flnca	ENSDARG00000018566	113	1116	505	1149	753	1193	0.000202953	5.1294e-06	6.65389	2.23321	7.5129	4.33424
fmoda	ENSDARG00000044895	135	1034	561	1187	1289	1595	0.000137183	2.92846e-06	6.91022	1.86362	7.92086	4.88283
fn1a	ENSDARG00000019815	710	5380	2004	2633	3333	3635	2.05567e-06	6.23172e-09	8.629	2.81551	13.5942	11.0063
fndc3bb	ENSDARG00000062023	327	1155	431	1172	1097	1617	0.000113288	2.17505e-06	7.04717	2.1177	8.14338	5.16485
fosab	ENSDARG00000031683	3261	10530	7803	23344	26895	30931	8.18603e-06	4.52985e-08	11.0252	1.27776	11.4888	8.62186
frya	ENSDARG00000013921	99	489	374	396	617	654	8.96896e-05	1.55798e-06	5.90359	2.38209	8.39821	5.60208
ftr15	ENSDARG00000074118	178	48	266	194	134	272	0.0441551	0.0109315	4.65802	2.25767	2.97819	-3.08285
ftr83	ENSDARG00000025403	15	91	72	118	85	132	0.00381623	0.000371689	3.50858	2.22662	4.80014	0.369578
FZD4	ENSDARG00000104117	106	386	309	770	950	955	0.00155279	0.000104531	6.17173	1.44125	5.54013	1.33579
GAB2	ENSDARG00000105120	51	442	475	659	808	840	0.00197891	0.000146452	6.02566	1.77772	5.33908	1.01094
gabra6a	ENSDARG00000075058	25	88	81	161	208	161	0.00948727	0.00133987	3.98478	1.73734	4.09085	-0.91349
GAL3ST2	ENSDARG00000079502	56	391	136	77	74	77	1.94206e-05	1.71752e-07	4.05707	4.42006	10.2343	7.54373
GAMT	ENSDARG00000070844	58	259	68	521	442	470	0.041505	0.0100397	5.12122	1.16267	3.02291	-3.04116
GAPDH	ENSDARG00000043457	41	363	56	351	269	432	0.0185273	0.00337168	4.83905	1.6715	3.59732	-1.93931
gareml	ENSDARG00000073933	20	74	71	197	179	207	0.0337036	0.00753	3.93205	1.3473	3.174	-2.56533
gas1a	ENSDARG00000077298	53	145	54	339	287	331	0.0407998	0.00982007	4.61455	1.21192	3.03453	-2.93328
GAS6	ENSDARG00000007804	38	129	190	359	351	405	0.0141653	0.00231884	4.91887	1.44193	3.79624	-1.58208
GATM	ENSDARG00000036239	26	91	55	214	181	189	0.0233016	0.00458475	3.98299	1.43887	3.43498	-2.0991
gb:eh507706	ENSDARG00000078959	7	145	130	200	226	163	0.0250297	0.00505275	3.99814	1.82071	3.38377	-2.19574
GBP3	ENSDARG00000003244	4	49	32	25	61	42	0.0154574	0.00261773	2.14853	2.4302	3.73165	-1.39128
gch2	ENSDARG00000099101	262	954	552	318	325	356	7.04226e-07	1.15214e-09	6.03821	3.99984	15.6453	12.517
gdpd5b	ENSDARG00000076962	21	340	121	215	189	216	0.000912057	4.89777e-05	4.4806	2.58671	6.00503	2.27224
glis2a	ENSDARG00000078388	51	153	111	93	127	142	0.000192227	4.68495e-06	4.0818	2.99629	7.57788	4.54166
glis2b	ENSDARG00000100232	71	215	39	201	127	193	0.00605398	0.000718951	4.25093	2.29405	4.4311	-0.348582
gls2b	ENSDARG00000002917	1	13	6	11	6	11	0.0233073	0.00458846	0.138845	2.55903	3.43455	-1.85459
gltpa	ENSDARG00000061921	2	118	41	60	61	53	0.0312538	0.0068081	2.53896	2.37725	3.22694	-2.30303
gna15.4	ENSDARG00000071416	1	9	11	0	7	3	0.00469248	0.000495862	-0.814014	4.65127	4.63773	0.0404194
gnsb	ENSDARG00000098296	16	96	200	63	70	80	0.000918609	4.95193e-05	3.46478	3.42021	5.99815	2.29154
golim4a	ENSDARG00000100977	35	608	411	923	647	930	0.00568684	0.000656879	6.03007	1.72685	4.48106	-0.504066
GPAT3	ENSDARG00000016048	62	146	77	223	211	255	0.00307546	0.000270371	4.50128	1.89696	4.98177	0.589712
GPR157	ENSDARG00000034975	8	8	13	9	19	11	0.0154873	0.00262617	0.838654	2.92829	3.72994	-1.36613
GPR174	ENSDARG00000079826	25	21	54	6	9	29	0.00199085	0.000148102	1.62385	4.47331	5.33246	1.20026
gpr78a	ENSDARG00000074600	0	24	0	0	7	0	0.0474603	0.0120763	-2.0722	4.15456	2.92582	-2.66439
gpsm2l	ENSDARG00000102026	26	214	243	192	278	292	0.00106487	6.24616e-05	4.72471	2.38326	5.85387	2.01377
GRB14	ENSDARG00000068280	18	70	90	99	109	185	0.00856688	0.00115877	3.64013	1.9975	4.1696	-0.736254
grin3bb	ENSDARG00000098667	10	26	35	14	46	14	0.00473036	0.000500987	1.76172	3.3474	4.63197	0.118382
grinaa	ENSDARG00000101317	106	564	357	1182	1278	1644	0.00355395	0.000335011	6.60231	1.157	4.85916	0.0942373
gstm.1	ENSDARG00000042533	24	108	85	153	126	171	0.00253335	0.000205953	3.91775	2.11745	5.13912	0.911191
gstm.3	ENSDARG00000088116	7	51	63	91	40	65	0.0120325	0.00184986	2.75271	2.37717	3.9171	-1.10358
GUCY2F	ENSDARG00000025504	10	124	47	75	44	83	0.00247025	0.00019791	3.01087	2.85714	5.16232	0.986269
GZMK	ENSDARG00000090380	0	14	0	5	0	0	0.0386881	0.00912936	-2.2729	4.02154	3.07284	-2.43025
HCST	ENSDARG00000092074	9	18	28	23	8	25	0.00571262	0.000663153	1.44166	3.30928	4.47579	-0.139048
HEG1	ENSDARG00000018441	206	537	521	329	361	368	7.20143e-06	3.63931e-08	5.86989	3.4377	11.7065	9.28455
hephl1a	ENSDARG00000059231	47	152	72	152	132	190	0.000964934	5.33217e-05	4.15397	2.36904	5.95198	2.20758
hhla2a.1	ENSDARG00000043182	35	119	58	335	194	293	0.0451416	0.0112431	4.35953	1.26079	2.96342	-3.01788
hivep2b	ENSDARG00000018773	16	161	26	75	54	73	0.00360128	0.000340907	3.05986	2.85644	4.84923	0.47337
hmha1a	ENSDARG00000052496	32	117	59	59	150	74	0.0013052	8.24618e-05	3.53109	2.84887	5.68358	1.8077
hmha1b	ENSDARG00000062049	43	75	30	109	156	109	0.0206359	0.00390435	3.58282	1.82205	3.51974	-1.89821
hoxb3a	ENSDARG00000029263	134	612	298	1310	1640	1683	0.0079936	0.00104968	6.72498	1.00457	4.22343	-1.08274
HPGD	ENSDARG00000012016	15	202	63	91	37	112	0.00123482	7.65303e-05	3.36803	3.30076	5.72909	1.87968
HPS3	ENSDARG00000015749	16	97	84	148	129	131	0.00460402	0.00048229	3.72798	2.06943	4.65328	0.102924
hsc70	ENSDARG00000012381	10	107	18	91	51	93	0.0249189	0.00501576	2.85738	2.06814	3.38763	-2.0488
hsd11b1lb	ENSDARG00000069043	9	28	19	23	29	30	0.00666524	0.000819765	1.79657	2.69937	4.35878	-0.32423
HSPA12A	ENSDARG00000070603	53	206	141	344	395	473	0.00301614	0.000262666	5.09408	1.58338	4.9984	0.553951
HSPH1	ENSDARG00000019874	466	3783	1753	3707	3850	4263	1.12818e-05	7.60009e-08	8.56623	2.09115	10.9876	8.44811
htr7b	ENSDARG00000027587	0	15	7	2	2	2	0.00485961	0.000523094	-1.02132	4.21179	4.60781	-0.0118741
HYAL1	ENSDARG00000059916	9	160	135	170	167	150	0.00613953	0.000733245	3.95616	2.24122	4.42023	-0.325939
hyal2a	ENSDARG00000059931	56	212	152	39	36	63	1.69437e-05	1.33711e-07	3.55528	4.80125	10.461	7.56089
hykk.2	ENSDARG00000074341	7	52	10	15	22	32	0.00781167	0.0010179	1.58785	2.96088	4.2402	-0.52043
IER2	ENSDARG00000086881	62	117	135	324	303	318	0.00933366	0.00130774	4.81207	1.56738	4.10399	-1.00656
IFI30	ENSDARG00000056378	22	73	26	154	103	132	0.0439571	0.0108514	3.41324	1.49825	2.98206	-2.83895
ifitm1	ENSDARG00000093303	4	12	9	10	9	16	0.0105077	0.00154819	0.631927	2.82974	4.01281	-0.899564
IGFLR1	ENSDARG00000091650	4	51	25	64	55	51	0.0379406	0.00886169	2.34437	1.86066	3.08847	-2.52921
igfn1.2	ENSDARG00000075926	0	3	10	4	1	5	0.0313068	0.00682568	-1.09013	3.13128	3.22559	-2.19004
igsf3	ENSDARG00000077002	77	415	322	931	1293	1319	0.0135926	0.00220285	6.31991	1.03183	3.82363	-1.75647
igsf5b	ENSDARG00000090953	0	30	7	2	20	5	0.042563	0.0104001	-0.163041	3.17776	3.00438	-2.56821
IKBKG	ENSDARG00000017037	29	151	51	229	237	266	0.0189588	0.00348304	4.27494	1.43959	3.58012	-1.87527
im:7151449	ENSDARG00000086724	17	95	55	77	62	113	0.00187817	0.000135497	3.26913	2.58051	5.38514	1.34038
IPCEF1	ENSDARG00000099252	0	18	25	7	4	13	0.0288338	0.00611307	0.126466	3.27794	3.28354	-2.10696
IRAK4	ENSDARG00000100534	8	92	9	25	18	46	0.0124323	0.00192868	1.88884	2.98788	3.89473	-1.10158
IRF2	ENSDARG00000040465	8	25	58	61	46	45	0.0211335	0.00402848	2.44416	2.24035	3.50321	-1.80787
irg1	ENSDARG00000069844	142	294	910	367	533	474	0.000967817	5.38629e-05	5.95065	2.85105	5.94569	2.01627
ISG15	ENSDARG00000086374	0	6	11	0	2	1	0.00360128	0.000341032	-1.63732	4.95392	4.84902	0.294169
ism2a	ENSDARG00000089691	121	320	325	314	334	449	7.97503e-05	1.29707e-06	5.52261	2.6635	8.5406	5.79904
ITGA9	ENSDARG00000032435	73	519	368	286	233	317	1.62143e-05	1.27174e-07	5.35528	3.31619	10.5069	8.05199
itgae.1	ENSDARG00000098012	8	7	26	28	0	22	0.038488	0.00906177	0.515372	4.07962	3.07675	-2.46183
itih3b	ENSDARG00000102722	8	14	21	9	47	10	0.0159374	0.00273548	1.27117	3.05211	3.70825	-1.40604
itpr1a	ENSDARG00000014655	92	333	245	435	512	577	0.000287076	8.52304e-06	5.63989	1.998	7.15556	3.92247
jdp2b	ENSDARG00000020133	269	1428	925	2910	3240	3500	0.000327984	1.05425e-05	7.89935	1.26636	7.00921	3.44257
jmjd1ca	ENSDARG00000100022	161	1373	629	2268	2403	2717	0.0012193	7.49076e-05	7.48147	1.29329	5.74219	1.48335
JPH2	ENSDARG00000028625	201	139	99	424	289	376	0.0236879	0.00469152	5.15402	1.63862	3.42284	-2.33495
KANK3	ENSDARG00000076566	56	395	306	709	542	825	0.00182817	0.000130106	5.83266	1.66866	5.40926	1.16035
KANK4	ENSDARG00000059473	126	576	379	832	1105	1021	0.00032467	1.02564e-05	6.42927	1.71909	7.02804	3.66012
kcnab2b	ENSDARG00000062134	2	22	16	21	12	8	0.0105652	0.00155921	0.843496	3.03694	4.00898	-0.904557
KCNG2	ENSDARG00000035961	17	98	55	31	29	29	0.000216236	5.71184e-06	2.55559	4.0588	7.43626	4.13419
kcnh6a	ENSDARG00000001803	30	197	91	284	467	327	0.0189941	0.0034941	4.74897	1.38969	3.57844	-1.95068
kcnh6b	ENSDARG00000010296	1	24	54	22	24	4	0.0249449	0.0050293	1.04826	3.42227	3.38622	-1.94716
KCNJ15	ENSDARG00000058988	5	13	1	1	0	1	0.00223048	0.000173549	-1.4976	5.52459	5.23912	0.835449
kcnj1a.3	ENSDARG00000086248	0	9	15	1	0	2	0.00291565	0.000250682	-1.47429	5.31322	5.02529	0.551278
KCNN4	ENSDARG00000086091	15	82	97	153	120	143	0.00754181	0.000967857	3.71883	1.98146	4.26774	-0.569384
KDELC2	ENSDARG00000021408	10	294	48	150	186	232	0.0214699	0.00411588	3.97955	1.95331	3.49188	-1.99736
KHNYN	ENSDARG00000092488	18	50	27	122	107	69	0.0435534	0.0107238	3.083	1.64081	2.98827	-2.78535
KIAA0355	ENSDARG00000105288	189	548	354	1258	1099	1336	0.0010504	6.08548e-05	6.66077	1.43355	5.86997	1.81442
kif26ba	ENSDARG00000013343	543	2332	745	2278	2383	2970	8.19615e-05	1.35275e-06	7.96172	2.0176	8.50779	5.54307
klhl24b	ENSDARG00000008275	40	194	200	400	448	695	0.0148527	0.00247738	5.25545	1.3214	3.76098	-1.69754
KNDC1	ENSDARG00000100473	5	43	77	36	84	34	0.0139606	0.00227795	2.48716	2.65406	3.80573	-1.28066
krt94	ENSDARG00000044975	205	2185	1112	203	112	118	1.25922e-06	2.79854e-09	5.71883	6.11111	14.5348	11.5419
ksr1b	ENSDARG00000030933	170	527	652	425	437	357	1.94206e-05	1.72603e-07	5.97328	3.29568	10.2299	7.7787
lacc1	ENSDARG00000076914	26	183	250	279	181	270	0.00173654	0.000120828	4.66191	2.36215	5.45334	1.36631
lamb1b	ENSDARG00000045524	218	1144	854	654	1039	1116	7.45316e-06	3.94149e-08	6.86947	2.82705	11.6268	9.23046
LBH	ENSDARG00000087377	13	102	34	40	72	64	0.00236916	0.000186391	2.85318	2.83175	5.19732	1.0424
ldb3b	ENSDARG00000099974	86	101	50	169	83	212	0.0100015	0.00144041	4.05393	2.17961	4.05173	-1.0041
ldlra	ENSDARG00000029476	198	764	725	1687	1546	2233	0.000646061	2.90047e-05	7.19999	1.47319	6.33763	2.49529
LDLRAD3	ENSDARG00000078600	26	149	43	206	254	258	0.0332805	0.00740187	4.18927	1.35029	3.18301	-2.58747
LENG9	ENSDARG00000062374	66	77	111	351	230	271	0.0448886	0.0111584	4.59472	1.37711	2.96739	-3.06485
LETMD1	ENSDARG00000030641	63	190	112	134	177	152	0.000187577	4.53102e-06	4.36952	2.84595	7.60193	4.58525
lgals3bpb	ENSDARG00000040528	10	46	99	63	106	83	0.0135664	0.00219405	3.12007	2.22521	3.82577	-1.29568
lgals9l3	ENSDARG00000041060	4	44	34	10	17	50	0.00574425	0.000667242	1.6632	3.32125	4.47238	-0.140573
LHCGR	ENSDARG00000026081	0	15	0	0	1	0	0.0127735	0.00200434	-2.56927	4.65643	3.87412	-1.18564
lifrb	ENSDARG00000039863	6	154	86	145	173	142	0.0193944	0.00359388	3.70504	1.94418	3.56354	-1.82842
limd1a	ENSDARG00000077964	189	469	330	596	776	625	0.000163074	3.72624e-06	6.16081	2.18732	7.74372	4.70701
LMCD1	ENSDARG00000002002	81	388	301	453	375	300	0.000117102	2.32716e-06	5.47343	2.63782	8.09243	5.22316
lmod1a	ENSDARG00000056111	56	239	194	452	478	526	0.00218976	0.000168484	5.35622	1.5903	5.2565	0.964484
lmod2b	ENSDARG00000045864	13	117	58	55	21	35	0.000491023	1.92326e-05	2.6529	3.92375	6.60546	3.09526
LOC100000332	ENSDARG00000091234	790	1024	1209	3770	3749	4722	0.0105511	0.0015556	8.31185	1.13637	4.01023	-1.78843
LOC100000748	ENSDARG00000099955	71	25	26	67	17	24	0.0159367	0.00273459	2.40437	3.23769	3.70842	-1.44414
LOC100001242	ENSDARG00000104638	3	9	5	10	10	13	0.028611	0.00605344	0.349909	2.35416	3.28869	-2.10014
LOC100001991	ENSDARG00000058252	21	54	13	5	2	15	0.000540871	2.26946e-05	0.955018	5.39782	6.49679	2.7509
LOC100006649	ENSDARG00000100134	2	12	27	23	18	17	0.034978	0.00792905	1.11428	2.38582	3.14688	-2.35457
LOC100151503	ENSDARG00000102691	3	5	2	10	2	8	0.0476287	0.0121351	-0.427393	2.5689	2.92327	-2.69706
LOC100329245	ENSDARG00000017649	2	15	11	10	5	6	0.00394531	0.00038955	0.232849	3.5222	4.77357	0.293002
LOC100330530	ENSDARG00000104539	74	631	587	555	579	490	0.000101424	1.86116e-06	5.99998	2.72963	8.26171	5.41687
LOC100331077	ENSDARG00000045137	0	12	1	2	0	1	0.00878584	0.00119811	-1.96985	4.32135	4.15147	-0.74428
LOC100333456	ENSDARG00000090548	57	100	64	179	179	308	0.0153381	0.0025839	4.29963	1.61007	3.73857	-1.59948
LOC100333474	ENSDARG00000040067	9	89	81	100	76	104	0.00492026	0.000531517	3.29025	2.36954	4.59888	0.0412109
LOC100334500	ENSDARG00000100946	11	92	98	70	37	54	0.000967817	5.39746e-05	2.97646	3.38084	5.9444	2.19438
LOC100535882	ENSDARG00000068104	7	10	14	19	20	35	0.0452348	0.011288	1.33252	2.10332	2.96132	-2.679
LOC100535945	ENSDARG00000089107	1	112	25	16	15	65	0.0361153	0.00828417	1.6914	2.9884	3.12387	-2.41828
LOC100535981	ENSDARG00000092199	184	689	494	174	135	139	9.31055e-07	1.79217e-09	5.26755	4.80264	15.0833	11.8585
LOC100536600	ENSDARG00000102916	262	538	418	1028	1090	1398	0.000646819	2.91009e-05	6.73501	1.66572	6.33549	2.55178
LOC100536673	ENSDARG00000091598	5	136	71	97	51	83	0.00675296	0.000832828	3.07247	2.72886	4.35009	-0.372462
LOC101882918	ENSDARG00000062929	103	439	420	1197	1258	1553	0.00720703	0.000912063	6.55983	1.0931	4.30023	-0.914877
LOC101883506	ENSDARG00000104859	0	18	12	0	0	7	0.00467925	0.000492197	-1.36576	5.54122	4.64189	0.0113409
LOC101883924	ENSDARG00000069904	30	84	25	8	31	43	0.00121026	7.40764e-05	2.25949	4.12751	5.74902	1.85326
LOC101884755	ENSDARG00000033587	7	35	90	104	32	43	0.0198006	0.00370344	2.62906	2.56298	3.54766	-1.74435
LOC101885235	ENSDARG00000036545	8	105	98	147	115	112	0.00978439	0.00139595	3.55766	2.13818	4.06867	-0.90556
LOC101885672	ENSDARG00000037476	47	307	139	339	211	307	0.000528538	2.17194e-05	4.89998	2.34623	6.52552	3.04521
LOC101885865	ENSDARG00000104429	35	71	44	93	76	151	0.00671429	0.000826444	3.47967	2.14934	4.35432	-0.397014
LOC101886030	ENSDARG00000102191	160	287	105	441	457	647	0.00814504	0.00108094	5.53713	1.59721	4.20744	-0.935608
LOC103909705	ENSDARG00000104936	12	38	13	57	51	28	0.0275417	0.00574106	2.17927	2.16789	3.31656	-2.11613
LOC103910452	ENSDARG00000090277	0	10	1	0	1	0	0.00336366	0.000309142	-2.39876	4.99347	4.90499	0.312608
LOC103911757	ENSDARG00000089477	20	143	67	290	233	321	0.0369186	0.00853696	4.33714	1.24069	3.10808	-2.74344
LOC108179090	ENSDARG00000058023	0	14	3	0	0	0	0.000667343	3.06847e-05	-2.38157	6.1211	6.30141	2.08229
LOC108179198	ENSDARG00000095864	12	10	4	12	16	16	0.0468747	0.0118935	0.83066	2.43168	2.93385	-2.7059
LOC108181664	ENSDARG00000051823	89	49	37	97	120	91	0.0238695	0.00473898	3.57052	2.08965	3.41754	-2.08818
LOC405768	ENSDARG00000044615	38	131	81	76	132	193	0.00108811	6.44005e-05	3.93385	2.57588	5.835	2.03375
LOC559800	ENSDARG00000077590	13	41	31	40	59	63	0.00814895	0.00108185	2.56263	2.30902	4.20698	-0.591048
LOC562049	ENSDARG00000101028	35	159	159	461	459	632	0.0468652	0.0118857	5.13814	1.00801	2.93419	-3.19998
LOC563082	ENSDARG00000077736	693	3818	1381	1889	2168	2623	1.72784e-06	4.65591e-09	8.18955	2.91661	13.9303	11.3286
LOC564748	ENSDARG00000089543	80	187	214	93	142	212	0.000132905	2.76794e-06	4.51746	3.31642	7.96271	5.06157
LOC565124	ENSDARG00000095082	9	115	18	76	80	67	0.0215035	0.00412528	2.83658	2.11758	3.49068	-1.8633
LOC566194	ENSDARG00000098327	5	69	93	60	95	113	0.0191647	0.00353564	3.08222	2.16278	3.57219	-1.74301
LOC566587	ENSDARG00000086098	294	1699	1097	1882	1811	1900	7.45316e-06	3.88026e-08	7.61197	2.27896	11.6424	9.21838
LOC566996	ENSDARG00000087017	9	36	12	11	15	13	0.00184296	0.000131779	1.22658	3.68153	5.40166	1.26864
LOC567622	ENSDARG00000059888	157	665	624	1583	1739	2136	0.00190244	0.000137589	7.07728	1.23871	5.37605	0.921542
LOC569534	ENSDARG00000010654	15	105	61	188	106	103	0.0089201	0.00122414	3.60827	2.05617	4.1398	-0.784717
LOC569566	ENSDARG00000104015	9	133	52	222	145	165	0.0431492	0.0106056	3.73688	1.52035	2.9941	-2.8592
LOC571488	ENSDARG00000069514	0	12	0	0	5	0	0.0388345	0.00917235	-2.30858	3.92017	3.07038	-2.43411
LOC797436	ENSDARG00000057230	18	9	28	27	33	25	0.0403203	0.00966427	1.80923	2.45212	3.04294	-2.56503
LOC797620	ENSDARG00000074235	36	67	49	204	170	171	0.0416577	0.0101067	3.90881	1.37102	3.01942	-2.84697
LOC799279	ENSDARG00000090844	0	102	49	10	23	12	0.0395635	0.00941208	1.15747	3.62448	3.05682	-2.50953
LOXA	ENSDARG00000003259	100	482	80	27	74	86	0.000202399	5.04695e-06	3.89612	4.85517	7.52449	4.44385
LRRC1	ENSDARG00000102684	47	146	90	93	188	256	0.001886	0.000136218	4.2363	2.35223	5.38199	1.28626
LRRC10	ENSDARG00000045612	0	41	1	0	0	0	0.00253277	0.000205478	-2.33246	6.28561	5.14047	0.659379
LRRC17	ENSDARG00000037960	19	135	77	162	185	246	0.00677499	0.000840803	4.08565	1.76529	4.34486	-0.469749
lrrc8aa	ENSDARG00000032188	85	174	245	663	722	737	0.0384321	0.00903937	5.70784	1.05165	3.07805	-3.05162
lrrfip1a	ENSDARG00000030012	75	270	267	546	568	614	0.00141989	9.25094e-05	5.65581	1.66159	5.61381	1.52584
LSP1	ENSDARG00000027310	1504	5341	2618	2991	3436	3892	2.28023e-07	1.68491e-10	8.92628	3.04574	18.321	14.6387
LTB4R	ENSDARG00000032631	8	16	86	45	32	41	0.0292036	0.0062027	2.25282	2.51196	3.27589	-2.19187
LTBP1	ENSDARG00000056922	134	411	135	463	565	632	0.00174849	0.000122079	5.69805	1.81444	5.44719	1.23499
LURAP1	ENSDARG00000044406	8	106	82	31	29	38	0.0005531	2.34472e-05	2.56007	3.95298	6.47549	2.90734
lygl1	ENSDARG00000056874	5	24	60	49	22	31	0.0153802	0.0025947	2.02279	2.70398	3.73635	-1.37718
lzts2b	ENSDARG00000077207	7	41	36	58	67	105	0.0389105	0.00920768	2.69754	1.68368	3.06836	-2.5983
malt3	ENSDARG00000068152	10	57	40	40	101	111	0.0202782	0.00382204	2.90483	2.00453	3.531	-1.79828
MANF	ENSDARG00000063177	94	547	377	1232	1381	1606	0.00545264	0.000616578	6.60227	1.08918	4.51619	-0.522634
map3k20	ENSDARG00000074219	21	145	48	77	78	211	0.00459638	0.000480826	3.59192	2.43047	4.65499	0.114362
MAP3K8	ENSDARG00000061710	18	71	80	60	43	61	0.000819859	4.14373e-05	3.0083	3.18238	6.11011	2.43976
map4k3a	ENSDARG00000087742	76	230	185	632	587	1019	0.0320999	0.00706965	5.69725	1.0277	3.20714	-2.80498
2005-03-01	ENSDARG00000032552	37	73	70	112	199	279	0.030127	0.00646698	4.03233	1.54602	3.25396	-2.44481
MARCO	ENSDARG00000059294	1	34	64	13	47	10	0.0278838	0.00584908	1.41117	3.21463	3.30675	-2.09174
MB	ENSDARG00000031952	35	191	31	158	126	173	0.00956893	0.00135548	3.91393	2.0967	4.08458	-0.920777
MCC	ENSDARG00000105237	61	286	192	730	647	764	0.00941577	0.00132479	5.69478	1.17683	4.09698	-1.14362
mcoln3a	ENSDARG00000078363	26	52	154	99	83	112	0.00604725	0.00071786	3.59883	2.54228	4.43194	-0.274686
megf6b	ENSDARG00000074808	62	139	64	224	173	306	0.00763797	0.00098424	4.44258	1.77158	4.25857	-0.675913
meis1a	ENSDARG00000002937	41	109	98	178	211	240	0.00389687	0.000381399	4.32188	1.84539	4.78553	0.272379
METTL11B	ENSDARG00000042033	14	24	35	28	6	28	0.00394269	0.000387591	1.67231	3.6936	4.77642	0.345806
MFAP4	ENSDARG00000090783	14	47	260	48	97	193	0.0254532	0.00516241	3.55027	2.53656	3.37246	-2.16801
mfge8b	ENSDARG00000045803	140	358	230	711	707	953	0.00193269	0.000141264	6.05875	1.48927	5.36042	1.04263
mgat1a	ENSDARG00000012407	35	350	162	480	515	639	0.00567668	0.000655023	5.37193	1.48416	4.48262	-0.391146
MGLL	ENSDARG00000036820	134	180	75	380	395	468	0.0268935	0.00555264	5.15369	1.36652	3.33411	-2.48819
mgst1.2	ENSDARG00000022165	12	7	14	1	18	25	0.027655	0.005774	0.653464	3.55881	3.31355	-2.06416
mhc1uka	ENSDARG00000092731	0	9	4	1	3	11	0.0333816	0.00743224	-0.936842	3.01649	3.18086	-2.26453
MIA3	ENSDARG00000008184	63	734	413	1187	1339	1719	0.00835004	0.00111899	6.5992	1.22797	4.1886	-1.12587
mical2a	ENSDARG00000075608	17	138	133	60	34	50	0.000198523	4.93871e-06	3.17242	4.08388	7.54002	4.38311
micall1a	ENSDARG00000079811	33	160	183	307	401	406	0.00780935	0.00101707	4.92303	1.54362	4.24065	-0.767603
mkl2a	ENSDARG00000088307	43	435	139	568	548	688	0.00712668	0.000896407	5.50941	1.46362	4.30972	-0.726489
mkl2b	ENSDARG00000076867	467	1572	1074	1038	1073	1036	7.98269e-07	1.34441e-09	7.2847	3.17413	15.4468	12.5536
MLF1	ENSDARG00000077301	108	485	239	842	922	792	0.00132084	8.42132e-05	6.1387	1.54036	5.67079	1.55874
MLIP	ENSDARG00000089920	32	85	57	70	60	59	0.000649661	2.94476e-05	3.21403	3.0875	6.32787	2.76832
mllt4a	ENSDARG00000029472	235	1706	940	3720	3564	4157	0.00131118	8.31552e-05	8.03686	1.11048	5.67848	1.2872
MLX	ENSDARG00000037891	21	67	86	207	151	177	0.0266488	0.00547944	3.89912	1.52456	3.34109	-2.26072
mmp15a	ENSDARG00000051962	23	135	95	161	107	130	0.00104931	6.06574e-05	3.89515	2.50917	5.87198	2.09345
mmp15b	ENSDARG00000013072	82	182	79	216	231	278	0.00197891	0.000146439	4.6618	2.05649	5.33913	1.17603
mmp20b	ENSDARG00000055479	15	38	44	56	33	36	0.00374268	0.000360096	2.46967	2.86988	4.81811	0.430282
mmp23ba	ENSDARG00000043079	17	109	46	99	56	73	0.00180428	0.000127661	3.19082	2.74594	5.42055	1.39724
mmrn2a	ENSDARG00000076135	156	781	457	710	1128	1294	0.00014302	3.12438e-06	6.62234	2.01586	7.87297	4.84411
mmrn2b	ENSDARG00000073711	82	256	216	617	410	509	0.00200064	0.000149022	5.51951	1.73487	5.3288	1.06088
mon1ba	ENSDARG00000035686	0	12	0	0	1	0	0.012428	0.00192741	-2.62099	4.53548	3.89508	-1.15527
mpeg1.2	ENSDARG00000043093	3	377	192	313	170	256	0.0431258	0.0105978	4.28506	2.1785	2.99449	-2.9544
MPL	ENSDARG00000039222	7	23	8	20	31	42	0.046985	0.0119328	1.5564	1.96799	2.93211	-2.74148
MPP1	ENSDARG00000105287	79	399	235	444	360	590	0.000211058	5.47397e-06	5.56257	2.20767	7.46651	4.36987
mpp7a	ENSDARG00000102470	33	209	106	448	386	423	0.0161288	0.00278385	4.94772	1.28086	3.69893	-1.75653
MRVI1	ENSDARG00000074602	1	38	19	3	27	25	0.0278735	0.00584116	0.907251	3.14738	3.30747	-2.07728
ms4a17a.11	ENSDARG00000053561	31	262	153	519	489	663	0.018746	0.00342591	5.27514	1.19547	3.58887	-2.01149
ms4a17a.7	ENSDARG00000043796	46	242	144	176	185	224	0.000136219	2.89715e-06	4.58175	2.71607	7.92883	5.01934
MSS51	ENSDARG00000075463	27	221	42	192	164	149	0.00658241	0.000803437	4.03363	2.13877	4.36985	-0.424965
msx1b	ENSDARG00000008886	14	551	219	646	624	647	0.0354741	0.00808248	5.45838	1.49098	3.13681	-2.88566
Msx3	ENSDARG00000015674	220	1688	554	581	751	770	7.20883e-06	3.7116e-08	6.66556	3.26922	11.6868	9.29193
MTSS1	ENSDARG00000059604	108	237	245	591	611	865	0.00641164	0.000777159	5.80999	1.37524	4.38816	-0.640726
MXD4	ENSDARG00000054031	36	313	124	467	482	346	0.00686973	0.000856815	5.11788	1.63866	4.3345	-0.625758
mxra5a	ENSDARG00000074815	60	342	147	620	710	881	0.0147179	0.00244756	5.68707	1.11932	3.76744	-1.75179
myct1a	ENSDARG00000056125	2	33	33	1	0	4	0.000348925	1.14842e-05	-0.457632	6.71238	6.95086	3.04148
myct1b	ENSDARG00000088546	0	42	15	9	0	1	0.00699639	0.000878673	-0.793051	5.4907	4.32068	-0.441451
myo1ca	ENSDARG00000020924	51	218	157	237	155	265	0.000292705	8.77468e-06	4.67126	2.57504	7.13542	3.9457
myo1cb	ENSDARG00000061579	126	368	226	299	273	356	3.85746e-05	4.75176e-07	5.36278	2.82132	9.35253	6.78343
myo9aa	ENSDARG00000076729	96	858	700	1791	1963	2106	0.00468131	0.000492639	7.10373	1.23096	4.64138	-0.382804
MYOCD	ENSDARG00000098836	181	1042	574	244	372	389	1.11635e-06	2.36356e-09	5.97022	3.99021	14.7406	11.8531
myom1b	ENSDARG00000104836	66	925	270	482	240	502	0.000251116	7.14125e-06	5.63856	3.03763	7.27876	4.09365
myom2a	ENSDARG00000075433	277	456	175	802	550	1162	0.00821261	0.00109188	6.23122	1.65661	4.20195	-1.066
MYZAP	ENSDARG00000075017	18	138	85	127	131	220	0.00309977	0.000273622	3.93403	2.14479	4.9749	0.634517
napab	ENSDARG00000020405	123	254	188	401	477	472	0.000862765	4.46286e-05	5.49605	1.92572	6.06336	2.27251
napga	ENSDARG00000006617	93	430	352	944	964	1216	0.00237312	0.000187101	6.30817	1.32326	5.1951	0.728132
ND2	ENSDARG00000063899	34284	19448	11519	58149	61812	66022	0.0288206	0.00610889	12.4339	1.27424	3.2839	-4.10209
ND3	ENSDARG00000063914	1097	1172	572	2511	2608	3245	0.00794295	0.00104074	7.96821	1.48911	4.22809	-1.32632
ND6	ENSDARG00000063922	9055	7672	4744	25246	26058	30136	0.0265157	0.00543661	11.08	1.07837	3.34522	-3.63842
nedd4a	ENSDARG00000099843	56	153	100	491	362	423	0.0313536	0.00684039	4.99127	1.15813	3.22446	-2.64803
nfat5b	ENSDARG00000102556	17	64	73	50	123	99	0.00534309	0.000597505	3.27143	2.3934	4.53365	-0.0700191
nfatc2a	ENSDARG00000100927	97	200	181	140	208	171	0.000119416	2.41337e-06	4.67737	3.07309	8.0651	5.19766
nfic	ENSDARG00000043210	9	173	83	164	171	203	0.0119527	0.00183564	3.92809	1.89598	3.92124	-1.20882
NHSL2	ENSDARG00000089066	310	1391	757	2956	3307	4269	0.00122517	7.54602e-05	7.93537	1.06828	5.7377	1.40276
NINL	ENSDARG00000098414	46	201	170	239	215	366	0.00069774	3.27835e-05	4.80429	2.20912	6.259	2.64531
nkd2b	ENSDARG00000055271	58	730	257	475	362	618	0.00031447	9.5936e-06	5.68409	2.52751	7.07389	3.79688
nkx3.3	ENSDARG00000069327	0	13	16	17	2	3	0.0302386	0.00650402	-0.316156	3.44237	3.25095	-2.1561
nocta	ENSDARG00000077726	164	387	506	1332	1406	1869	0.0185371	0.00337523	6.78265	1.02748	3.59676	-2.27617
npm2b	ENSDARG00000053963	4	37	33	27	42	47	0.0154038	0.0026009	2.04511	2.35784	3.73508	-1.38083
nppb	ENSDARG00000052958	4	60	33	1	2	16	0.000496765	1.9692e-05	0.52523	5.90685	6.5899	2.80341
nr4a2b	ENSDARG00000044532	83	305	163	757	912	743	0.0206484	0.00390871	5.82901	1.0507	3.51916	-2.24339
NR4A3	ENSDARG00000055854	198	531	706	1325	1376	1627	0.0013522	8.68137e-05	6.94404	1.54317	5.65232	1.4036
NRAP	ENSDARG00000009341	84	218	58	483	332	452	0.0464333	0.0117368	5.03405	1.24745	2.94082	-3.18486
nuak1a	ENSDARG00000020086	22	169	120	168	142	152	0.000744208	3.58102e-05	4.10986	2.53597	6.20265	2.5955
obscnb	ENSDARG00000022101	57	412	251	884	529	915	0.00625004	0.000750354	5.8715	1.46005	4.4075	-0.609605
obsl1a	ENSDARG00000003684	68	276	97	487	170	243	0.00389917	0.000382187	4.8554	2.24221	4.78436	0.198268
olfml2a	ENSDARG00000005648	372	832	324	412	445	493	2.71788e-05	2.681e-07	6.17736	3.30047	9.84078	7.34127
or109-5	ENSDARG00000102990	0	18	0	1	0	1	0.0216324	0.00416056	-2.26257	4.22779	3.48618	-1.77834
ora1	ENSDARG00000098601	1	80	4	10	10	12	0.0310225	0.00674075	0.593252	3.11109	3.23217	-2.19885
orai1a	ENSDARG00000011515	24	53	22	95	62	67	0.0173411	0.00308153	2.91888	2.05461	3.645	-1.5974
osbpl3b	ENSDARG00000040482	8	418	351	406	392	427	0.0192323	0.00355458	5.05376	2.04469	3.56936	-2.02604
P2RY13	ENSDARG00000069944	24	60	45	69	69	22	0.00336283	0.000308904	2.80272	3.11204	4.90543	0.571697
P2RY4	ENSDARG00000053570	13	21	13	5	2	12	0.000949192	5.20681e-05	0.567745	4.80919	5.96681	2.01433
P3H1	ENSDARG00000071212	108	739	371	1167	1314	1324	0.000882767	4.65128e-05	6.63252	1.4666	6.03738	2.09781
P3H2	ENSDARG00000103026	35	154	93	177	129	224	0.00110393	6.58151e-05	4.21873	2.28637	5.82161	1.99989
P3H4	ENSDARG00000104089	34	147	117	343	322	554	0.0339614	0.00761688	4.8512	1.16379	3.16797	-2.724
P4HA2	ENSDARG00000010085	144	278	357	1077	1085	1074	0.0208951	0.00396748	6.34176	1.09423	3.51127	-2.35991
PACSIN2	ENSDARG00000078014	53	170	91	324	292	309	0.00497859	0.000540453	4.75403	1.62235	4.58957	-0.120645
PALLD	ENSDARG00000040009	234	1441	808	1767	1579	1975	2.5414e-05	2.43908e-07	7.40531	2.02781	9.92333	7.3683
PALM2	ENSDARG00000099005	4	107	55	50	80	59	0.00958383	0.00135988	2.77362	2.61217	4.08283	-0.815997
PAMR1	ENSDARG00000093480	37	362	310	185	90	236	0.000131718	2.71863e-06	4.66252	3.61327	7.97608	5.08252
paox1	ENSDARG00000043403	20	53	10	38	57	53	0.0257863	0.00524238	2.39838	2.22822	3.36437	-2.0485
papL	ENSDARG00000102421	28	48	99	79	54	116	0.00539598	0.000607573	3.34332	2.5822	4.52436	-0.0921166
PARP4	ENSDARG00000069934	222	700	508	577	615	831	1.10088e-05	7.2546e-08	6.40401	2.69808	11.0319	8.63132
PCDH12	ENSDARG00000076594	26	170	200	241	196	236	0.00131827	8.39859e-05	4.54236	2.29681	5.67244	1.73772
pcolcea	ENSDARG00000056913	189	2080	1208	548	648	720	2.71578e-06	9.80097e-09	6.80103	3.88793	13.0863	10.6008
pdgfbb	ENSDARG00000038139	51	417	242	435	553	732	0.00103889	5.98376e-05	5.62581	1.83914	5.8804	1.96892
pdk2a	ENSDARG00000020876	310	1248	386	1859	2312	2734	0.0037263	0.000358071	7.44283	1.2668	4.82132	-0.124458
pdk2b	ENSDARG00000059054	10	188	75	111	66	138	0.00275447	0.000230224	3.53405	2.75622	5.07447	0.826394
PEAK1	ENSDARG00000079756	76	460	352	748	612	632	0.000412896	1.47329e-05	5.95375	1.97387	6.78266	3.34311
PEAR1	ENSDARG00000060753	9	177	81	142	153	187	0.00835182	0.00112003	3.84687	2.05941	4.18809	-0.722614
PECAM1	ENSDARG00000060263	6	28	16	20	2	36	0.0110776	0.00166095	1.08204	3.63274	3.97496	-0.959621
pfkmb	ENSDARG00000060797	110	436	93	485	257	449	0.00341289	0.000315801	5.31563	2.14468	4.89282	0.325594
PGPEP1	ENSDARG00000054666	43	183	83	336	339	405	0.0123955	0.00191939	4.80946	1.34969	3.89732	-1.37358
phactr4a	ENSDARG00000015552	484	2700	1958	947	978	1524	2.7798e-07	2.6752e-10	7.61611	3.73286	17.6416	14.1302
PHF5A	ENSDARG00000045155	164	162	137	440	543	618	0.0295806	0.00631552	5.49942	1.28708	3.26641	-2.67725
phldb2a	ENSDARG00000079889	147	407	428	595	652	851	0.000224163	6.01882e-06	6.16087	2.08222	7.39915	4.22333
phldb2b	ENSDARG00000074843	45	335	213	549	463	645	0.00222692	0.000173053	5.49566	1.6371	5.24079	0.920695
pkd1a	ENSDARG00000030417	677	2394	1267	2303	2081	2635	2.07256e-06	6.38264e-09	8.08991	2.48367	13.567	11.0157
PKD2	ENSDARG00000014098	58	518	254	432	389	482	0.000148124	3.30005e-06	5.53362	2.42626	7.83268	4.87519
pkn1a	ENSDARG00000060184	105	757	412	1334	1401	1807	0.00206058	0.000155768	6.77905	1.27765	5.30267	0.844979
pkp3b	ENSDARG00000079438	83	212	198	381	517	457	0.00201912	0.000151228	5.3703	1.72947	5.32012	1.06515
pla2g4aa	ENSDARG00000024546	88	335	184	469	443	573	0.00051037	2.05553e-05	5.54365	1.88396	6.56167	3.04955
pla2g4f.1	ENSDARG00000056535	0	20	27	5	10	11	0.0319757	0.00702691	0.259906	3.18752	3.21032	-2.23098
PLAG1	ENSDARG00000051926	39	243	33	176	202	229	0.0154303	0.00260908	4.21842	1.9019	3.73341	-1.59711
PLEKHO2	ENSDARG00000016774	38	326	192	382	553	533	0.00256807	0.000209646	5.33379	1.7037	5.12879	0.749057
plk2b	ENSDARG00000019130	28	208	170	275	349	280	0.00222082	0.000172156	4.78043	1.95345	5.24384	1.00884
plpp1a	ENSDARG00000053381	161	467	264	464	430	576	6.29573e-05	9.27199e-07	5.84619	2.46439	8.80593	6.12098
plpp2a	ENSDARG00000002231	26	192	134	112	84	112	0.000149594	3.35439e-06	3.91029	3.30996	7.82068	4.84184
PLPP3	ENSDARG00000059933	700	3809	1786	4774	5147	5876	7.45378e-06	3.98118e-08	8.87788	1.80079	11.6168	9.08364
plxdc2	ENSDARG00000059950	76	443	287	482	489	527	0.000115634	2.27452e-06	5.69256	2.24525	8.10965	5.2375
PNPLA2	ENSDARG00000089390	43	82	62	112	104	171	0.00395327	0.00039061	3.79391	2.16179	4.77203	0.298194
PODXL	ENSDARG00000031228	2204	11411	7453	1189	1430	1605	1.3142e-09	6.32375e-14	8.80677	5.47073	34.5532	21.8495
POLQ	ENSDARG00000044622	42	213	193	549	421	689	0.0153861	0.00259643	5.33994	1.26975	3.736	-1.75605
polr2ea	ENSDARG00000074274	18	3	2	3	0	2	0.0119527	0.00183486	-1.08113	4.8792	3.92146	-1.07085
postna	ENSDARG00000043806	98	522	265	738	639	753	0.000309881	9.42377e-06	6.02597	1.87714	7.08618	3.78822
ppfibp1a	ENSDARG00000045749	64	576	362	384	307	369	3.91571e-05	4.89303e-07	5.51836	3.00269	9.32804	6.75667
ppfibp1b	ENSDARG00000100057	35	232	111	429	564	544	0.0287683	0.00609641	5.13885	1.10216	3.28498	-2.55188
PPP1R15A	ENSDARG00000069135	1313	4461	2693	8222	8660	9276	8.6509e-06	5.03685e-08	9.53133	1.55787	11.3845	8.75627
PPT1	ENSDARG00000039980	32	231	59	356	399	418	0.048515	0.012423	4.77436	1.14811	2.91093	-3.17722
prkag2a	ENSDARG00000012625	71	113	145	320	201	322	0.00746644	0.000954232	4.75475	1.80588	4.27549	-0.692492
prkd2	ENSDARG00000104676	213	559	170	954	912	1053	0.0063475	0.000765525	6.3497	1.44281	4.39647	-0.718117
PRKD3	ENSDARG00000079967	70	934	284	574	527	475	0.000227978	6.17609e-06	5.8846	2.66072	7.38091	4.22097
PRMT9	ENSDARG00000036755	37	27	19	55	79	18	0.0353204	0.00803555	2.44292	2.51784	3.13987	-2.44709
PRPSAP1	ENSDARG00000099222	54	250	126	776	570	596	0.0448934	0.0111618	5.45706	1.00241	2.96723	-3.19909
prr33	ENSDARG00000097224	259	366	145	982	554	1090	0.0330816	0.00734475	6.15225	1.32939	3.18708	-2.9475
prtga	ENSDARG00000100783	9	101	33	135	107	75	0.0259201	0.00527707	3.18222	1.87815	3.3609	-2.1306
PSME1	ENSDARG00000002165	7	55	28	73	40	64	0.0159164	0.00273034	2.52169	2.13748	3.70925	-1.45164
PTGFRN	ENSDARG00000078172	60	89	115	306	258	430	0.04648	0.0117508	4.72055	1.24048	2.94019	-3.13162
PTGIR	ENSDARG00000038278	0	25	10	0	4	2	0.00477844	0.000509344	-1.06636	5.11915	4.62271	0.00363219
ptpn23b	ENSDARG00000098689	80	270	127	581	510	433	0.00611305	0.000729681	5.39821	1.50504	4.42292	-0.511562
ptpn2b	ENSDARG00000035986	35	93	75	245	319	272	0.0466605	0.0118212	4.38827	1.16313	2.93705	-3.06911
ptrfa	ENSDARG00000076411	40	114	84	231	187	290	0.00807168	0.00106692	4.36886	1.63617	4.21455	-0.740601
PXDN	ENSDARG00000098733	344	929	488	1058	896	1570	9.41294e-05	1.69764e-06	6.95651	2.20597	8.33211	5.42677
pxnb	ENSDARG00000060766	84	536	202	529	366	427	0.000209327	5.40893e-06	5.58021	2.42557	7.47503	4.37923
QSER1	ENSDARG00000074750	28	558	218	883	911	831	0.0338251	0.00757493	5.84896	1.21479	3.17088	-2.89018
rab14l	ENSDARG00000035188	42	315	213	759	568	818	0.0146499	0.00242637	5.64849	1.21161	3.77207	-1.73694
rab22a	ENSDARG00000015807	22	211	96	233	244	382	0.00718101	0.000906005	4.53905	1.70132	4.30388	-0.598395
RAB31	ENSDARG00000020128	258	365	189	382	365	362	0.000342136	1.1167e-05	5.62232	2.65452	6.96993	3.64558
RAB3IL1	ENSDARG00000007711	65	225	305	189	260	243	0.000165369	3.78769e-06	4.94494	2.89509	7.73179	4.75974
RAB8B	ENSDARG00000068628	9	66	40	98	93	120	0.0257819	0.00524024	3.12835	1.66087	3.36458	-2.11647
RABEP2	ENSDARG00000061213	17	145	60	144	130	283	0.0128698	0.00202493	3.93805	1.80818	3.86865	-1.3072
rapgef5a	ENSDARG00000075271	96	241	103	262	180	356	0.000987566	5.55037e-05	4.87614	2.32296	5.92703	2.11476
RASIP1	ENSDARG00000074829	11	105	161	37	52	47	0.000601278	2.62419e-05	3.02303	3.92173	6.4023	2.85801
RBCK1	ENSDARG00000031954	15	22	24	35	75	50	0.038443	0.00904377	2.35872	1.94773	3.07779	-2.54886
rbms2a	ENSDARG00000044179	123	345	203	205	247	335	4.36368e-05	5.62731e-07	5.18658	2.96653	9.21189	6.61549
RCN3	ENSDARG00000037961	41	779	324	1164	1168	1200	0.0165377	0.00288705	6.32902	1.29779	3.6796	-2.02863
RECK	ENSDARG00000090039	356	3281	1189	3360	3777	4966	0.0002063	5.27691e-06	8.38249	1.70324	7.49265	4.07731
RECQL5	ENSDARG00000059556	11	153	60	127	50	55	0.00238895	0.000189322	3.19945	3.06882	5.1882	1.02519
REEP5	ENSDARG00000100742	72	310	180	830	697	814	0.0123869	0.00191746	5.80218	1.11475	3.89786	-1.53053
REST	ENSDARG00000103046	90	403	227	822	937	1030	0.00432721	0.000443298	6.09948	1.21091	4.70064	-0.110804
rhoca	ENSDARG00000021309	459	2320	1096	1483	1485	1866	1.03247e-06	2.13628e-09	7.68428	2.81991	14.8649	12.1154
rhocb	ENSDARG00000018328	54	168	106	194	159	427	0.00371144	0.000356285	4.60092	2.04782	4.82415	0.302998
RHPN2	ENSDARG00000014577	46	146	145	162	194	363	0.00206308	0.000156156	4.56962	2.13783	5.30121	1.12218
rilp	ENSDARG00000074660	21	81	38	102	181	123	0.0210185	0.00400098	3.53644	1.68461	3.50683	-1.91092
rin3	ENSDARG00000077618	163	573	404	798	825	948	8.373e-05	1.38999e-06	6.40696	2.01073	8.48664	5.68468
RNF114	ENSDARG00000009886	8	73	47	51	49	47	0.00263416	0.000217293	2.63132	2.8425	5.10798	0.897652
RNF144B	ENSDARG00000024940	13	202	65	120	100	169	0.0029866	0.000258967	3.74406	2.47424	5.00656	0.701056
RNF183	ENSDARG00000068851	15	43	16	45	20	49	0.00937152	0.00131586	2.16358	2.66747	4.10064	-0.758793
RNF185	ENSDARG00000032997	13	60	86	121	95	190	0.0240422	0.00478599	3.53825	1.74077	3.41234	-2.08311
RNF212	ENSDARG00000090319	0	12	0	0	0	2	0.01825	0.00330102	-2.49817	4.27319	3.60854	-1.5925
rp1l1b	ENSDARG00000088377	0	31	52	10	14	9	0.0384507	0.00904929	0.705828	3.34851	3.07747	-2.46179
RPUSD4	ENSDARG00000012674	10	45	61	90	63	137	0.0291087	0.00617836	3.07994	1.80418	3.27795	-2.26859
rpz3	ENSDARG00000089889	4	50	4	0	2	6	0.00167165	0.000115626	-0.489059	5.76058	5.47963	1.25102
rpz5	ENSDARG00000075718	56	617	454	424	641	710	0.000316096	9.74966e-06	5.91524	2.40021	7.0628	3.75988
RSPO4	ENSDARG00000038593	0	13	0	4	0	0	0.03265	0.00722344	-2.33833	4.07608	3.19583	-2.23589
SAMD4A	ENSDARG00000075759	415	748	637	861	766	978	3.67129e-05	4.2751e-07	6.81256	2.65717	9.44126	6.8399
sat1a.2	ENSDARG00000095908	31	63	33	141	131	160	0.0407825	0.00980868	3.59788	1.43623	3.03514	-2.77119
sat1a.1	ENSDARG00000035652	15	30	49	35	15	46	0.00401788	0.000399816	2.20043	3.22976	4.75886	0.331314
sbk3	ENSDARG00000057687	25	61	3	13	24	23	0.0284576	0.0060114	1.56528	3.19671	3.29236	-2.12228
scn4aa	ENSDARG00000098738	4	3	12	13	3	7	0.0290676	0.00616683	0.0225809	3.02387	3.27894	-2.11351
SCPEP1	ENSDARG00000040072	61	185	135	301	387	412	0.0027952	0.000236021	5.02125	1.66371	5.06009	0.667028
SCUBE1	ENSDARG00000063097	87	197	127	374	504	692	0.0164146	0.00285766	5.34662	1.27537	3.68503	-1.86002
sdk1a	ENSDARG00000078866	6	84	104	82	107	121	0.0130996	0.00207947	3.31554	2.18248	3.85443	-1.26281
sdk2b	ENSDARG00000060452	134	641	444	1269	1392	1461	0.000726455	3.46064e-05	6.75079	1.40147	6.22444	2.38327
SEC16B	ENSDARG00000099554	9	38	54	51	41	75	0.00958383	0.00135932	2.60468	2.37355	4.08305	-0.806003
SEC23IP	ENSDARG00000061413	56	509	293	1174	1076	1227	0.0155883	0.00265155	6.2645	1.06096	3.72482	-1.92825
sec24a	ENSDARG00000104375	276	1793	1035	3724	4027	4952	0.000966507	5.36225e-05	8.18224	1.08758	5.94848	1.71655
SELPLG	ENSDARG00000105023	14	115	70	145	182	242	0.0172975	0.00306798	3.91883	1.58931	3.64734	-1.70203
2010-09-01	ENSDARG00000099236	147	487	433	897	1052	959	0.000412614	1.46327e-05	6.44907	1.73437	6.78724	3.2941
SEPW1	ENSDARG00000035136	105	425	228	808	816	754	0.00144337	9.46644e-05	6.03786	1.52142	5.59989	1.45419
SERP1	ENSDARG00000099439	186	728	221	1261	1243	1430	0.00562416	0.000644362	6.6586	1.28862	4.49172	-0.588492
serpina10a	ENSDARG00000005924	43	143	73	343	383	407	0.0462331	0.0116706	4.75511	1.04833	2.9438	-3.1164
SETD9	ENSDARG00000074456	7	47	3	20	16	14	0.0316239	0.0069298	1.09821	2.77115	3.21763	-2.23369
SGCA	ENSDARG00000074156	62	85	54	187	192	196	0.0177615	0.00318483	4.15915	1.62113	3.62752	-1.78275
SH3BGRL	ENSDARG00000058302	123	443	160	709	730	907	0.00380201	0.000369345	5.98699	1.42894	4.80373	0.0827203
SH3BP2	ENSDARG00000021982	27	81	17	21	22	17	0.00107134	6.29957e-05	2.05866	4.08585	5.84861	1.97867
SH3BP4	ENSDARG00000030104	3	297	173	74	80	124	0.00686411	0.000853936	3.50303	3.32614	4.33635	-0.432786
sh3glb1a	ENSDARG00000045294	50	184	90	329	391	466	0.01365	0.00221873	4.92891	1.30114	3.81979	-1.53541
sh3glb1b	ENSDARG00000010956	25	115	91	209	252	200	0.0088358	0.00120875	4.23725	1.65575	4.14667	-0.842929
SH3KBP1	ENSDARG00000075853	66	222	115	386	369	341	0.00249048	0.000200249	5.04823	1.73511	5.15547	0.826726
sh3pxd2ab	ENSDARG00000061758	173	933	327	1246	1109	1282	0.000423124	1.5433e-05	6.73833	1.74993	6.7516	3.2037
SH3TC2	ENSDARG00000089917	136	130	158	225	186	249	0.00180607	0.000127925	4.79952	2.43717	5.41932	1.28965
shank3b	ENSDARG00000063054	15	373	308	215	167	244	0.000967817	5.39504e-05	4.64779	3.03308	5.94468	2.16202
SHE	ENSDARG00000087956	199	477	618	229	224	358	1.23427e-05	8.84931e-08	5.66603	3.83941	10.8436	8.41775
si: ch211-223l2.4	ENSDARG00000099385	142	596	402	1064	876	1025	0.000227978	6.16685e-06	6.48449	1.79871	7.38196	4.16999
si:cabz01074946.1	ENSDARG00000090396	14	29	51	60	51	61	0.0132396	0.00211508	2.67004	2.2504	3.84536	-1.22348
si:ch1073-138d10.2	ENSDARG00000102692	2	12	22	5	3	12	0.00363308	0.00034649	0.235583	3.93623	4.83999	0.393721
si:ch1073-272o11.3	ENSDARG00000037359	18	29	21	20	33	66	0.0122527	0.00189256	2.17375	2.59948	3.90486	-1.0933
si:ch1073-287p18.1	ENSDARG00000075765	2	6	15	10	19	9	0.040718	0.00978666	0.491238	2.41404	3.03632	-2.52569
si:ch1073-291c23.2	ENSDARG00000074869	123	419	395	432	395	429	3.38499e-05	3.7568e-07	5.74404	2.74854	9.55063	7.01545
si:ch1073-340j19.1	ENSDARG00000103131	5	14	19	13	26	15	0.012446	0.00193281	1.18084	2.75961	3.89358	-1.09474
si:ch1073-392o20.2	ENSDARG00000102599	149	469	433	857	915	1061	0.000360038	1.19281e-05	6.42306	1.74769	6.92509	3.50505
si:ch1073-440b2.1	ENSDARG00000089138	42	317	185	600	570	656	0.00599157	0.000708304	5.50754	1.36396	4.43934	-0.488436
si:ch211-105c13.3	ENSDARG00000089441	85	623	180	507	379	597	0.000419183	1.51884e-05	5.6702	2.30388	6.76228	3.33723
si:ch211-106e7.2	ENSDARG00000097414	57	297	77	407	392	414	0.00906088	0.00125523	5.061	1.54808	4.12619	-0.998324
si:ch211-108c6.2	ENSDARG00000090682	22	107	72	37	19	81	0.000427871	1.56679e-05	2.88802	3.91784	6.74151	3.30868
si:ch211-119e14.1	ENSDARG00000099518	21	107	54	19	76	69	0.000967817	5.39636e-05	2.9416	3.49726	5.94453	2.1922
si:ch211-120j21.1	ENSDARG00000088816	8	351	117	154	163	133	0.00375122	0.000361367	4.02531	2.81151	4.81611	0.352363
si:ch211-125a15.1	ENSDARG00000045790	6	91	9	26	67	36	0.0358322	0.00820197	2.08397	2.36111	3.1291	-2.43618
si:ch211-127b16.6	ENSDARG00000103376	0	13	0	0	0	0	0.00569492	0.000660142	-2.86665	5.10692	4.47831	-0.295348
si:ch211-127i16.2	ENSDARG00000092976	60	135	58	109	89	139	0.000877276	4.61391e-05	3.88322	2.74073	6.04244	2.35647
si:ch211-131k2.3	ENSDARG00000079462	96	126	79	70	50	103	0.000386331	1.32906e-05	3.73747	3.58302	6.85192	3.53864
si:ch211-136a13.1	ENSDARG00000060927	12	101	72	147	177	151	0.0142897	0.00234816	3.74229	1.71942	3.78954	-1.42306
si:ch211-147j13.3	ENSDARG00000044694	154	272	344	151	150	277	6.16788e-05	8.90368e-07	5.07138	3.60191	8.83837	6.16837
si:ch211-14a17.10	ENSDARG00000076534	13	117	24	19	21	12	0.000537706	2.24865e-05	1.94114	4.494	6.50281	2.85831
si:ch211-14a17.6	ENSDARG00000054313	4	36	26	43	48	51	0.0326416	0.00721879	2.14371	1.91354	3.19617	-2.32458
si:ch211-14k19.8	ENSDARG00000088975	110	651	326	661	753	935	0.000130906	2.68967e-06	6.22139	2.02222	7.98406	5.03461
si:ch211-156j16.1	ENSDARG00000092035	709	3633	2230	1137	1167	1489	4.53878e-08	1.26903e-11	7.89127	3.94534	22.5979	17.015
si:ch211-157j23.5	ENSDARG00000095245	0	1	18	1	3	2	0.0403512	0.0096752	-1.40769	3.44085	3.04234	-2.48485
si:ch211-160d14.6	ENSDARG00000079873	0	4	4	11	2	0	0.0488443	0.0125296	-1.46157	3.34941	2.90644	-2.7036
si:ch211-161c3.6	ENSDARG00000078781	32	195	93	294	307	368	0.00662486	0.000813524	4.70293	1.5319	4.36299	-0.512618
si:ch211-166a6.5	ENSDARG00000079745	61	220	183	523	510	590	0.00541299	0.000610792	5.42093	1.36922	4.52142	-0.332067
si:ch211-169p10.1	ENSDARG00000012449	56	237	136	510	380	472	0.00455558	0.000474366	5.21694	1.5156	4.66258	-0.0516638
si:ch211-171h4.5	ENSDARG00000077337	0	33	5	1	1	4	0.00570049	0.000661062	-1.0149	4.66792	4.47754	-0.20806
si:ch211-178n15.1	ENSDARG00000097617	181	367	608	1050	842	889	0.00195303	0.000143468	6.47867	1.84258	5.35126	0.953863
si:ch211-182p11.1	ENSDARG00000104324	0	32	0	1	2	0	0.0319939	0.00703679	-2.00425	4.32356	3.20959	-2.21318
si:ch211-183d21.1	ENSDARG00000092499	59	201	157	451	454	570	0.00640794	0.000776402	5.28278	1.36201	4.38869	-0.551071
si:ch211-185a18.2	ENSDARG00000097772	34	207	149	559	537	523	0.0300322	0.00643956	5.21748	1.0855	3.25619	-2.61912
si:ch211-191a24.3	ENSDARG00000031911	154	611	364	679	680	651	3.8317e-05	4.66471e-07	6.20818	2.344	9.368	6.7907
si:ch211-194b1.1	ENSDARG00000102436	65	1215	631	1527	1546	1885	0.00474124	0.000502368	6.94685	1.55333	4.63043	-0.382033
si:ch211-195m9.3	ENSDARG00000096365	0	33	29	8	14	7	0.0316428	0.00693548	0.47438	3.32243	3.2172	-2.22247
si:ch211-196f5.2	ENSDARG00000041492	7	36	1	0	13	10	0.0336377	0.00751192	-0.18765	4.1789	3.17526	-2.28253
si:ch211-196h16.4	ENSDARG00000094782	11	12	7	12	5	4	0.00459147	0.000479489	0.39879	3.91051	4.65655	0.120787
si:ch211-196h16.5	ENSDARG00000069264	9	5	7	10	6	13	0.0264577	0.00541835	0.417852	2.84918	3.34699	-2.00372
si:ch211-196i2.1	ENSDARG00000007912	68	549	246	238	232	241	1.94206e-05	1.70989e-07	5.14425	3.36042	10.2383	7.75362
si:ch211-197g15.7	ENSDARG00000071355	0	18	13	20	3	3	0.0362271	0.00831679	-0.169697	3.27398	3.1218	-2.37285
si:ch211-197h24.9	ENSDARG00000093760	9	131	20	55	48	75	0.00922213	0.00128614	2.72039	2.583	4.11301	-0.760526
si:ch211-198m17.1	ENSDARG00000091834	98	437	348	526	543	831	0.000209168	5.37464e-06	5.9519	2.07536	7.47956	4.35861
si:ch211-199o1.2	ENSDARG00000056210	6	177	67	141	99	185	0.0189625	0.00348464	3.60178	2.05154	3.57988	-1.78711
si:ch211-1a19.3	ENSDARG00000100968	7	89	13	8	7	9	0.00062386	2.76425e-05	1.07218	4.83251	6.36866	2.58911
si:ch211-203c7.2	ENSDARG00000089871	323	1797	1037	904	1037	1202	7.02074e-07	1.0914e-09	7.2142	3.14721	15.7155	12.7494
si:ch211-203d1.3	ENSDARG00000079591	25	69	24	76	123	86	0.0185371	0.00337525	3.18195	1.91878	3.59676	-1.70976
si:ch211-204c21.1	ENSDARG00000053091	36	224	140	437	447	497	0.00850378	0.00114696	5.11958	1.34848	4.17517	-0.909288
si:ch211-212k18.7	ENSDARG00000055504	255	661	1001	474	457	564	1.73266e-05	1.37565e-07	6.37478	3.46812	10.4351	7.99873
si:ch211-212k18.8	ENSDARG00000086421	9	230	169	109	132	157	0.00191176	0.000138631	3.94513	2.90213	5.37158	1.29087
si:ch211-214b16.3	ENSDARG00000074345	21	244	134	289	264	274	0.00270966	0.000225436	4.63364	1.99266	5.08664	0.759187
si:ch211-215k15.4	ENSDARG00000040130	0	14	0	1	0	0	0.0129581	0.00204641	-2.58531	4.61876	3.863	-1.20294
si:ch211-215k15.5	ENSDARG00000103484	11	14	12	17	9	20	0.00922213	0.00128652	1.13423	3.06873	4.11285	-0.732449
si:ch211-218g4.2	ENSDARG00000078145	32	151	147	443	487	375	0.0358322	0.0082032	4.96501	1.16799	3.12903	-2.81483
si:ch211-221n20.8	ENSDARG00000039652	21	124	77	167	169	206	0.00466915	0.00049091	4.03179	1.85415	4.64335	0.0592738
si:ch211-224l10.4	ENSDARG00000088762	0	13	18	6	3	17	0.0399591	0.00953887	-0.0588942	3.01545	3.0498	-2.49441
si:ch211-225b10.3	ENSDARG00000020224	0	53	50	6	9	16	0.0265545	0.00545733	0.739609	3.77711	3.34322	-2.01502
si:ch211-226h8.11	ENSDARG00000093249	0	19	6	0	1	3	0.00342324	0.000317253	-1.42944	5.10185	4.8902	0.367704
si:ch211-226o13.1	ENSDARG00000087714	7	13	9	16	10	42	0.0384857	0.00905939	1.1335	2.3452	3.07689	-2.47396
si:ch211-235m3.5	ENSDARG00000079385	11	79	22	74	98	133	0.0419296	0.0101833	3.04591	1.6037	3.01545	-2.73084
si:ch211-235o23.1	ENSDARG00000079784	71	401	281	644	590	671	0.000530715	2.20851e-05	5.82007	1.80502	6.51459	2.95131
si:ch211-239e6.4	ENSDARG00000095705	42	57	48	77	79	109	0.00524173	0.000581023	3.3773	2.32853	4.54922	-0.0513871
si:ch211-240b21.5	ENSDARG00000092087	3	22	7	13	26	12	0.0250974	0.00506972	0.89633	2.45749	3.382	-1.95086
si:ch211-248e11.2	ENSDARG00000058940	19	72	61	34	39	30	0.000388429	1.34199e-05	2.63268	3.73736	6.8454	3.40997
si:ch211-251j10.3	ENSDARG00000042409	617	2185	2109	4062	4390	5340	3.91571e-05	4.87616e-07	8.65384	1.67881	9.33093	6.5131
si:ch211-256e16.11	ENSDARG00000100690	17	171	60	128	103	93	0.00154877	0.000104036	3.62691	2.65795	5.54298	1.58382
si:ch211-262i1.6	ENSDARG00000101341	37	120	52	195	244	321	0.0305281	0.00658832	4.29576	1.319	3.24419	-2.49597
si:ch211-262n1.4	ENSDARG00000074223	100	734	379	829	703	989	0.000156323	3.51279e-06	6.31498	2.05457	7.78684	4.75654
si:ch211-263k4.2	ENSDARG00000078324	146	605	335	1451	1448	1638	0.00351732	0.000330881	6.75899	1.1044	4.86622	0.0807312
si:ch211-281l24.3	ENSDARG00000068637	91	515	319	654	601	764	0.000163074	3.72728e-06	6.00924	2.01932	7.74351	4.72356
si:ch211-284e13.9	ENSDARG00000093214	0	10	2	5	3	0	0.0243381	0.00486237	-1.49563	3.71744	3.40399	-1.90041
si:ch211-284o19.8	ENSDARG00000053836	35	159	210	249	218	220	0.00108649	6.42074e-05	4.62485	2.32085	5.83685	1.99465
si:ch211-286b5.5	ENSDARG00000096661	57	368	190	623	632	646	0.00253335	0.000206013	5.65259	1.49695	5.13895	0.725998
si:ch211-286o17.1	ENSDARG00000100446	253	881	810	1797	2185	2563	0.00048993	1.91191e-05	7.45116	1.42731	6.60936	2.88789
si:ch211-39i22.1	ENSDARG00000087508	555	1780	1095	2710	2649	3196	1.73616e-05	1.38679e-07	8.0794	1.87116	10.4277	7.88202
si:ch211-66e2.3	ENSDARG00000078824	1	22	16	5	8	11	0.00575351	0.000669289	0.372814	3.51479	4.47069	-0.169671
si:ch211-66k16.27	ENSDARG00000091280	6	46	20	72	27	45	0.0243014	0.00485163	2.18524	2.1799	3.40516	-1.96177
si:ch211-71m22.1	ENSDARG00000058638	16	70	6	20	46	28	0.0217024	0.00417863	1.9432	2.80584	3.4839	-1.80947
si:ch211-71n6.4	ENSDARG00000102234	34	64	58	159	169	160	0.0221828	0.0043066	3.84739	1.55422	3.46798	-2.02457
si:ch211-74m13.1	ENSDARG00000095312	11	76	51	44	25	90	0.00263066	0.000216838	2.69345	3.05982	5.10919	0.90045
si:ch211-74m13.3	ENSDARG00000076144	228	827	876	633	594	767	6.2445e-06	3.00477e-08	6.57604	3.10691	11.8999	9.49948
si:ch211-79m20.1	ENSDARG00000086778	368	714	344	2041	1644	2226	0.0130113	0.00206133	7.21322	1.10391	3.85912	-1.86519
si:ch211-94l19.4	ENSDARG00000036863	23	228	74	298	324	328	0.0156768	0.00267712	4.59641	1.46949	3.71972	-1.66477
si:ch73-103b11.2	ENSDARG00000105209	267	462	345	880	913	867	0.000658821	3.00847e-05	6.4621	1.86944	6.3141	2.55118
si:ch73-138n13.1	ENSDARG00000075349	259	2151	1033	3517	2943	4263	0.000496765	1.96668e-05	8.08512	1.44145	6.59074	2.7637
si:ch73-139j3.4	ENSDARG00000088044	3	6	6	15	2	14	0.0402413	0.00963529	0.0645927	2.70005	3.04451	-2.50514
si:ch73-142c19.1	ENSDARG00000058871	16	149	17	144	60	79	0.0265535	0.00545202	3.14159	2.21495	3.34373	-2.16008
si:ch73-18b11.2	ENSDARG00000094978	8	44	5	26	4	3	0.00678952	0.000843218	0.628841	4.20901	4.34328	-0.364074
si:ch73-199e17.1	ENSDARG00000094466	25	66	29	96	121	92	0.0169879	0.0029918	3.28404	1.8441	3.66068	-1.60578
si:ch73-217n20.1	ENSDARG00000091584	21	27	23	13	47	35	0.00813665	0.00107943	2.04699	2.99308	4.2082	-0.574924
si:ch73-22o12.1	ENSDARG00000062831	85	243	247	803	852	857	0.020143	0.00378397	5.91197	1.04283	3.53629	-2.22803
si:ch73-248e21.1	ENSDARG00000090625	38	183	106	248	211	294	0.00153977	0.000103319	4.57501	1.96593	5.54714	1.53346
si:ch73-248e21.5	ENSDARG00000088283	30	100	219	142	128	123	0.00149999	9.95328e-05	4.08565	2.78674	5.56962	1.60267
si:ch73-248e21.7	ENSDARG00000096331	43	39	99	115	119	175	0.0332585	0.00739203	3.77275	1.8036	3.18371	-2.53987
si:ch73-261i21.5	ENSDARG00000105061	71	74	93	245	152	160	0.013313	0.00213653	4.2483	1.91255	3.83996	-1.41374
si:ch73-281f12.4	ENSDARG00000059567	30	562	358	145	179	197	9.33193e-05	1.66593e-06	4.81599	3.81287	8.34659	5.55784
si:ch73-335m24.5	ENSDARG00000036383	52	219	177	192	247	242	0.000193418	4.75589e-06	4.74518	2.56531	7.56708	4.54113
si:ch73-341k19.1	ENSDARG00000095946	7	62	140	68	83	100	0.0102027	0.00148264	3.19752	2.47412	4.03613	-0.930802
si:ch73-361h17.1	ENSDARG00000095963	11	34	25	45	48	79	0.0212131	0.0040503	2.46172	1.97359	3.50036	-1.81431
si:ch73-364h19.1	ENSDARG00000097523	19	25	60	34	43	20	0.00549077	0.000622473	2.30515	3.21838	4.5109	-0.0730768
si:ch73-375g18.1	ENSDARG00000075024	27	276	206	552	480	709	0.0178244	0.00320003	5.35277	1.29253	3.625	-1.95984
si:ch73-380l3.2	ENSDARG00000075697	52	153	26	101	132	89	0.0068015	0.000845033	3.65808	2.48882	4.3421	-0.437781
si:ch73-63e15.2	ENSDARG00000016188	612	1417	1850	3762	3636	3766	0.000462988	1.76e-05	8.36857	1.62716	6.66413	2.82142
si:dkey-101k6.5	ENSDARG00000055136	24	86	113	256	185	339	0.0402413	0.00963525	4.31108	1.3351	3.04452	-2.86394
si:dkey-103j14.5	ENSDARG00000002219	27	49	14	50	26	37	0.0084822	0.00114282	2.32148	2.84311	4.17714	-0.633164
si:dkey-106n21.1	ENSDARG00000045792	6	56	17	9	19	48	0.00568684	0.000657874	1.63806	3.29549	4.48022	-0.128325
si:dkey-110g7.8	ENSDARG00000074773	22	67	81	177	100	242	0.0307542	0.00665933	3.83453	1.61216	3.23855	-2.4408
si:dkey-112a7.4	ENSDARG00000104636	39	110	209	308	249	271	0.00809946	0.00107314	4.69409	1.82426	4.21138	-0.796931
si:dkey-118j18.2	ENSDARG00000096457	157	277	157	584	764	825	0.012309	0.00190363	5.86976	1.27607	3.90174	-1.54929
si:dkey-11f4.20	ENSDARG00000100887	57	96	27	119	113	97	0.0111117	0.00166713	3.59988	2.17718	3.97296	-1.08615
si:dkey-11o18.5	ENSDARG00000087633	97	13	18	28	20	39	0.0479692	0.0122414	2.18519	2.90272	2.91868	-2.80795
si:dkey-163m14.2	ENSDARG00000059507	61	80	96	75	96	113	0.00109026	6.45804e-05	3.76142	2.8731	5.83328	2.03642
si:dkey-164f24.2	ENSDARG00000089418	77	239	217	177	167	279	8.39398e-05	1.40396e-06	4.82942	2.97461	8.47886	5.72318
si:dkey-165a24.9	ENSDARG00000090052	1	14	1	1	3	6	0.0172828	0.00306223	-0.972353	3.41366	3.64834	-1.50306
si:dkey-16j16.4	ENSDARG00000089862	144	78	211	316	280	334	0.0329613	0.00731169	5.01051	1.74672	3.18945	-2.74728
si:dkey-16l2.20	ENSDARG00000098191	74	244	127	253	193	324	0.000378539	1.28778e-05	4.85276	2.40278	6.87322	3.56265
si:dkey-172j4.3	ENSDARG00000074183	17	175	42	107	185	122	0.00757365	0.000973765	3.70989	2.16289	4.26441	-0.575128
si:dkey-178e17.3	ENSDARG00000058658	3	32	15	32	27	45	0.0415849	0.0100771	1.69011	1.94752	3.02096	-2.59767
si:dkey-182g1.6	ENSDARG00000055831	23	33	15	28	33	31	0.00770543	0.000997383	2.08272	2.83657	4.25132	-0.503176
si:dkey-183p4.10	ENSDARG00000077907	8	12	27	24	19	33	0.0220575	0.00427522	1.58735	2.48546	3.47184	-1.81545
si:dkey-184p18.2	ENSDARG00000077407	80	205	85	363	407	505	0.0134794	0.00217581	5.10584	1.3583	3.83022	-1.55057
si:dkey-185m8.2	ENSDARG00000099026	31	64	105	43	72	113	0.0018324	0.000130495	3.36737	2.97986	5.40748	1.3742
si:dkey-192l18.9	ENSDARG00000077878	24	277	257	599	493	722	0.0226957	0.00443276	5.40935	1.3177	3.45275	-2.29134
si:dkey-193c22.2	ENSDARG00000076735	91	491	357	1001	758	1017	0.00100561	5.6953e-05	6.25159	1.59314	5.91102	1.94063
si:dkey-199f5.8	ENSDARG00000018853	152	450	323	1111	1236	1651	0.00675479	0.000834029	6.58846	1.08926	4.3493	-0.832622
si:dkey-19b23.8	ENSDARG00000103211	33	386	204	451	581	719	0.00544198	0.000614848	5.47911	1.56312	4.51775	-0.345933
si:dkey-1h24.6	ENSDARG00000092653	0	10	7	7	5	0	0.0244248	0.00488449	-1.04821	3.89822	3.4016	-1.90339
si:dkey-203a12.4	ENSDARG00000102868	0	18	0	1	0	0	0.0134002	0.00215621	-2.52673	4.75692	3.83506	-1.24396
si:dkey-206d17.12	ENSDARG00000101034	57	198	151	203	270	307	0.000474382	1.82307e-05	4.79661	2.24961	6.64081	3.22432
si:dkey-21h14.8	ENSDARG00000096083	7	11	11	32	14	22	0.0417677	0.0101394	1.22857	2.19791	3.01772	-2.57834
si:dkey-220k22.1	ENSDARG00000035471	50	346	76	546	516	567	0.0368899	0.0085222	5.27545	1.18928	3.10899	-2.9079
si:dkey-222h21.3	ENSDARG00000092941	0	16	0	0	0	0	0.00604362	0.000716557	-2.8184	5.22017	4.43294	-0.358092
si:dkey-226k3.4	ENSDARG00000090634	40	39	27	82	71	82	0.0233936	0.0046151	3.06045	1.99705	3.4315	-1.99413
si:dkey-22n8.3	ENSDARG00000089853	66	119	199	351	273	464	0.0128698	0.00202504	5.00899	1.60721	3.86862	-1.47283
si:dkey-238c7.16	ENSDARG00000069537	59	283	144	162	228	182	9.06878e-05	1.58405e-06	4.65904	2.93136	8.3854	5.60125
si:dkey-238i5.2	ENSDARG00000101613	180	1138	1251	115	117	115	1.51288e-06	4.00388e-09	5.42724	5.95116	14.1071	11.1389
si:dkey-239n17.4	ENSDARG00000070428	158	392	91	324	295	277	0.00124115	7.71016e-05	5.19187	2.5178	5.72455	1.75125
si:dkey-23n7.10	ENSDARG00000104129	23	19	21	29	6	50	0.0162844	0.00282324	1.75879	3.1992	3.69147	-1.4446
si:dkey-240h12.3	ENSDARG00000095458	21	83	54	37	40	27	0.0003398	1.10446e-05	2.66223	3.80419	6.97744	3.58539
si:dkey-240h12.4	ENSDARG00000034210	32	317	157	151	128	275	0.000251639	7.18034e-06	4.50535	2.99281	7.27494	4.14315
si:dkey-249d8.1	ENSDARG00000095783	10	50	93	112	70	62	0.0116704	0.0017757	3.09363	2.33562	3.93905	-1.09255
si:dkey-251i10.2	ENSDARG00000093957	5	90	120	134	97	96	0.0187175	0.003418	3.36477	2.19179	3.5901	-1.7423
si:dkey-254e1.1	ENSDARG00000058508	66	82	26	66	85	104	0.00811551	0.00107585	3.39587	2.45766	4.21001	-0.644405
si:dkey-256e7.8	ENSDARG00000092022	5	10	8	5	4	4	0.0018366	0.000130882	-0.0360484	4.06315	5.40572	1.19765
si:dkey-25e12.3	ENSDARG00000055365	13	52	41	82	83	132	0.0221894	0.00431122	3.11488	1.72162	3.46741	-1.93218
si:dkey-261h17.1	ENSDARG00000095268	366	1761	785	1018	1158	1033	2.04673e-06	6.04818e-09	7.19109	2.99912	13.6284	11.0834
si:dkey-264d12.1	ENSDARG00000090973	10	625	299	457	464	623	0.0194821	0.00361294	5.32237	1.97064	3.56075	-2.08561
si:dkey-266m15.6	ENSDARG00000078508	66	151	164	320	276	493	0.00549879	0.000624971	5.01464	1.6805	4.50868	-0.305679
si:dkey-27h10.2	ENSDARG00000094485	18	46	60	70	66	57	0.00433824	0.000445472	2.95884	2.5276	4.69789	0.224708
si:dkey-27i16.2	ENSDARG00000098293	84	76	107	77	191	123	0.00424206	0.000429287	4.04289	2.59051	4.71873	0.178201
si:dkey-27j5.3	ENSDARG00000007289	62	298	82	366	327	384	0.00395327	0.000390723	5.0098	1.77488	4.77186	0.165026
si:dkey-27p18.3	ENSDARG00000092228	0	18	4	3	9	7	0.0421347	0.0102588	-0.435539	2.7202	3.01157	-2.5509
si:dkey-29h14.10	ENSDARG00000096959	8	38	25	23	54	20	0.00658299	0.000804726	1.9587	2.86997	4.36897	-0.306901
si:dkey-31f5.8	ENSDARG00000094428	13	21	9	38	25	29	0.0343935	0.00775682	1.71603	2.202	3.15841	-2.36119
si:dkey-32e6.3	ENSDARG00000092934	39	119	85	318	322	439	0.0496833	0.0127926	4.68262	1.05021	2.89551	-3.19223
si:dkey-32n7.4	ENSDARG00000002956	75	52	25	57	17	24	0.00411138	0.000411297	2.5433	3.74183	4.74287	0.307736
si:dkey-34d22.2	ENSDARG00000100379	3	2	11	4	7	7	0.0350525	0.00795437	-0.219705	2.84333	3.1452	-2.33315
si:dkey-37m8.11	ENSDARG00000040230	4	4	5	7	1	10	0.0219752	0.00425504	-0.378555	3.25639	3.47433	-1.78587
si:dkey-37o8.1	ENSDARG00000071727	8	33	17	29	30	41	0.0105612	0.0015581	1.91941	2.42318	4.00937	-0.908124
si:dkey-42i9.6	ENSDARG00000013681	56	147	149	369	414	492	0.0130113	0.00206069	5.0771	1.3176	3.85929	-1.48965
si:dkey-49n23.1	ENSDARG00000040920	69	312	121	257	286	390	0.000471305	1.80067e-05	5.02611	2.24233	6.64899	3.22205
si:dkey-53k12.2	ENSDARG00000099806	0	10	1	0	4	0	0.0108183	0.00161009	-2.1346	4.47409	3.99169	-0.994168
si:dkey-54n8.2	ENSDARG00000087793	55	143	138	408	529	459	0.0307948	0.00666958	5.11415	1.12973	3.23775	-2.64484
si:dkey-63b1.1	ENSDARG00000043664	15	30	24	0	0	0	1.20522e-05	8.46708e-08	-0.90919	8.80411	10.8852	6.15546
si:dkey-65j6.2	ENSDARG00000103586	4	18	15	15	9	43	0.0210557	0.00401012	1.17064	2.61464	3.50563	-1.74669
si:dkey-73n10.1	ENSDARG00000069168	41	453	312	697	905	1098	0.0104652	0.00153941	5.98381	1.31322	4.01587	-1.34233
si:dkey-73n8.3	ENSDARG00000089205	2	25	14	13	13	11	0.00721119	0.000912936	0.821815	3.07692	4.29971	-0.433245
si:dkey-76i15.1	ENSDARG00000105188	1	8	8	17	2	1	0.0155829	0.0026479	-0.526454	3.70796	3.72555	-1.37462
si:dkey-76p14.2	ENSDARG00000094037	0	13	0	0	2	0	0.0189879	0.00349204	-2.47966	4.34351	3.57875	-1.6383
si:dkey-78a14.5	ENSDARG00000036067	0	22	14	0	0	0	0.000496765	1.96966e-05	-1.93416	7.05325	6.58974	2.45732
si:dkey-79d12.5	ENSDARG00000040284	252	1046	1227	2772	2970	3373	0.0015759	0.000106617	7.83529	1.26566	5.52826	1.05606
si:dkey-7i4.1	ENSDARG00000086897	18	50	97	76	118	24	0.00900843	0.0012419	3.04684	2.93714	4.13198	-0.750352
si:dkey-7j14.6	ENSDARG00000090552	47	145	89	193	243	297	0.00322298	0.000289854	4.50408	1.81491	4.94185	0.522987
si:dkey-85k15.4	ENSDARG00000095047	0	9	19	6	1	5	0.0157257	0.00268725	-0.61277	3.82345	3.71771	-1.38798
si:dkey-86e18.1	ENSDARG00000043536	13	30	62	80	97	84	0.0383392	0.00899906	3.00596	1.74175	3.08039	-2.61306
si:dkey-86e18.2	ENSDARG00000092758	19	78	72	123	130	198	0.0109717	0.00163883	3.73574	1.7616	3.98217	-1.07846
si:dkey-8e10.3	ENSDARG00000058944	0	26	0	0	0	4	0.0308799	0.00669393	-2.17616	4.40795	3.23583	-2.17215
si:dkey-8k3.2	ENSDARG00000038424	18	257	216	153	232	186	0.000804937	4.05141e-05	4.44792	2.77899	6.12435	2.45919
si:dkey-91m3.1	ENSDARG00000089564	53	570	170	324	206	350	0.000239144	6.6397e-06	5.14029	2.86399	7.32987	4.20068
si:dkey-97o5.1	ENSDARG00000042120	37	111	82	239	348	224	0.0233073	0.00458915	4.43345	1.41022	3.43447	-2.17103
si:dkey-9i23.16	ENSDARG00000093954	14	70	68	68	88	104	0.00359908	0.000340477	3.23563	2.35721	4.84995	0.468026
si:dkeyp-35e5.5	ENSDARG00000104026	0	4	25	1	1	0	0.00472693	0.000500169	-1.65708	5.41931	4.63289	-0.0196931
si:dkeyp-57f11.2	ENSDARG00000017036	49	158	112	147	106	99	0.000216236	5.69343e-06	4.0621	3.07731	7.43856	4.35627
si:dkeyp-59a8.4	ENSDARG00000041915	3	36	3	15	7	19	0.0358335	0.00820747	0.66604	2.65536	3.12875	-2.37386
si:dkeyp-61b2.1	ENSDARG00000102160	3	48	34	29	6	21	0.00487156	0.000524937	1.42839	3.68816	4.60584	0.0685956
si:dkeyp-66d1.7	ENSDARG00000038709	35	151	269	403	499	602	0.031011	0.00673581	5.22798	1.28259	3.23255	-2.67683
si:dkeyp-75b4.10	ENSDARG00000079043	0	15	8	0	0	0	0.000481877	1.85825e-05	-2.15219	6.59289	6.62817	2.47332
si:dkeyp-80c12.7	ENSDARG00000052468	13	26	26	41	30	104	0.0380597	0.00890929	2.37818	2.01244	3.08566	-2.5368
si:dkeyp-80c12.8	ENSDARG00000094465	2	99	23	42	49	39	0.0343052	0.00773196	2.15015	2.36502	3.1601	-2.38741
si:dkeyp-89c11.1	ENSDARG00000069292	10	2	3	5	6	3	0.0440847	0.0109098	-0.410993	3.02436	2.97924	-2.60492
si:dkeyp-89c11.2	ENSDARG00000089159	7	13	11	14	31	4	0.0195102	0.00361908	0.872624	3.08215	3.55985	-1.65119
si:dkeyp-97a10.2	ENSDARG00000098129	14	107	100	265	177	210	0.025227	0.00510075	4.09073	1.53002	3.37879	-2.2164
si:rp71-1h20.3	ENSDARG00000099717	0	89	19	11	8	5	0.0227116	0.00443697	0.480815	3.91111	3.45225	-1.82858
si:rp71-1p14.7	ENSDARG00000000349	1	15	16	15	20	15	0.0424596	0.0103638	0.815786	2.25909	3.00622	-2.58394
si:rp71-36a1.2	ENSDARG00000093686	33	26	21	48	57	47	0.0248196	0.0049921	2.54679	2.23787	3.39013	-2.01555
si:rp71-36a1.3	ENSDARG00000071662	5	112	55	30	30	21	0.00129811	8.18266e-05	2.23343	3.92717	5.68828	1.76267
si:zfos-2326c3.2	ENSDARG00000098680	25	278	157	395	303	437	0.00433824	0.00044506	4.9641	1.76005	4.69841	0.0471965
si:zfos-2330d3.8	ENSDARG00000093877	4	24	75	5	0	3	0.0005899	2.54899e-05	0.0558404	6.66698	6.42115	2.52352
si:zfos-741a10.3	ENSDARG00000098774	1	29	17	0	0	0	9.37486e-05	1.68262e-06	-1.55965	7.71601	8.33893	4.18441
SIK1	ENSDARG00000058606	1184	5382	4843	3970	3786	4984	2.7798e-07	2.53843e-10	9.16936	2.98871	17.7175	14.2232
SIX5	ENSDARG00000068406	101	644	230	841	940	1094	0.00153929	0.000103141	6.26356	1.5221	5.54818	1.33657
SLC12A1	ENSDARG00000098096	13	27	11	7	18	21	0.00409937	0.000409897	1.27461	3.50312	4.74479	0.282618
slc12a7b	ENSDARG00000062058	100	263	361	423	490	654	0.00086799	4.54001e-05	5.70906	2.02415	6.05258	2.2295
SLC16A2	ENSDARG00000098922	9	16	78	69	29	41	0.03952	0.00939874	2.3348	2.35814	3.05757	-2.58154
slc16a5b	ENSDARG00000102668	18	35	12	9	56	30	0.0146863	0.00243665	1.84119	2.97385	3.76982	-1.31312
SLC22A31	ENSDARG00000078882	35	198	51	86	158	151	0.00158611	0.00010746	3.91677	2.59828	5.52353	1.53951
slc25a23a	ENSDARG00000005690	21	314	122	333	410	539	0.0146673	0.00243012	4.97388	1.50155	3.77125	-1.6287
SLC25A43	ENSDARG00000102048	36	194	73	247	342	483	0.0243215	0.00485681	4.72116	1.32768	3.4046	-2.26821
slc29a1b	ENSDARG00000054447	208	563	548	839	939	977	9.67388e-05	1.75491e-06	6.5848	2.11829	8.30666	5.43163
SLC35F6	ENSDARG00000016745	9	97	53	172	105	143	0.0289029	0.0061291	3.49307	1.65458	3.28216	-2.30832
slc4a2a	ENSDARG00000028173	37	364	172	513	491	671	0.00479223	0.000511461	5.42513	1.5219	4.62039	-0.152794
SLC7A6	ENSDARG00000054423	36	85	19	73	113	130	0.0269672	0.00557952	3.33207	1.89251	3.33157	-2.20568
slc8a1a	ENSDARG00000013422	103	1071	366	22	37	16	6.06766e-06	2.89047e-08	3.84781	7.42633	11.9394	8.65444
smpd2a	ENSDARG00000040523	2	23	5	3	2	24	0.0122293	0.00188778	0.0208596	3.62273	3.90622	-1.07684
smpd2b	ENSDARG00000052701	46	157	32	123	186	233	0.0174885	0.00311801	4.0441	1.82592	3.63876	-1.74545
smtna	ENSDARG00000074652	14	29	17	8	33	48	0.0109267	0.0016299	1.7781	3.00116	3.98511	-0.946283
SMTNL1	ENSDARG00000041257	7	108	108	42	39	39	0.000923722	4.99598e-05	2.74869	3.77817	5.99261	2.24928
snap23.1	ENSDARG00000012874	84	393	570	1378	1266	1628	0.0268967	0.00555574	6.60454	1.02843	3.33382	-2.73316
SNAPC2	ENSDARG00000036473	18	60	22	63	61	115	0.0188539	0.00345379	2.90806	1.95894	3.58458	-1.70328
snrkb	ENSDARG00000017665	7	136	223	193	286	295	0.0455764	0.0114359	4.30243	1.6555	2.95448	-3.02553
SNTB2	ENSDARG00000051763	262	1015	266	828	933	1272	0.000528538	2.16387e-05	6.66695	2.08563	6.52796	2.85887
sorbs2a	ENSDARG00000003046	184	1130	575	751	791	931	6.04455e-06	2.82495e-08	6.65493	2.73333	11.9628	9.56076
SOS2	ENSDARG00000060506	67	536	349	1129	1117	1393	0.00686411	0.000854133	6.39177	1.16378	4.33622	-0.816799
SOUL3	ENSDARG00000102257	112	268	192	605	523	548	0.00202791	0.00015203	5.64831	1.64173	5.317	1.02351
sprA	ENSDARG00000004406	55	157	125	274	378	510	0.0106747	0.00158205	4.96183	1.43129	4.00115	-1.21258
srfB	ENSDARG00000102867	18	30	40	70	72	122	0.0452348	0.0112875	2.96356	1.65035	2.96135	-2.81922
SRGN	ENSDARG00000077069	1	45	51	17	13	30	0.0170334	0.00300228	1.4399	3.21489	3.65882	-1.49234
SRPX2	ENSDARG00000034559	25	22	3	2	0	2	0.00151219	0.000100633	-0.556549	6.3892	5.563	1.34979
st3gal8	ENSDARG00000007494	35	138	146	224	261	333	0.00367335	0.000352099	4.62104	1.79135	4.83087	0.318445
STARD4	ENSDARG00000102477	39	53	34	103	95	171	0.0334715	0.00745891	3.48199	1.65944	3.17898	-2.50035
STARD9	ENSDARG00000091548	242	1265	798	839	800	1077	2.04673e-06	6.1061e-09	6.89089	2.91652	13.6175	11.0652
stim1b	ENSDARG00000061560	7	29	42	75	34	39	0.0212238	0.0040544	2.31581	2.25487	3.49983	-1.80467
STK26	ENSDARG00000060390	117	435	144	912	645	726	0.00857262	0.00115996	5.92266	1.40827	4.16905	-1.06021
stk38b	ENSDARG00000018516	22	252	140	242	260	381	0.00282447	0.000240136	4.69569	1.9676	5.0501	0.689642
stoml3b	ENSDARG00000057035	1	11	6	11	5	19	0.0453811	0.0113376	0.187096	2.29429	2.95902	-2.64888
STON1	ENSDARG00000104596	26	43	124	159	118	154	0.03265	0.00722549	3.77562	1.76828	3.19568	-2.51535
SVEP1	ENSDARG00000013526	26	351	163	164	206	250	0.000335528	1.08495e-05	4.60071	2.81828	6.9896	3.74058
SYPL1	ENSDARG00000077356	10	51	22	58	58	115	0.0367002	0.00846116	2.70139	1.72886	3.11277	-2.52037
sytl2a	ENSDARG00000061956	142	134	105	395	337	270	0.0155861	0.00264999	5.01639	1.68481	3.72513	-1.74628
SYTL4	ENSDARG00000102433	86	259	72	28	29	86	0.000136219	2.89354e-06	3.47158	4.76549	7.92975	4.89262
TACC1	ENSDARG00000073753	104	1314	796	1414	1720	1866	0.000618922	2.72502e-05	7.13854	1.83244	6.3779	2.56562
tagapa	ENSDARG00000002353	10	135	41	83	116	158	0.0127682	0.00200107	3.40849	2.01498	3.875	-1.23426
TAGLN	ENSDARG00000045408	6	41	11	40	24	68	0.0477293	0.0121631	1.94947	1.94201	2.92205	-2.78587
tanc1a	ENSDARG00000077073	32	213	145	455	533	583	0.0241744	0.0048193	5.1783	1.11832	3.40868	-2.32909
tanc1b	ENSDARG00000089190	64	372	170	613	529	732	0.00274999	0.000229717	5.63954	1.50492	5.07575	0.616874
TATDN3	ENSDARG00000054076	17	15	14	23	14	18	0.0104841	0.0015432	1.43478	3.03788	4.01455	-0.894135
tbc1d10aa	ENSDARG00000102070	130	692	457	1324	1395	1766	0.00095478	5.25125e-05	6.82515	1.34224	5.96151	1.9473
TBC1D2	ENSDARG00000071304	25	129	89	333	268	331	0.0305419	0.00659571	4.50691	1.22403	3.2436	-2.52482
TBC1D8	ENSDARG00000104493	42	131	167	410	449	547	0.0415749	0.0100706	5.07861	1.08238	3.0213	-3.03554
tcirg1b	ENSDARG00000105142	46	210	295	322	243	456	0.00137455	8.8894e-05	5.10075	2.21053	5.63796	1.62477
TDRD6	ENSDARG00000070052	11	34	51	92	116	46	0.0464333	0.0117352	2.88309	1.83981	2.94089	-2.84581
tdrd7a	ENSDARG00000032808	0	29	1	1	0	8	0.0264525	0.005416	-1.46913	4.18448	3.34722	-1.99172
tgfbr2l	ENSDARG00000059363	157	259	268	118	132	165	3.38499e-05	3.707e-07	4.79035	3.8843	9.56198	6.98506
thbs1a	ENSDARG00000103775	220	1095	1264	1086	919	1225	1.88684e-05	1.59794e-07	7.07015	2.77611	10.2993	7.81782
thrap3a	ENSDARG00000101989	11	99	102	200	173	223	0.0272959	0.00567143	3.96254	1.52519	3.32297	-2.29829
tlr22	ENSDARG00000104045	8	13	35	20	3	5	0.00300751	0.000260925	0.776942	4.43495	5.00222	0.663547
tlr5a	ENSDARG00000044415	16	94	172	104	126	110	0.00237756	0.000187721	3.76009	2.66412	5.19316	1.00908
tlr5b	ENSDARG00000052322	81	378	223	190	178	360	4.28503e-05	5.48464e-07	5.05158	3.12222	9.23314	6.63531
TLX1	ENSDARG00000003965	68	268	124	60	53	141	4.61408e-05	6.17574e-07	3.99617	4.1194	9.13524	6.39597
TM4SF18	ENSDARG00000060668	154	380	611	283	304	491	7.80433e-05	1.24677e-06	5.7472	3.20972	8.57155	5.82953
tmcc1a	ENSDARG00000076747	26	248	302	407	452	489	0.00551014	0.000626525	5.2331	1.75911	4.5073	-0.333768
tmem100a	ENSDARG00000087687	93	304	102	62	75	119	5.55259e-05	7.80174e-07	4.10449	4.09606	8.94474	6.20311
TMEM108	ENSDARG00000090230	113	500	147	685	632	844	0.00333536	0.000305258	5.91524	1.56792	4.91222	0.283973
TMEM130	ENSDARG00000103789	4	31	26	3	11	14	0.00123485	7.65916e-05	0.85154	4.33188	5.72861	1.7119
TMEM138	ENSDARG00000090543	26	18	36	43	49	44	0.024802	0.00498737	2.45341	2.34151	3.39062	-2.00655
TMEM184C	ENSDARG00000078789	47	247	180	523	634	681	0.011182	0.00168145	5.46938	1.19939	3.96836	-1.34339
TMEM196	ENSDARG00000013935	2	15	7	10	0	5	0.00659643	0.000808057	-0.48667	4.53967	4.36669	-0.357194
TMEM206	ENSDARG00000012271	7	58	54	72	53	23	0.00697124	0.000872831	2.5111	2.88417	4.32434	-0.389382
TMEM263	ENSDARG00000030465	72	179	75	268	340	394	0.00956893	0.00135555	4.84259	1.5281	4.08455	-1.04476
TMEM98	ENSDARG00000059743	90	357	311	16	22	58	6.48572e-06	3.18325e-08	3.61943	6.31537	11.8414	8.58737
TMOD1	ENSDARG00000078318	141	471	259	72	84	120	2.88437e-06	1.07323e-08	4.59738	4.84574	12.9865	10.0731
TMTC1	ENSDARG00000063149	190	955	529	975	1162	1059	2.5414e-05	2.45988e-07	6.78827	2.22026	9.91589	7.40325
tnfaip8l2a	ENSDARG00000075592	62	56	23	26	64	48	0.00578751	0.000676444	2.78747	3.09679	4.4648	-0.161042
TNFRSF11A	ENSDARG00000087804	17	125	161	128	152	204	0.00253317	0.000205755	4.06928	2.34515	5.13968	0.898917
tnnt2b	ENSDARG00000100694	1	17	21	2	1	0	0.000594885	2.5877e-05	-0.984564	6.25667	6.41138	2.35168
TNRC18	ENSDARG00000077052	480	3245	1774	7655	7123	8271	0.000663057	3.0342e-05	9.02094	1.04186	6.30863	2.16373
tns1b	ENSDARG00000020845	297	3031	1035	1792	2328	2488	3.8124e-05	4.54143e-07	7.85298	2.40188	9.39045	6.68157
tns2a	ENSDARG00000076292	643	2698	1841	2502	2665	2821	6.13693e-07	9.15431e-10	8.29187	2.54635	15.9453	12.9569
TOMM34	ENSDARG00000001557	32	320	199	662	683	866	0.029269	0.00622647	5.59661	1.06726	3.27388	-2.65063
tp53bp2a	ENSDARG00000009136	62	617	285	959	1221	1299	0.00831675	0.00111253	6.32383	1.206	4.19175	-1.07202
tpbgb	ENSDARG00000037186	39	346	299	267	292	436	0.00032467	1.02014e-05	5.17294	2.54105	7.03172	3.77474
tpm4a	ENSDARG00000023963	840	5983	2229	5466	5891	6765	9.06536e-06	5.33341e-08	9.1824	2.06503	11.3286	8.73851
tpmt.2	ENSDARG00000028012	7	26	11	22	18	35	0.0148527	0.00247855	1.50911	2.48377	3.76073	-1.32111
TRAM1	ENSDARG00000019137	76	255	97	486	529	514	0.0130997	0.00208302	5.31482	1.29498	3.85352	-1.53805
TRIL	ENSDARG00000100791	147	382	352	915	971	1320	0.00321469	0.000288662	6.40332	1.33036	4.94421	0.26739
trim35-39	ENSDARG00000071241	23	11	44	22	19	18	0.0129377	0.00204194	1.7643	3.31327	3.86418	-1.15063
TRIM45	ENSDARG00000076781	7	95	58	64	137	154	0.0252286	0.00510229	3.29765	1.88776	3.37863	-2.1128
TRIM69	ENSDARG00000060688	12	275	140	312	284	263	0.00986987	0.0014148	4.56851	1.90533	4.06142	-1.04148
trpc6a	ENSDARG00000056625	69	64	35	12	32	85	0.00310723	0.000274809	2.73487	3.77268	4.97242	0.68097
tspan36	ENSDARG00000024540	111	343	529	577	732	782	0.000821176	4.15685e-05	6.10351	2.00288	6.10812	2.26981
tspan4a	ENSDARG00000089354	29	503	209	505	715	753	0.00928485	0.00129832	5.60606	1.5517	4.1079	-1.11202
tspan4b	ENSDARG00000070391	36	122	137	134	76	201	0.000990517	5.57172e-05	4.04308	2.75488	5.92464	2.16899
ttn.2	ENSDARG00000028213	3818	13969	5267	29423	16248	28562	0.000984978	5.52634e-05	10.9519	1.49218	5.92972	1.12624
twf2b	ENSDARG00000009727	7	86	31	67	33	73	0.00837219	0.00112317	2.61777	2.53541	4.18657	-0.628436
UAP1	ENSDARG00000052170	14	137	101	233	269	309	0.0278735	0.00584174	4.31451	1.36851	3.30741	-2.37625
UBE2J1	ENSDARG00000033489	19	81	109	237	209	257	0.0373036	0.00866563	4.17753	1.33387	3.10022	-2.73805
UCHL1	ENSDARG00000026871	8	158	27	89	139	114	0.0311754	0.00678503	3.27825	1.89032	3.22873	-2.37929
ugt1b1	ENSDARG00000097491	19	32	30	43	33	27	0.00451353	0.000469118	2.26235	2.93087	4.66882	0.186212
ugt1b5	ENSDARG00000089507	13	137	41	70	150	104	0.00711974	0.000895192	3.39316	2.27697	4.31046	-0.464628
unm_hu7910	ENSDARG00000078703	35	197	66	382	321	448	0.0399573	0.00953268	4.76548	1.1517	3.05014	-2.92302
USHBP1	ENSDARG00000089071	10	24	22	29	11	32	0.00655796	0.000798997	1.66211	3.02568	4.3729	-0.30233
USP13	ENSDARG00000079198	15	197	63	289	238	251	0.0282611	0.00595221	4.27725	1.47072	3.29756	-2.38959
usp2b	ENSDARG00000074120	68	149	75	320	208	283	0.00779367	0.00101284	4.63016	1.70996	4.24292	-0.729457
usp43b	ENSDARG00000088072	15	329	169	49	67	23	0.000209327	5.4014e-06	3.33824	4.94517	7.47602	4.31989
UTRN	ENSDARG00000100222	153	391	375	1089	891	1191	0.00262314	0.000215966	6.43016	1.40257	5.11153	0.556449
vclb	ENSDARG00000098695	122	286	237	634	708	676	0.00218976	0.000168402	5.86935	1.54294	5.25678	0.890743
vmhc	ENSDARG00000079564	76	2673	558	423	472	459	0.00020321	5.17266e-06	6.21114	3.92577	7.5069	4.36519
vmhcl	ENSDARG00000079782	33	3138	449	84	101	124	0.000643562	2.87996e-05	4.92759	5.84677	6.3422	2.77816
VPS28	ENSDARG00000103203	21	106	100	268	281	349	0.0453811	0.0113365	4.41869	1.1497	2.95907	-3.02873
VPS36	ENSDARG00000057021	10	36	54	61	75	53	0.013715	0.00223062	2.71965	2.18809	3.81694	-1.27676
VWF	ENSDARG00000077231	0	120	143	2	5	14	0.0103349	0.00150831	0.793726	5.64416	4.02688	-0.873999
wbp1la	ENSDARG00000013245	21	39	33	45	74	54	0.0082954	0.00110808	2.72275	2.37193	4.19394	-0.621013
WBP2NL	ENSDARG00000044852	48	207	130	301	213	403	0.00176259	0.000123559	4.83342	1.9563	5.44	1.32986
WDR63	ENSDARG00000105093	31	69	50	160	104	128	0.011892	0.00181967	3.63984	1.85118	3.92592	-1.17093
wipf2a	ENSDARG00000045298	142	324	110	386	494	384	0.00244582	0.000195247	5.41017	1.96472	5.17022	0.797021
wnt2ba	ENSDARG00000005050	0	16	0	1	0	4	0.0460735	0.011617	-2.02592	3.62022	2.94622	-2.63281
WNT5B	ENSDARG00000102464	13	98	118	188	254	276	0.0389514	0.00921962	4.162	1.37585	3.06768	-2.79269
wu:fa25f02	ENSDARG00000089303	163	231	114	593	561	852	0.0424495	0.0103581	5.69571	1.12119	3.00651	-3.19002
wu:fc46h12	ENSDARG00000104814	485	1594	1078	549	628	611	2.45835e-07	2.01097e-10	6.88937	4.01041	18.0582	14.2847
wu:fc75a09	ENSDARG00000089342	11	61	48	52	61	71	0.00355056	0.00033452	2.82131	2.51514	4.86	0.497067
wu:fi04e12	ENSDARG00000076673	136	923	676	1563	1588	2252	0.000726494	3.46782e-05	7.1287	1.48215	6.22311	2.32511
wu:fi15d04	ENSDARG00000079994	295	753	373	1364	1467	1718	0.00090396	4.84528e-05	7.00582	1.49147	6.01177	1.99358
wu:fi42e03	ENSDARG00000070709	10	76	46	43	59	69	0.00254091	0.00020675	2.7818	2.72426	5.13687	0.945498
wu:fy63c09	ENSDARG00000098959	33	268	211	367	388	386	0.00142539	9.31419e-05	5.10372	1.93221	5.60969	1.58486
WWC3	ENSDARG00000061654	15	262	114	362	356	379	0.0214845	0.00411971	4.73706	1.46377	3.49139	-2.1047
YIPF1	ENSDARG00000014474	9	40	44	73	80	111	0.0370218	0.00857583	2.9067	1.63256	3.1057	-2.55475
YPEL5	ENSDARG00000088929	51	326	167	620	763	698	0.0110431	0.00165471	5.62876	1.19516	3.97698	-1.35285
zfyve9b	ENSDARG00000100764	4	17	26	27	23	13	0.0146453	0.00242421	1.36053	2.7222	3.77254	-1.29881
zgc:101583	ENSDARG00000026682	57	377	86	152	170	161	0.000276347	8.08484e-06	4.48123	3.0939	7.19218	4.02838
zgc:113307	ENSDARG00000044894	34	147	54	122	289	271	0.018345	0.0033288	4.22089	1.67211	3.6041	-1.83107
zgc:113426	ENSDARG00000051793	0	15	27	1	5	10	0.0164252	0.00286154	-0.297086	4.00547	3.68431	-1.44083
zgc:136791	ENSDARG00000091320	16	58	10	63	23	59	0.0280916	0.00590557	2.2984	2.34693	3.3017	-2.15062
zgc:136826	ENSDARG00000100513	23	91	33	121	116	119	0.0110303	0.00165227	3.47858	1.87006	3.97777	-1.05872
zgc:153343	ENSDARG00000097155	18	36	27	82	88	94	0.0455875	0.0114418	2.937	1.55501	2.95421	-2.8274
zgc:153901	ENSDARG00000062423	104	270	253	733	944	1146	0.0215035	0.00412646	6.06383	1.02317	3.49053	-2.34272
zgc:153911	ENSDARG00000002509	220	510	109	741	709	791	0.0144226	0.00237347	6.03897	1.54396	3.78382	-1.80756
zgc:153953	ENSDARG00000070571	32	199	95	335	362	466	0.0154253	0.00260676	4.8405	1.29812	3.73388	-1.6754
zgc:154086	ENSDARG00000104777	1	25	20	11	23	14	0.022533	0.00439341	0.932715	2.73732	3.45745	-1.82408
zgc:162144	ENSDARG00000037603	10	70	55	121	104	208	0.0479692	0.0122445	3.45126	1.45753	2.91855	-2.95528
zgc:162198	ENSDARG00000098540	7	66	58	40	59	55	0.00359908	0.000340265	2.65114	2.77899	4.8503	0.482807
zgc:162595	ENSDARG00000061416	21	209	56	119	106	181	0.00204671	0.000154227	3.85698	2.49608	5.30853	1.19418
zgc:171226	ENSDARG00000044973	0	25	2	2	9	4	0.0426328	0.0104212	-0.703442	3.0195	3.00331	-2.55954
zgc:194981	ENSDARG00000104758	10	24	11	17	11	39	0.0114037	0.00172271	1.42207	2.86513	3.95533	-0.992796
zgc:85866	ENSDARG00000023062	566	2214	1702	4820	4921	6122	7.87337e-05	1.26917e-06	8.68618	1.35378	8.5576	5.51992
zgc:86709	ENSDARG00000057911	133	561	313	1080	822	1165	0.000796827	3.95691e-05	6.41324	1.57215	6.13928	2.28834
zgc:92594	ENSDARG00000089517	7	117	61	123	106	196	0.0268935	0.00555288	3.5121	1.75957	3.33409	-2.21776
zmp:0000000650	ENSDARG00000055245	0	19	0	0	2	1	0.0298138	0.00637966	-2.12708	4.00551	3.2611	-2.13167
zmp:0000000722	ENSDARG00000069608	221	1772	578	1296	1257	1410	3.94429e-05	4.95362e-07	7.15048	2.4041	9.31778	6.6652
zmp:0000000912	ENSDARG00000087575	1	33	16	9	14	1	0.00832654	0.00111437	0.238589	4.21568	4.19085	-0.614799
zmp:0000001082	ENSDARG00000098899	6	59	32	37	23	36	0.00329257	0.000298806	2.10601	3.04836	4.92443	0.59341
zmp:0000001167	ENSDARG00000076651	25	266	95	337	209	442	0.0106439	0.00157595	4.70869	1.72017	4.00323	-1.16906
zmp:0000001316	ENSDARG00000092407	63	25	26	9	31	29	0.00695109	0.000869304	2.09035	3.74539	4.32656	-0.377635
ZNF76	ENSDARG00000013279	31	42	37	106	157	80	0.0489034	0.0125518	3.33759	1.63444	2.90551	-2.96968
znf973	ENSDARG00000100896	2	7	14	13	3	4	0.00883904	0.00121004	-0.0226361	3.52872	4.14609	-0.690469

## Sheet: B
ID	Geneid	X30kGFPpos1	X30kGFPpos2	X30kGFPpos3	X500kGFPneg4	X500kGFPneg5	X500kGFPneg6	adj.P.Val	P.Value	AveExpr	logFC	t	B
abca1b	ENSDARG00000079009	16	212	148	225	239	177	0.00278352	0.000234527	4.3713	2.25996	5.06376	0.744705
ABCC2	ENSDARG00000014031	3	28	70	17	20	87	0.0315025	0.0068926	1.96051	2.69916	3.22046	-2.26762
ABHD14B	ENSDARG00000100531	7	33	28	37	44	42	0.01152	0.00174822	2.16084	2.30386	3.94743	-1.02028
abhd6b	ENSDARG00000070894	23	41	51	60	31	5	0.00424206	0.000429669	2.16949	4.04645	4.71823	0.265247
abi2a	ENSDARG00000058207	25	80	84	202	230	286	0.0402413	0.00962983	4.18704	1.24472	3.04481	-2.83999
ACACB	ENSDARG00000061994	92	552	332	1057	796	1042	0.0010125	5.75829e-05	6.29557	1.57807	5.9042	1.92416
ACAP1	ENSDARG00000056346	18	103	46	86	109	98	0.00292841	0.000252231	3.38646	2.32357	5.02174	0.747068
ACSF2	ENSDARG00000061201	67	245	190	591	509	564	0.0038115	0.000371026	5.49621	1.45392	4.80115	0.154366
ACTN1	ENSDARG00000007219	99	862	506	1847	1540	2098	0.00495075	0.000535764	6.98239	1.18258	4.59444	-0.445815
adam8a	ENSDARG00000001452	113	483	502	257	314	342	1.09422e-05	7.03078e-08	5.58124	3.40493	11.0618	8.63411
adam8b	ENSDARG00000057644	142	303	450	584	557	607	0.000594885	2.58576e-05	5.97027	2.15445	6.41186	2.76532
ADAM9	ENSDARG00000010070	62	144	78	291	319	474	0.0261573	0.0053398	4.81297	1.25965	3.35468	-2.38084
adamts8a	ENSDARG00000007709	24	78	40	120	108	248	0.0367056	0.00846635	3.65432	1.52985	3.11244	-2.64063
ADCY7	ENSDARG00000060070	15	63	64	141	109	158	0.021147	0.00403259	3.53785	1.63385	3.50268	-1.91759
ADPRHL1	ENSDARG00000041589	39	404	223	314	195	333	0.000241267	6.71613e-06	5.0171	2.75532	7.32182	4.19573
adrb2b	ENSDARG00000054510	4	39	38	49	12	35	0.0114037	0.00172231	1.86811	2.91632	3.95545	-0.998079
afap1l1a	ENSDARG00000089162	21	157	197	95	53	85	0.000257559	7.37406e-06	3.68886	3.74089	7.25631	4.08752
AICDA	ENSDARG00000015734	8	29	30	8	3	11	0.000423971	1.54843e-05	0.894073	4.86622	6.74938	3.04489
AIDA	ENSDARG00000014532	43	139	108	351	404	456	0.0283252	0.00597312	4.88761	1.12689	3.29572	-2.49476
ALDH1A2	ENSDARG00000053493	201	543	254	445	547	619	8.39398e-05	1.4025e-06	5.99141	2.47377	8.47967	5.70083
amotl2b	ENSDARG00000061948	130	907	516	2116	2031	2410	0.00464903	0.000488123	7.19707	1.03337	4.64654	-0.38433
ankef1b	ENSDARG00000060211	2	25	39	24	15	40	0.0249867	0.00504135	1.54202	2.58904	3.38496	-1.96278
ANO6	ENSDARG00000061544	10	138	94	153	175	256	0.0166093	0.00290355	3.97229	1.73225	3.67657	-1.65717
antxr1b	ENSDARG00000074075	42	90	24	38	23	33	0.00109617	6.50886e-05	2.5761	3.8127	5.82845	1.99508
antxr2a	ENSDARG00000104118	97	182	81	260	206	309	0.00284035	0.000242322	4.75033	2.02571	5.04486	0.665702
ANXA13	ENSDARG00000013976	204	1016	680	1249	1451	1912	6.22931e-05	9.05232e-07	7.13545	1.88647	8.82511	6.05663
anxa2a	ENSDARG00000003216	53	553	309	630	408	458	0.000409429	1.44803e-05	5.66471	2.37777	6.79426	3.38624
AP3M1	ENSDARG00000029928	15	155	39	208	191	243	0.049908	0.0128793	3.96614	1.33668	2.89195	-3.07595
apoc1l	ENSDARG00000092170	0	21	50	19	1	8	0.0325859	0.00720019	0.181253	3.98115	3.19753	-2.25182
aqp1a.1	ENSDARG00000023713	161	1066	629	349	374	436	1.25868e-06	2.72547e-09	6.08419	3.7962	14.5669	11.7466
ARAP3	ENSDARG00000076801	13	45	82	54	78	67	0.00568815	0.000659083	2.96897	2.52161	4.4792	-0.145147
arf4a	ENSDARG00000045989	21	182	90	279	255	390	0.0159065	0.00272788	4.53602	1.44122	3.70973	-1.67388
arhgap17a	ENSDARG00000020488	151	371	252	535	559	993	0.00113002	6.81158e-05	5.99248	1.7996	5.80047	1.78515
ARHGAP31	ENSDARG00000059472	27	525	361	876	691	922	0.0142602	0.00234125	5.90343	1.497	3.79111	-1.74959
ARHGEF15	ENSDARG00000100293	3	6	19	9	5	14	0.0144556	0.00238307	0.400626	3.10707	3.78167	-1.27966
arhgef9b	ENSDARG00000078624	39	138	121	151	211	169	0.000858967	4.43155e-05	4.2934	2.35322	6.06779	2.38088
atf7a	ENSDARG00000011298	54	271	98	630	424	598	0.0292406	0.0062162	5.29591	1.16643	3.27475	-2.60519
ATL3	ENSDARG00000004270	81	226	186	548	546	748	0.00757365	0.000973554	5.5836	1.29195	4.26453	-0.825083
ATOH8	ENSDARG00000037555	25	226	69	196	182	192	0.00227961	0.000178358	4.2298	2.18836	5.2231	1.02674
ATP10A	ENSDARG00000061039	41	448	263	553	569	729	0.00176681	0.000124063	5.67461	1.75502	5.43758	1.23062
atp2a2a	ENSDARG00000029439	72	595	353	515	539	685	0.000113288	2.16889e-06	5.9025	2.3247	8.14552	5.27254
atp8b5a	ENSDARG00000062040	65	176	210	161	234	277	0.000386331	1.32978e-05	4.76417	2.59197	6.85156	3.53466
atxn1a	ENSDARG00000061687	61	296	270	451	421	496	0.00048226	1.86341e-05	5.46212	2.01638	6.62633	3.15491
BAG2	ENSDARG00000035005	65	208	151	37	91	95	4.31075e-05	5.5383e-07	3.89128	4.19897	9.22508	6.46866
BAG3	ENSDARG00000039486	241	1191	541	1221	1470	1839	6.11064e-05	8.77068e-07	7.14702	1.94677	8.85044	6.0867
bambib	ENSDARG00000099677	51	331	127	120	239	218	0.000188517	4.57188e-06	4.61453	2.961	7.59547	4.57993
BCAP29	ENSDARG00000016231	38	101	62	71	137	162	0.00257392	0.00021055	3.75843	2.37347	5.12628	0.898614
bicc1b	ENSDARG00000070497	101	542	330	223	357	361	1.21876e-05	8.67947e-08	5.49105	3.21824	10.8619	8.42638
bmp16	ENSDARG00000103679	86	487	263	235	243	235	1.09422e-05	7.05538e-08	5.18962	3.36871	11.0585	8.59196
BMP4	ENSDARG00000019995	246	695	430	747	597	849	2.82433e-05	2.81318e-07	6.44694	2.52181	9.79897	7.28433
BMP6	ENSDARG00000015686	41	80	42	51	56	24	0.000951225	5.22254e-05	2.88033	3.59778	5.96493	2.21784
bmp7b	ENSDARG00000063230	126	273	232	246	373	484	0.00031514	9.68986e-06	5.39924	2.41427	7.06702	3.80848
bmpr1ab	ENSDARG00000105045	26	219	195	459	561	615	0.0270972	0.00561669	5.23415	1.17831	3.32808	-2.48943
btbd11b	ENSDARG00000063040	13	38	18	61	21	15	0.00851952	0.00115031	1.93322	3.02537	4.17359	-0.631626
BVES	ENSDARG00000058548	26	247	63	24	48	60	0.000187143	4.51153e-06	3.1411	4.38597	7.60504	4.45355
bzw1b	ENSDARG00000099148	80	441	523	1188	1062	1305	0.00578638	0.000676034	6.46883	1.31449	4.46513	-0.601565
c1qtnf6a	ENSDARG00000055175	180	260	196	31	42	89	3.73972e-05	4.39078e-07	4.00918	5.22049	9.41879	6.64862
C6	ENSDARG00000057113	44	216	199	116	167	157	8.39398e-05	1.40559e-06	4.4118	3.2082	8.47796	5.70065
cab39l1	ENSDARG00000021374	66	702	237	978	1247	1443	0.0153323	0.00258219	6.36054	1.14375	3.73892	-1.92233
cacna1sa	ENSDARG00000029457	50	224	109	253	95	308	0.00176952	0.000124655	4.5202	2.53049	5.43474	1.34673
cacnb4a	ENSDARG00000009738	3	124	57	92	91	123	0.042223	0.0102906	3.10892	1.92287	3.00994	-2.7492
calub	ENSDARG00000005115	64	328	115	810	643	727	0.0396961	0.0094576	5.62787	1.00729	3.05429	-3.07021
CARD9	ENSDARG00000067672	7	68	71	98	92	44	0.0124825	0.00194368	2.9732	2.40349	3.89058	-1.16738
CASQ2	ENSDARG00000008982	116	847	179	1333	717	1296	0.0161995	0.00280364	6.38876	1.44769	3.69517	-2.02589
CBFB	ENSDARG00000040917	124	663	513	807	981	1075	0.000101424	1.85771e-06	6.50839	2.00609	8.26313	5.38384
CBR4	ENSDARG00000009074	17	46	39	56	102	109	0.0188103	0.00344218	3.04865	1.87614	3.58636	-1.71391
CCDC102A	ENSDARG00000003872	85	254	142	581	468	577	0.00513319	0.000562423	5.4731	1.42775	4.56734	-0.260859
CCM2L	ENSDARG00000063089	23	84	24	24	10	20	0.000492517	1.93859e-05	1.99666	4.44105	6.60022	2.99332
ccnd2b	ENSDARG00000070408	10	152	23	104	82	112	0.0212738	0.00406498	3.18871	2.04458	3.49845	-1.88556
CD151	ENSDARG00000038288	37	58	103	18	55	28	0.000668071	3.08415e-05	2.77911	4.17874	6.29814	2.68461
cd248a	ENSDARG00000103713	346	1061	361	692	593	675	3.21289e-05	3.35455e-07	6.51338	2.96565	9.64727	7.10357
CD40	ENSDARG00000054968	82	198	438	181	193	253	0.00032467	1.01768e-05	4.98447	3.19015	7.03338	3.78589
CD63	ENSDARG00000025147	114	619	591	1105	977	1300	0.000415192	1.48892e-05	6.62598	1.77033	6.7756	3.25524
CDKN1A	ENSDARG00000076554	38	339	180	635	769	892	0.0267857	0.0055203	5.65273	1.04682	3.33718	-2.5431
CEBPD	ENSDARG00000087303	151	459	833	1023	1089	1238	0.00152045	0.000101363	6.69975	1.82519	5.55865	1.27684
cers2a	ENSDARG00000013704	320	372	190	659	733	856	0.0050985	0.000557886	6.18506	1.7083	4.57186	-0.381529
CFTR	ENSDARG00000041107	5	20	18	34	32	28	0.0283037	0.00596343	1.67257	2.0889	3.29657	-2.1213
CGNL1	ENSDARG00000015805	419	2119	897	2182	2329	2795	1.57032e-05	1.20143e-07	7.89058	2.03759	10.5591	8.04714
chrm2a	ENSDARG00000098612	20	47	50	111	46	83	0.0104345	0.00153087	3.0591	2.25579	4.01887	-0.948913
ckba	ENSDARG00000069752	12	141	101	97	93	67	0.00103455	5.92892e-05	3.45502	3.02921	5.8861	2.12128
cldn11b	ENSDARG00000030723	33	353	234	698	743	846	0.0186527	0.00340258	5.69366	1.17144	3.59249	-2.07582
CLEC14A	ENSDARG00000103533	0	174	94	20	23	20	0.0416574	0.0101033	1.72071	3.80588	3.01959	-2.59893
CMTM3	ENSDARG00000008811	3	40	18	14	27	16	0.00699373	0.000877666	1.3476	3.04608	4.32131	-0.390334
CMTM6	ENSDARG00000099631	26	141	110	350	316	425	0.0310965	0.00676185	4.69967	1.17135	3.23053	-2.57957
cngb1a	ENSDARG00000068242	12	9	11	15	4	12	0.0095046	0.00134325	0.704757	3.49221	4.08948	-0.773414
cnn1b	ENSDARG00000102398	5	39	11	12	34	56	0.033022	0.00732992	1.65076	2.32384	3.18815	-2.30635
col11a1b	ENSDARG00000009014	505	2055	1027	3969	4181	4983	0.0001836	4.39077e-06	8.38408	1.29021	7.62461	4.27515
col12a1a	ENSDARG00000078322	1011	4010	2491	5971	6194	7526	2.41939e-06	8.00319e-09	9.21638	1.78709	13.3115	10.7031
col27a1b	ENSDARG00000099930	38	447	132	416	496	610	0.0048967	0.000528736	5.34654	1.67723	4.60181	-0.178166
col4a3bpa	ENSDARG00000024325	36	423	134	343	223	284	0.000758801	3.66219e-05	4.90222	2.49146	6.18839	2.52725
COL6A1	ENSDARG00000074908	418	2413	1088	1672	1903	2024	2.07904e-06	6.50264e-09	7.77749	2.60254	13.5458	11.0082
coro1ca	ENSDARG00000035598	293	1181	656	1974	2048	2472	0.000113524	2.19051e-06	7.50448	1.56302	8.13803	5.11303
Cox7a1	ENSDARG00000069464	0	30	21	5	3	27	0.0374653	0.00871822	0.241727	3.37585	3.09705	-2.42068
CPZ	ENSDARG00000075521	51	374	116	283	235	252	0.000390744	1.35408e-05	4.85861	2.54447	6.83935	3.51311
crb2b	ENSDARG00000060081	135	830	996	335	391	480	9.51392e-06	5.85979e-08	6.11623	3.76101	11.2371	8.83685
CRIP2	ENSDARG00000070670	33	865	156	429	389	411	0.00233294	0.000183193	5.36591	2.4789	5.20744	0.867712
CSF3R	ENSDARG00000045959	19	22	30	65	26	61	0.0277622	0.00580414	2.40951	2.23007	3.31081	-2.14358
csrp1a	ENSDARG00000006603	56	374	206	207	167	231	3.43567e-05	3.93324e-07	4.84068	3.20224	9.51168	6.93874
CSRP3	ENSDARG00000101706	6	40	18	50	49	74	0.0468747	0.0118931	2.30028	1.68057	2.93386	-2.79558
CTSC	ENSDARG00000101334	115	135	141	183	152	167	0.000713276	3.3704e-05	4.54735	2.75783	6.2413	2.6319
CTSF	ENSDARG00000063095	364	1031	488	2453	2296	3069	0.00346565	0.000322852	7.58456	1.11824	4.88022	-0.0400957
ctsl.1	ENSDARG00000003902	4	12	25	30	15	11	0.0196428	0.00365313	1.15665	2.74855	3.5549	-1.66309
CUL4A	ENSDARG00000096578	39	105	150	318	340	329	0.0218932	0.00423074	4.73242	1.36576	3.47736	-2.14095
CYBB	ENSDARG00000056615	22	65	152	114	141	185	0.0100307	0.00144608	3.89038	2.07185	4.04961	-0.982032
CYBRD1	ENSDARG00000095577	43	88	40	126	89	138	0.00611052	0.00072831	3.64603	2.13421	4.42396	-0.290817
cygb1	ENSDARG00000099371	293	1017	459	693	674	881	9.06536e-06	5.36541e-08	6.61607	2.81565	11.3228	8.92801
cyp24a1	ENSDARG00000103277	4	22	46	25	17	67	0.0277622	0.00580438	1.85411	2.49026	3.31079	-2.10503
cyp2aa11	ENSDARG00000103766	22	30	60	15	33	37	0.00256807	0.000209702	2.27263	3.5551	5.12863	0.919387
cyp2ad3	ENSDARG00000022650	127	616	222	488	542	601	0.000113288	2.16286e-06	5.89222	2.34854	8.14763	5.27486
cyp2x7	ENSDARG00000044002	6	66	33	68	70	77	0.0192256	0.00354911	2.73012	1.95478	3.57018	-1.71223
cyth1a	ENSDARG00000076742	38	390	267	972	809	1113	0.0361093	0.00828105	5.94865	1.00868	3.12407	-2.99381
DAPK3	ENSDARG00000074447	49	281	236	440	356	381	0.000647476	2.91928e-05	5.25559	2.08386	6.33346	2.72471
DCN	ENSDARG00000012066	427	2914	1192	3883	3602	4633	7.15493e-05	1.09827e-06	8.40494	1.66817	8.67135	5.70666
DDIT3	ENSDARG00000059836	1628	3312	3029	7685	8808	9929	0.000192361	4.71138e-06	9.54387	1.46529	7.57384	3.99696
ddr2a	ENSDARG00000100693	111	684	207	595	774	902	0.00076762	3.71584e-05	6.09914	1.88265	6.17914	2.38881
ddr2l	ENSDARG00000103830	18	188	110	202	294	268	0.0061477	0.000734813	4.42228	1.79529	4.41905	-0.378099
DDX54	ENSDARG00000105286	42	241	191	754	595	589	0.0271098	0.00562103	5.48873	1.12163	3.32767	-2.53763
DENND5A	ENSDARG00000017006	104	361	276	1006	1107	1056	0.00866103	0.0011765	6.24914	1.08757	4.16135	-1.11928
dkk3b	ENSDARG00000070683	64	142	75	79	78	70	0.000202399	5.05461e-06	3.69945	3.47567	7.52341	4.43868
DOK7	ENSDARG00000060236	28	31	23	97	64	60	0.0437157	0.0107805	2.82457	1.83361	2.9855	-2.76058
DPP7	ENSDARG00000027750	7	110	36	152	96	117	0.0413107	0.00997085	3.27525	1.66382	3.02653	-2.73904
dsc2l	ENSDARG00000039677	42	224	123	391	469	656	0.0174885	0.00311867	5.17667	1.20822	3.63865	-1.90675
dub	ENSDARG00000059774	69	511	302	78	42	90	5.94962e-06	2.6911e-08	4.2679	5.23275	12.0124	9.15158
DUSP1	ENSDARG00000100515	758	3082	1880	7431	6826	6911	0.000119345	2.39924e-06	9.07169	1.28984	8.06951	4.7958
ECE1	ENSDARG00000061737	160	572	394	344	365	376	5.451e-06	2.36065e-08	5.77588	3.23525	12.1473	9.68853
EGR1	ENSDARG00000037421	3620	21304	11473	26711	28105	32038	1.27881e-07	7.9995e-11	11.3639	1.8788	19.4675	15.2175
EGR3	ENSDARG00000089156	303	532	545	1292	1311	1490	0.00110608	6.61032e-05	6.94556	1.6077	5.81892	1.67915
ELK3	ENSDARG00000018688	143	860	483	1008	824	814	5.14972e-05	7.06221e-07	6.53528	2.31111	9.02554	6.35664
ELL2	ENSDARG00000006251	142	340	198	736	1017	1265	0.0211879	0.00404244	6.17756	1.0488	3.50139	-2.34574
elnb	ENSDARG00000069017	972	8648	2071	25	39	30	7.94691e-06	4.35929e-08	5.4954	9.90461	11.5267	8.59232
ENO3	ENSDARG00000039007	36	285	156	405	404	408	0.0021338	0.0001631	5.11336	1.75259	5.27559	1.02761
EPS15	ENSDARG00000078216	80	215	127	604	558	622	0.0209304	0.0039772	5.4615	1.10256	3.50998	-2.19882
ERBB2	ENSDARG00000026294	48	190	92	286	284	279	0.00260415	0.000214026	4.69859	1.8018	5.11677	0.8022
ERN2	ENSDARG00000058475	15	102	37	132	94	109	0.00984597	0.00140806	3.38243	1.98028	4.06401	-0.895689
ETV4	ENSDARG00000018303	20	248	68	305	368	391	0.0372488	0.00864097	4.64189	1.28849	3.10172	-2.8048
EYA2	ENSDARG00000018984	86	507	323	729	769	865	0.00036706	1.22577e-05	6.11011	1.77079	6.90661	3.51552
F2R	ENSDARG00000060012	41	85	67	175	252	200	0.0195544	0.00362916	4.16631	1.51117	3.55838	-1.90574
f3a	ENSDARG00000099124	305	543	286	1274	1590	2023	0.0197406	0.00368556	6.91373	1.05412	3.55022	-2.3931
fabp11a	ENSDARG00000017299	77	162	41	201	135	271	0.0126344	0.00197341	4.31038	1.94264	3.88245	-1.34401
FAXDC2	ENSDARG00000023820	32	248	121	449	575	580	0.0284292	0.00600266	5.18525	1.10609	3.29312	-2.5437
FBLN2	ENSDARG00000015156	184	1751	910	761	1064	1429	1.60691e-05	1.24489e-07	7.04792	2.88929	10.5265	8.0714
fhl3a	ENSDARG00000034643	302	2068	961	1270	1351	1360	2.41939e-06	8.0328e-09	7.38849	2.83996	13.3074	10.8039
fibinb	ENSDARG00000087196	111	400	170	155	173	237	2.5414e-05	2.41523e-07	4.91946	3.42391	9.93194	7.40587
FIGLA	ENSDARG00000087166	0	21	0	0	0	1	0.0129308	0.00203967	-2.49059	4.84292	3.86477	-1.1978
FKBP1B	ENSDARG00000052625	6	59	50	94	78	110	0.0336321	0.0075071	2.99058	1.70869	3.1756	-2.4394
FKBP7	ENSDARG00000010962	61	341	163	373	343	385	0.00032467	1.03185e-05	5.21939	2.17296	7.02391	3.76251
fli1a	ENSDARG00000054632	165	857	399	753	750	919	2.5414e-05	2.45445e-07	6.4593	2.36616	9.91783	7.42119
flot2a	ENSDARG00000004830	227	872	623	1668	1918	2196	0.000314471	9.63043e-06	7.27321	1.43373	7.07125	3.62128
flvcr2b	ENSDARG00000031506	88	83	196	290	324	323	0.0265545	0.00545366	4.89617	1.61488	3.34357	-2.43341
fn1b	ENSDARG00000006526	3618	14064	12749	5470	4797	6253	2.38029e-08	2.72123e-12	10.09	4.04359	25.5792	18.7423
FOSB	ENSDARG00000055751	872	1517	1589	3170	3203	3752	0.000202418	5.09208e-06	8.36094	1.83427	7.51812	4.10836
foxc1a	ENSDARG00000091481	92	219	151	461	320	342	0.00169378	0.000117445	5.1987	1.92971	5.4703	1.33656
FOXJ2	ENSDARG00000057680	205	789	394	595	672	690	1.20126e-05	8.32359e-08	6.33662	2.66809	10.9014	8.496
FRMD8	ENSDARG00000073696	58	232	110	581	526	600	0.0257979	0.00524722	5.33642	1.06772	3.36388	-2.44408
ftr14	ENSDARG00000053293	10	38	56	60	76	73	0.0146778	0.00243453	2.81674	2.07572	3.77028	-1.36624
ftr57	ENSDARG00000074360	3	10	24	10	4	6	0.00349186	0.000327141	0.353713	3.91059	4.8727	0.447673
ftr82	ENSDARG00000055647	69	653	418	266	362	528	4.52084e-05	5.93874e-07	5.63848	3.08389	9.16743	6.56629
fzd9b	ENSDARG00000014673	30	187	134	353	397	508	0.0144348	0.00237685	4.94811	1.29811	3.78306	-1.60181
GATA4	ENSDARG00000098952	955	4489	2368	31	86	124	8.93493e-08	4.7293e-11	5.94322	8.33637	20.3165	14.3417
gdpd5a	ENSDARG00000077284	25	61	49	56	65	51	0.00156245	0.000105406	2.9716	2.87046	5.53512	1.57451
GFPT2	ENSDARG00000044094	18	54	161	189	135	218	0.0440056	0.0108712	3.96299	1.62795	2.9811	-2.92998
git2b	ENSDARG00000042791	151	348	187	613	704	975	0.00408507	0.000407878	5.98925	1.44235	4.74758	-0.0213647
glipr2l	ENSDARG00000016837	95	81	124	117	97	176	0.00273286	0.000227891	4.14646	2.68203	5.08037	0.787404
glsB	ENSDARG00000040705	312	344	562	1134	1058	1574	0.0109613	0.00163613	6.78555	1.46978	3.98306	-1.56915
glud1a	ENSDARG00000008816	28	209	91	207	201	345	0.00328192	0.000297524	4.48146	1.92745	4.92689	0.501158
GMPR	ENSDARG00000016160	33	101	42	112	81	90	0.00231288	0.000181124	3.47473	2.49739	5.21409	1.05875
gna12a	ENSDARG00000025826	36	300	274	379	269	426	0.000787513	3.88414e-05	5.15757	2.27071	6.15104	2.44731
GNPDA2	ENSDARG00000024443	18	162	69	259	268	341	0.0337054	0.00753514	4.37034	1.26685	3.17364	-2.62816
GPR161	ENSDARG00000055659	27	124	32	115	99	174	0.00966353	0.00137361	3.62407	2.00627	4.07739	-0.898351
gpsm1b	ENSDARG00000054874	46	133	84	290	329	462	0.0322367	0.0071106	4.74096	1.16753	3.2041	-2.64145
GSTO2	ENSDARG00000033285	25	143	123	153	83	152	0.000723396	3.42987e-05	3.9549	2.76054	6.23013	2.64033
GUSB	ENSDARG00000063126	425	1015	685	1778	1808	2303	0.000159924	3.61681e-06	7.49564	1.72849	7.76549	4.59172
H1F0	ENSDARG00000038559	676	2334	1453	4913	5711	5857	0.00010533	1.97664e-06	8.73327	1.30214	8.21586	5.05137
H1FX	ENSDARG00000054058	55	160	86	397	489	417	0.0409481	0.00986485	4.97938	1.07205	3.03214	-2.99754
hapln1b	ENSDARG00000068516	49	186	130	68	64	70	3.38499e-05	3.74691e-07	3.74905	4.0261	9.55287	6.78542
HAVCR1	ENSDARG00000040178	52	36	153	16	51	25	0.00314562	0.000279981	2.76912	4.28007	4.96171	0.66367
hbegfa	ENSDARG00000075121	113	562	343	1363	1196	1453	0.00323738	0.000291305	6.59578	1.18034	4.93899	0.236546
HCN4	ENSDARG00000061685	52	77	213	21	44	29	0.000447638	1.67536e-05	3.09305	4.83024	6.69686	3.26051
hist2h2l	ENSDARG00000068996	33	411	172	673	826	815	0.0295981	0.00632211	5.66408	1.10771	3.26586	-2.67791
HOPX	ENSDARG00000089368	27	153	92	271	229	300	0.00715778	0.000902386	4.46307	1.59622	4.30608	-0.583947
HSD11B2	ENSDARG00000001975	40	205	196	234	274	264	0.000493798	1.94601e-05	4.78461	2.32197	6.5977	3.16093
HSPA12B	ENSDARG00000030307	48	570	199	375	344	460	0.00032467	1.03387e-05	5.37826	2.46921	7.02257	3.74793
HSPB1	ENSDARG00000041065	400	5140	1166	2268	2190	2130	6.23168e-05	9.08575e-07	8.08468	2.8939	8.82216	5.93133
htra1a	ENSDARG00000032831	73	294	83	249	196	371	0.00155071	0.000104241	4.82487	2.24633	5.5418	1.4951
ID3	ENSDARG00000054823	249	1595	904	3491	3833	4091	0.0012255	7.554e-05	8.02356	1.06468	5.73705	1.38959
il11a	ENSDARG00000037859	456	522	947	1141	1358	1602	0.00187817	0.000135464	7.16793	1.99044	5.38528	0.89591
IL1B	ENSDARG00000098700	173	360	859	936	697	943	0.00217827	0.000167285	6.48738	2.10461	5.26069	0.790508
IL6R	ENSDARG00000104474	14	35	30	103	22	75	0.0346953	0.00784826	2.5679	2.16698	3.15226	-2.43781
IMPA2	ENSDARG00000059411	117	254	48	370	445	410	0.0479112	0.012221	5.08784	1.37302	2.91956	-3.24099
inhbab	ENSDARG00000024759	61	124	36	4	38	59	0.00132506	8.47368e-05	2.57818	4.77836	5.66703	1.75387
INPP5D	ENSDARG00000074283	27	71	41	23	63	45	0.00103565	5.9452e-05	2.73543	3.38531	5.8844	2.09017
inppl1b	ENSDARG00000001442	15	173	54	179	202	194	0.0130997	0.00208107	3.99327	1.7311	3.85402	-1.33763
INVS	ENSDARG00000002213	24	215	91	124	154	159	0.000541737	2.28692e-05	4.07934	2.66338	6.49178	3.0286
ipmka	ENSDARG00000076699	33	17	8	7	6	9	0.00374268	0.000360185	0.863885	4.34711	4.81797	0.38742
IQGAP2	ENSDARG00000060010	70	271	167	254	240	264	0.000113212	2.14634e-06	4.93436	2.5988	8.15342	5.31383
IQSEC2	ENSDARG00000077709	66	52	38	147	82	158	0.0374076	0.00869941	3.66013	1.77622	3.09818	-2.67728
IRF3	ENSDARG00000076251	11	28	89	86	47	56	0.0209225	0.00397469	2.78502	2.3301	3.51031	-1.82467
irf4b	ENSDARG00000055374	39	28	15	25	45	31	0.014715	0.00244636	2.2156	2.8045	3.7677	-1.33127
irx4a	ENSDARG00000035648	127	62	172	115	91	65	0.00424418	0.000430708	3.97278	3.28371	4.71686	0.184595
ITGA1	ENSDARG00000074316	31	377	209	263	303	396	0.000525366	2.13109e-05	5.03534	2.40268	6.53797	3.05491
ITGAV	ENSDARG00000006314	108	831	392	1756	1339	1949	0.00553811	0.000631306	6.86962	1.17966	4.50308	-0.594438
IVD	ENSDARG00000042853	61	101	90	371	292	352	0.0464905	0.011758	4.72398	1.16751	2.93987	-3.12875
jam2b	ENSDARG00000079071	212	717	525	176	173	138	9.31055e-07	1.83684e-09	5.38616	4.77959	15.0525	11.8825
KCNE4	ENSDARG00000068257	25	85	25	2	10	15	0.000211751	5.52252e-06	1.41273	5.70994	7.46023	3.9778
kcnip1b	ENSDARG00000034808	9	79	64	115	134	183	0.0321535	0.00708513	3.51002	1.54989	3.20599	-2.44736
kctd12.2	ENSDARG00000053542	38	239	112	108	127	138	0.000101483	1.8791e-06	4.14989	3.18206	8.2544	5.4054
KHK	ENSDARG00000029874	15	27	22	8	39	110	0.0395003	0.00938756	2.0753	2.58949	3.0582	-2.55759
kirrela	ENSDARG00000001634	191	529	314	1344	1400	1427	0.00397222	0.000393361	6.71595	1.17305	4.76806	-0.0939202
klf12a	ENSDARG00000015312	127	342	262	472	496	471	0.0001836	4.38871e-06	5.70277	2.21456	7.62495	4.57974
klf2a	ENSDARG00000042667	116	658	262	333	327	477	2.20711e-05	2.01786e-07	5.65748	2.98491	10.0905	7.62193
klf2b	ENSDARG00000040432	354	1286	935	2980	3022	3465	0.000256591	7.334e-06	7.92923	1.30447	7.26012	3.81098
LAMA4	ENSDARG00000020785	61	1029	923	1096	1312	1271	0.0017082	0.000118609	6.76926	2.04625	5.4644	1.10817
LAMA5	ENSDARG00000058543	443	3410	2376	2071	1948	2786	1.85631e-06	5.27006e-09	8.19621	2.96727	13.7866	11.2032
lamb1a	ENSDARG00000101209	220	1807	1179	1244	1406	1837	1.10088e-05	7.19539e-08	7.40606	2.60343	11.0397	8.60446
LAMC1	ENSDARG00000036279	451	3050	2373	3829	3874	5032	1.81297e-05	1.47431e-07	8.62854	1.98847	10.3721	7.75576
ldb3a	ENSDARG00000056322	30	561	187	609	395	535	0.00424206	0.000430191	5.43393	1.94954	4.71754	0.0109375
LEPR	ENSDARG00000070961	14	163	98	183	212	335	0.0146913	0.00243818	4.25325	1.65504	3.76948	-1.52638
lifra	ENSDARG00000098857	40	222	73	369	408	382	0.0201403	0.00378152	4.86089	1.30083	3.53664	-2.04528
limk1b	ENSDARG00000003022	8	132	95	24	8	43	0.000528701	2.17974e-05	2.31751	4.8308	6.52318	2.93657
lmbrd2a	ENSDARG00000099566	17	208	110	363	338	331	0.0212131	0.00404946	4.658	1.40989	3.50047	-2.07545
lmo4a	ENSDARG00000013853	100	428	201	1001	935	1245	0.0126662	0.00197951	6.20235	1.03126	3.8808	-1.63078
lmod2a	ENSDARG00000045634	15	8	28	14	14	8	0.00968408	0.00137838	1.12053	3.57373	4.07552	-0.793502
loxl2a	ENSDARG00000044010	80	253	290	735	753	793	0.00793575	0.00103941	5.87608	1.27512	4.22879	-0.937789
loxl3b	ENSDARG00000039563	14	193	183	331	388	364	0.0225178	0.00438936	4.75057	1.49177	3.45794	-2.17162
lrp2a	ENSDARG00000102506	194	637	579	1431	1626	1847	0.000858658	4.42509e-05	7.02434	1.38077	6.0687	2.08897
LXN	ENSDARG00000043102	43	94	95	109	75	129	0.000858967	4.43495e-05	3.77631	2.76954	6.0673	2.39636
MAP1LC3C	ENSDARG00000100528	6	30	16	40	43	23	0.0233333	0.00459883	1.84303	2.2122	3.43336	-1.89314
MAPK9	ENSDARG00000077364	29	78	120	107	86	153	0.00227525	0.000177366	3.76338	2.5118	5.22636	1.0636
MARS	ENSDARG00000034396	73	312	217	520	699	952	0.00560687	0.000642111	5.77783	1.34868	4.49366	-0.437782
MBNL1	ENSDARG00000052978	36	105	98	225	284	332	0.01825	0.00330036	4.48745	1.37373	3.60864	-1.85786
mc5ra	ENSDARG00000031348	3	21	1	0	11	10	0.0437182	0.0107834	-0.53672	3.65778	2.98536	-2.59174
mcamb	ENSDARG00000005368	131	635	207	385	380	588	0.000101483	1.88025e-06	5.74268	2.62906	8.25393	5.42199
mcl1b	ENSDARG00000008363	434	1867	999	3158	3796	4627	0.000170476	3.99471e-06	8.22198	1.35891	7.69307	4.39666
mef2aa	ENSDARG00000031756	158	385	248	291	254	272	2.70211e-05	2.63944e-07	5.36171	3.14247	9.85438	7.35245
megf6a	ENSDARG00000079199	6	22	17	27	9	25	0.00899477	0.00123933	1.34475	2.92458	4.13311	-0.697977
MET	ENSDARG00000070903	57	231	104	294	302	376	0.00160802	0.00010956	4.90873	1.84488	5.51191	1.44291
MFAP2	ENSDARG00000059367	517	2679	946	2731	2280	2809	2.5414e-05	2.47022e-07	8.06026	2.18269	9.91222	7.28668
MFAP5	ENSDARG00000090560	20	87	101	6	9	30	0.000102815	1.91461e-06	2.0664	5.58863	8.24013	4.93929
MFSD10	ENSDARG00000086786	13	20	13	14	42	52	0.0369186	0.00853691	1.81569	2.24995	3.10808	-2.45375
mical2b	ENSDARG00000020395	36	249	144	208	150	218	0.000236884	6.54495e-06	4.51365	2.71212	7.33999	4.23283
MIER2	ENSDARG00000071413	19	40	26	65	109	104	0.0469832	0.0119301	2.98566	1.56907	2.93223	-2.87251
MIOX	ENSDARG00000002764	6	35	6	13	30	21	0.0224981	0.00438442	1.28462	2.56348	3.45853	-1.82917
MKNK1	ENSDARG00000018411	37	400	245	1011	917	874	0.0386701	0.00911771	5.90924	1.02272	3.07352	-3.08022
mkxa	ENSDARG00000075450	19	199	42	232	273	215	0.0383852	0.00901541	4.18138	1.45691	3.07944	-2.77468
mmp14b	ENSDARG00000008388	551	1640	602	964	923	1433	1.86878e-05	1.56466e-07	7.21952	2.89566	10.3183	7.82791
MOB3A	ENSDARG00000019113	82	247	130	618	572	703	0.0160066	0.00275659	5.54715	1.13103	3.70416	-1.85131
mpx	ENSDARG00000019521	34	100	42	180	199	200	0.0246984	0.0049594	3.99962	1.44971	3.39359	-2.17881
MTAP	ENSDARG00000037261	24	125	56	197	252	286	0.029231	0.00621276	4.20331	1.30822	3.27504	-2.4204
mxra8b	ENSDARG00000062129	101	500	205	168	217	362	3.38526e-05	3.79542e-07	5.17068	3.2855	9.54194	6.99441
MYBPC3	ENSDARG00000011615	79	631	204	161	81	139	1.88383e-05	1.58632e-07	4.69082	4.35455	10.3058	7.75831
MYD88	ENSDARG00000010169	99	159	173	346	314	380	0.00259234	0.000212307	5.1239	1.88164	5.12146	0.752149
myh7ba	ENSDARG00000076075	13	166	69	205	87	200	0.0105077	0.00154801	3.84668	2.10418	4.01287	-1.03858
MYL6	ENSDARG00000008494	215	241	81	417	434	466	0.017288	0.0030649	5.39932	1.63919	3.64787	-1.95552
myl9a	ENSDARG00000038123	21	386	153	129	168	144	0.000295995	8.91602e-06	4.31937	3.28808	7.12437	3.93438
mylk4b	ENSDARG00000055412	30	238	21	193	127	176	0.0343924	0.00775492	3.89236	1.91681	3.15854	-2.59831
myo15ab	ENSDARG00000078474	1	34	20	13	24	28	0.0351518	0.00798728	1.21646	2.46986	3.14304	-2.36454
myo1ha	ENSDARG00000061968	8	62	23	32	92	97	0.0358201	0.00818888	2.63569	1.93101	3.12994	-2.48367
MYO9B	ENSDARG00000078313	99	325	330	882	1004	1293	0.011436	0.00173229	6.24861	1.09672	3.95235	-1.50956
N4BP1	ENSDARG00000057491	107	823	533	1408	1535	1906	0.00134307	8.60823e-05	6.91325	1.37256	5.65746	1.42852
N6AMT1	ENSDARG00000035776	104	84	64	193	202	241	0.0218528	0.00421662	4.38975	1.67451	3.47912	-2.09722
nab1b	ENSDARG00000040700	153	669	909	829	1032	997	0.000133509	2.78813e-06	6.6989	2.35754	7.9573	4.94769
nab2	ENSDARG00000078076	22	46	74	113	153	143	0.0313536	0.00683988	3.59149	1.59626	3.2245	-2.43097
NAF1	ENSDARG00000057929	38	165	96	335	313	221	0.00801128	0.00105355	4.6248	1.669	4.22142	-0.762304
NBEAL2	ENSDARG00000098641	85	425	126	236	283	509	0.000618922	2.72319e-05	5.20082	2.43306	6.37833	2.79421
NCF1	ENSDARG00000033735	12	134	229	211	214	231	0.0101531	0.00147299	4.32118	2.02805	4.03966	-1.05237
NCF4	ENSDARG00000040812	20	24	25	36	33	38	0.00984962	0.00140954	2.2021	2.61342	4.06343	-0.823075
NEXN	ENSDARG00000057317	157	917	281	1088	1094	1218	0.000667343	3.06987e-05	6.62634	1.73101	6.30112	2.51563
nfe2l2a	ENSDARG00000042824	126	356	195	535	749	752	0.00165967	0.000114201	5.88118	1.59823	5.48705	1.28172
NFKB1	ENSDARG00000105261	16	81	148	212	153	160	0.0145748	0.00240825	3.99542	1.87985	3.77606	-1.48615
nfkbiaa	ENSDARG00000005481	83	387	678	1408	1018	1683	0.0292174	0.00620704	6.60043	1.17895	3.27552	-2.84874
nid1a	ENSDARG00000068710	22	274	187	464	517	540	0.0157794	0.00269925	5.19026	1.37123	3.71534	-1.76461
nkd3	ENSDARG00000013174	41	100	37	133	115	144	0.00741087	0.000946062	3.73125	2.00331	4.2802	-0.55106
NOC3L	ENSDARG00000002487	41	132	89	232	344	226	0.00984112	0.00140689	4.51112	1.60884	4.06445	-1.03116
NOTCH2	ENSDARG00000043130	299	1245	1060	2878	3492	3509	0.000582614	2.50909e-05	7.94048	1.24073	6.4314	2.5367
NPL	ENSDARG00000009390	10	100	53	110	111	142	0.0113483	0.00171191	3.42895	1.88756	3.95871	-1.08591
npsn	ENSDARG00000010423	48	103	204	364	247	279	0.0132266	0.00211173	4.76706	1.73178	3.8462	-1.47638
nr0b2a	ENSDARG00000044685	94	125	31	134	171	50	0.0129927	0.00205439	3.78467	2.62722	3.86092	-1.31521
Nradd	ENSDARG00000057143	12	28	10	14	42	37	0.0225949	0.00440765	1.73508	2.46242	3.45575	-1.84888
NT5C3A	ENSDARG00000058597	52	347	202	430	473	668	0.00122939	7.60161e-05	5.48066	1.75378	5.73321	1.74664
NUCB1	ENSDARG00000054833	375	911	662	1850	2427	2329	0.000625717	2.77814e-05	7.51442	1.44123	6.36542	2.48976
oaz2b	ENSDARG00000059815	7	14	13	7	23	20	0.0121024	0.00186306	1.064	2.90406	3.91328	-1.06181
ODC1	ENSDARG00000007377	80	160	296	585	724	749	0.0429277	0.0105326	5.6931	1.12193	2.99773	-3.20113
olfml3a	ENSDARG00000061852	19	36	23	75	32	91	0.0298912	0.00640054	2.64192	2.03195	3.25938	-2.25562
papss2a	ENSDARG00000071021	60	82	54	207	140	303	0.0397084	0.00946376	4.19592	1.46789	3.05395	-2.83799
PBX2	ENSDARG00000019717	77	234	220	748	713	883	0.0204235	0.00385728	5.79886	1.03467	3.52615	-2.22565
pcolce2b	ENSDARG00000055575	26	56	44	60	24	59	0.0020164	0.000150779	2.74957	3.13604	5.32188	1.23731
PDCD6IP	ENSDARG00000025269	155	774	414	1634	1746	2374	0.0040669	0.000405281	7.0461	1.06022	4.75119	-0.172285
PDGFRB	ENSDARG00000100897	107	79	95	235	202	234	0.0182622	0.00330674	4.51642	1.75641	3.60762	-1.8829
PDLIM1	ENSDARG00000019845	102	228	221	754	732	990	0.0265545	0.00545701	5.89666	1.01581	3.34325	-2.58944
PHLDA2	ENSDARG00000042874	85	576	226	866	877	1350	0.00534309	0.000597272	6.2322	1.30598	4.53387	-0.435193
PHLDA3	ENSDARG00000037804	42	154	131	372	289	506	0.01471	0.0024424	4.91132	1.3657	3.76856	-1.62937
PHO	ENSDARG00000035133	152	655	514	1687	1498	1723	0.00146277	9.64996e-05	6.94708	1.27364	5.58829	1.30553
PIM1	ENSDARG00000100020	2323	4896	6537	12289	13804	15084	0.000271925	7.91621e-06	10.2297	1.56141	7.20684	3.3169
pip5k1bb	ENSDARG00000006508	7	128	214	95	45	78	0.00259234	0.000212212	3.34707	3.46518	5.12172	0.912355
PKN2	ENSDARG00000101983	66	166	170	399	393	521	0.00658241	0.00080356	5.19705	1.46798	4.36976	-0.577467
pkz	ENSDARG00000052396	5	125	56	34	55	32	0.00245976	0.000196833	2.53695	3.46527	5.1655	0.986456
PLAT	ENSDARG00000062707	32	94	202	84	104	161	0.00131327	8.3604e-05	3.95587	2.91578	5.67521	1.77964
plcd1a	ENSDARG00000059123	107	408	237	480	330	483	0.000116084	2.29548e-06	5.59228	2.41217	8.10274	5.23197
PLCE1	ENSDARG00000087921	97	645	391	372	505	527	1.97446e-05	1.77665e-07	5.8609	2.81985	10.204	7.74949
pld1a	ENSDARG00000056228	32	122	120	113	105	132	0.000418723	1.51515e-05	3.9191	2.80113	6.7639	3.42204
PLEK	ENSDARG00000104325	13	30	51	44	21	62	0.00759514	0.000977625	2.38085	2.79379	4.26225	-0.490606
PLEKHJ1	ENSDARG00000025593	114	156	117	305	256	300	0.00282447	0.000240152	4.92334	1.98251	5.05006	0.652682
plod1a	ENSDARG00000059746	57	257	157	564	515	844	0.0159981	0.00275205	5.51183	1.16025	3.70504	-1.84105
PLP2	ENSDARG00000036630	120	430	208	882	980	1064	0.00479333	0.000512143	6.19844	1.21412	4.61964	-0.275178
PLS3	ENSDARG00000037655	114	1027	377	1644	1338	1928	0.00324392	0.000292518	6.90546	1.35216	4.93661	0.178585
pnp4b	ENSDARG00000029230	0	0	12	0	0	0	0.0144584	0.00238423	-2.88515	4.86996	3.78141	-1.32808
pparda	ENSDARG00000044525	121	127	182	328	283	301	0.00476943	0.000507699	5.03652	1.99587	4.62452	-0.111456
ppdpfa	ENSDARG00000007682	51	401	172	847	614	862	0.0148125	0.00246858	5.75902	1.20427	3.76288	-1.77329
PQLC3	ENSDARG00000054251	22	85	28	120	85	119	0.0145748	0.00240957	3.33657	1.88628	3.77577	-1.40494
prickle1a	ENSDARG00000040649	25	75	30	102	159	86	0.0219652	0.00425205	3.38638	1.81971	3.47471	-1.9524
prkab1b	ENSDARG00000046143	53	521	332	662	790	984	0.00180375	0.000127329	6.02201	1.64654	5.4221	1.15739
prlhr2a	ENSDARG00000044900	0	12	12	2	0	1	0.00257392	0.00021043	-1.46003	5.36825	5.12662	0.691867
prrx1a	ENSDARG00000033971	79	246	179	408	427	403	0.000803235	4.0331e-05	5.3103	1.89225	6.12721	2.39662
PTGES	ENSDARG00000020136	42	288	98	183	101	150	0.000248542	7.03219e-06	4.27795	3.09592	7.28954	4.16212
PTGS1	ENSDARG00000052148	20	95	14	67	87	139	0.0465112	0.0117677	3.08172	1.78147	2.93944	-2.8731
PTPN21	ENSDARG00000062248	192	778	310	844	965	1439	0.000444687	1.65618e-05	6.60756	1.81311	6.70452	3.14593
ptrfb	ENSDARG00000059362	136	1283	831	657	362	640	1.21418e-05	8.58843e-08	6.39153	3.5445	10.8718	8.46477
pxdc1b	ENSDARG00000040309	67	241	99	260	244	436	0.00190257	0.000137689	4.90053	1.97023	5.37562	1.21346
PYROXD2	ENSDARG00000014101	46	84	80	136	204	284	0.0154917	0.00262768	4.2062	1.65028	3.72963	-1.60235
qsox1	ENSDARG00000039459	13	20	56	58	39	72	0.0324282	0.00715756	2.55531	2.1072	3.20065	-2.35112
RAB13	ENSDARG00000034771	45	61	102	140	219	200	0.0216164	0.00415618	4.12249	1.68013	3.48674	-2.03684
RAB23	ENSDARG00000004151	55	211	114	409	589	603	0.0243885	0.00487488	5.2536	1.11098	3.40264	-2.35932
RAI14	ENSDARG00000039974	106	549	392	345	566	577	3.83283e-05	4.68452e-07	5.8751	2.66939	9.36445	6.79644
RAMP2	ENSDARG00000037895	17	100	72	65	95	124	0.00161156	0.000109883	3.42939	2.57429	5.51015	1.53652
RAP1B	ENSDARG00000008867	336	910	598	1625	1570	2132	0.000196689	4.85051e-06	7.30623	1.67006	7.55294	4.31591
rargb	ENSDARG00000054003	21	160	104	159	177	188	0.00143215	9.37218e-05	4.14213	2.22608	5.60594	1.66141
RASAL3	ENSDARG00000089933	19	104	82	104	62	59	0.000799032	3.98558e-05	3.32871	3.06638	6.13471	2.4924
rassf7a	ENSDARG00000079917	56	218	299	424	390	636	0.00314562	0.000280018	5.41935	1.77324	4.96164	0.440187
rbfox1l	ENSDARG00000021184	339	1557	303	517	468	659	7.63136e-05	1.21179e-06	6.42593	3.38612	8.59387	5.81524
rbms2b	ENSDARG00000056150	101	877	238	537	784	1090	0.000987566	5.5503e-05	6.1937	2.04019	5.92704	1.96601
RBMX2	ENSDARG00000044380	50	213	111	600	391	542	0.0281494	0.00592326	5.1948	1.15432	3.30012	-2.54015
RC3H2	ENSDARG00000063050	10	35	57	84	29	107	0.0306516	0.00662646	2.74408	2.13518	3.24115	-2.29852
rdh10b	ENSDARG00000012369	62	66	108	79	102	148	0.00321469	0.000288954	3.83909	2.61315	4.94363	0.584121
rfx1b	ENSDARG00000075904	120	888	540	1677	1814	1976	0.00149425	9.90136e-05	7.05294	1.28236	5.57278	1.26557
RGCC	ENSDARG00000035810	449	1024	258	892	770	959	0.000612144	2.6834e-05	6.69494	2.4237	6.38785	2.62821
RHAG	ENSDARG00000019253	1158	4603	2320	624	660	888	2.38029e-08	4.205e-12	7.6702	5.06729	24.7003	17.8894
RHBDD1	ENSDARG00000021046	26	478	178	412	514	580	0.00500591	0.000543901	5.33862	1.79295	4.58602	-0.205529
RHOQ	ENSDARG00000025953	20	232	53	121	185	183	0.00418558	0.000420934	3.99751	2.25268	4.7298	0.209028
rhoua	ENSDARG00000019709	35	139	139	124	238	253	0.00187138	0.000134712	4.38115	2.22417	5.38859	1.28613
rhoub	ENSDARG00000012968	156	526	205	1155	1128	1584	0.0170693	0.00301107	6.50047	1.01814	3.65727	-2.10729
rhov	ENSDARG00000070434	27	50	69	62	79	44	0.00282838	0.00024062	3.05969	2.85896	5.04893	0.801872
rnaseka	ENSDARG00000069461	74	45	21	59	82	137	0.0482204	0.0123277	3.26048	1.94464	2.91498	-2.94741
RNF19B	ENSDARG00000060926	20	81	70	142	187	184	0.015377	0.00259342	3.85401	1.58913	3.73661	-1.53372
rock2b	ENSDARG00000004877	14	139	100	220	146	207	0.00788907	0.00103026	4.05912	1.89403	4.23361	-0.665748
RRAS2	ENSDARG00000036252	61	343	160	272	291	382	0.000193069	4.73801e-06	5.09918	2.39313	7.56979	4.53685
rreb1b	ENSDARG00000042652	94	347	341	920	1053	1142	0.00675969	0.000837236	6.25155	1.16635	4.34719	-0.778803
RSPO1	ENSDARG00000104340	0	10	10	3	2	0	0.00558374	0.000638925	-1.34014	4.80081	4.49642	-0.196265
RUNX1	ENSDARG00000087646	3	13	30	25	24	31	0.0426386	0.0104273	1.4671	2.14065	3.00301	-2.61484
s100v2	ENSDARG00000070702	155	816	208	1046	1068	1384	0.00400619	0.000397303	6.53851	1.46142	4.76242	-0.0802183
S1PR4	ENSDARG00000074851	2	26	49	31	8	18	0.0128474	0.00201842	1.3331	3.28031	3.87038	-1.13433
SAV1	ENSDARG00000006196	38	212	158	352	382	557	0.00577745	0.000674247	5.08588	1.4989	4.4666	-0.381263
sb:cb649	ENSDARG00000036245	98	607	128	159	131	212	8.92138e-05	1.53755e-06	4.83455	3.71069	8.4084	5.63539
SCAMP4	ENSDARG00000010531	80	385	196	735	714	803	0.00272845	0.000227392	5.87311	1.38327	5.08164	0.595076
SCARA5	ENSDARG00000010425	62	132	71	167	130	140	0.0011664	7.09429e-05	4.12851	2.45682	5.7755	1.9305
SDCBP2	ENSDARG00000012513	698	2369	1970	4220	4231	5206	1.54877e-05	1.17749e-07	8.68072	1.74548	10.5777	7.98398
SEC24D	ENSDARG00000045946	138	565	420	722	636	869	6.2428e-05	9.16204e-07	6.26554	2.19051	8.81547	6.11309
SEC61B	ENSDARG00000076568	93	378	259	795	915	974	0.00284611	0.000243225	6.09642	1.29732	5.04272	0.49441
SELE	ENSDARG00000009123	63	199	255	140	193	133	0.000115634	2.27303e-06	4.57711	3.29861	8.11014	5.25241
sema4ab	ENSDARG00000062352	117	120	186	394	466	445	0.0233333	0.00459844	5.27776	1.43934	3.4334	-2.32861
SEMA6D	ENSDARG00000002748	164	834	384	1630	1684	2006	0.00187817	0.000135451	7.00974	1.19173	5.38534	0.951086
sepp1a	ENSDARG00000093549	58	842	334	672	864	988	0.00105577	6.16382e-05	6.18636	1.94402	5.86206	1.86537
serpinh1a	ENSDARG00000075954	87	599	168	743	808	1008	0.00469055	0.000494063	6.04932	1.4477	4.63977	-0.217866
SESN3	ENSDARG00000015822	68	119	51	291	88	234	0.0228756	0.00448331	4.20984	1.91784	3.44677	-2.12859
SFMBT2	ENSDARG00000045519	40	137	82	198	203	181	0.00215916	0.000165402	4.27673	2.0235	5.26735	1.09602
SFRP2	ENSDARG00000070050	359	1293	394	503	539	617	1.28894e-05	9.3033e-08	6.46961	3.38905	10.7967	8.38474
SGCB	ENSDARG00000052341	165	548	288	1303	1187	1230	0.00277128	0.000232626	6.58577	1.28288	5.06847	0.46087
SGPL1	ENSDARG00000061375	49	168	171	260	440	343	0.00381623	0.000371854	4.95426	1.76059	4.79989	0.221024
SH2B3	ENSDARG00000069958	119	175	155	242	205	337	0.000864971	4.50757e-05	4.94763	2.3645	6.05709	2.31381
sh3gl3b	ENSDARG00000007302	31	60	30	46	51	90	0.00439657	0.000454424	2.93293	2.60642	4.6867	0.206846
sh3glb2a	ENSDARG00000008983	33	86	170	292	230	305	0.0247237	0.00496569	4.54258	1.51048	3.39292	-2.27012
SH3PXD2B	ENSDARG00000103251	327	2638	1436	2060	1995	2498	5.59372e-06	2.47629e-08	7.91876	2.50795	12.0979	9.6533
SHISA2	ENSDARG00000088232	11	13	6	23	6	31	0.0444181	0.0110073	1.04274	2.54698	2.97456	-2.64398
SHROOM4	ENSDARG00000079900	116	530	611	936	1027	1139	0.000489908	1.90947e-05	6.54118	1.80716	6.61021	3.01053
shrprbck1r	ENSDARG00000059871	15	176	78	241	265	354	0.0302229	0.00649918	4.36594	1.35441	3.25135	-2.48605
slc16a6b	ENSDARG00000060246	35	239	84	353	399	480	0.0172828	0.00306286	4.91929	1.30114	3.64823	-1.84654
slc35f3a	ENSDARG00000075909	9	13	3	6	2	0	0.0037658	0.000363678	-0.687041	5.26332	4.8125	0.300332
slc38a5b	ENSDARG00000014587	44	421	263	948	865	1026	0.0169829	0.00298864	5.98873	1.11077	3.66124	-1.9989
slc43a2a	ENSDARG00000036848	67	563	355	696	796	1145	0.00116105	7.0453e-05	6.16288	1.68715	5.77975	1.73627
slc6a4a	ENSDARG00000061165	23	148	58	41	48	74	0.000269839	7.84251e-06	3.14643	3.61234	7.21335	3.96843
SLCO2B1	ENSDARG00000054609	7	51	18	52	50	51	0.0200809	0.0037694	2.31784	2.04474	3.53833	-1.73767
smad6a	ENSDARG00000053209	148	611	497	906	988	1054	0.00010533	1.96762e-06	6.54832	1.93557	8.21934	5.32219
SMAD9	ENSDARG00000021938	186	982	633	270	279	288	5.73086e-07	8.27282e-10	5.86906	4.2511	16.079	12.7629
SMPX	ENSDARG00000045302	1	59	25	17	24	12	0.0161895	0.00279978	1.26421	3.17799	3.6959	-1.42672
snai1a	ENSDARG00000056995	41	314	135	426	451	565	0.00416193	0.000417755	5.24961	1.53756	4.73408	0.0737046
SNAI2	ENSDARG00000040046	424	1685	997	2067	1925	2174	6.04455e-06	2.85038e-08	7.74452	2.18533	11.9536	9.52277
SNX12	ENSDARG00000019060	141	841	294	1681	1684	1936	0.00937841	0.00131908	6.91028	1.02722	4.09931	-1.34599
SNX15	ENSDARG00000020397	59	245	194	332	471	398	0.000939684	5.12752e-05	5.23	1.91082	5.97638	2.1654
snx18b	ENSDARG00000044246	16	80	69	53	84	106	0.0020359	0.000152959	3.23609	2.61591	5.3134	1.22623
snx33	ENSDARG00000014954	70	208	135	254	308	403	0.000977941	5.47745e-05	4.98132	1.97512	5.93525	2.12231
snx9b	ENSDARG00000069302	72	470	227	719	689	850	0.00127769	8.02325e-05	5.93089	1.56439	5.70027	1.63829
sobpb	ENSDARG00000017386	27	329	229	252	291	508	0.00153929	0.000103177	5.03178	2.23165	5.54797	1.4866
socs1a	ENSDARG00000038095	99	243	72	101	64	103	0.00022071	5.88361e-06	4.0266	3.71401	7.41524	4.3216
SOX7	ENSDARG00000030125	19	184	170	193	198	168	0.00124621	7.78359e-05	4.31625	2.46083	5.71876	1.82971
spi1b	ENSDARG00000000767	17	214	268	67	117	204	0.000782326	3.83973e-05	4.1029	3.39281	6.15833	2.52711
SPP1	ENSDARG00000044276	10	11	7	6	13	23	0.0189196	0.00347311	0.812984	2.89721	3.58163	-1.61395
sppl2	ENSDARG00000030448	49	148	78	329	305	404	0.0201512	0.00378646	4.74378	1.26727	3.53594	-2.03055
sptlc2a	ENSDARG00000018976	125	243	84	243	232	276	0.00128535	8.0899e-05	4.87424	2.33756	5.69523	1.73951
ST3GAL4	ENSDARG00000041006	22	186	162	145	207	168	0.00073519	3.52176e-05	4.28381	2.59022	6.21328	2.60507
st8sia7.1	ENSDARG00000054211	14	4	14	6	4	12	0.0139549	0.00227635	0.407554	3.67404	3.80611	-1.23928
STAB1	ENSDARG00000076484	58	565	343	254	270	472	6.3436e-05	9.43206e-07	5.40638	3.06061	8.79225	6.11458
stard13a	ENSDARG00000079542	31	196	58	232	320	328	0.0187268	0.0034215	4.50938	1.44228	3.58955	-1.89364
STAT6	ENSDARG00000015902	25	212	185	620	544	535	0.0493136	0.012676	5.23584	1.06822	2.90032	-3.2762
STK10	ENSDARG00000101894	30	171	339	255	162	310	0.00212937	0.000162505	4.73754	2.52676	5.27774	1.06152
stk38a	ENSDARG00000019973	82	85	77	131	230	243	0.0134794	0.00217564	4.32014	1.82327	3.83027	-1.44151
STOM	ENSDARG00000003835	294	743	401	1582	2181	2177	0.00487677	0.000525969	7.20706	1.14146	4.60475	-0.475042
sult1st6	ENSDARG00000006811	13	4	5	8	12	8	0.0455901	0.0114447	0.374707	2.73813	2.95407	-2.66187
SYNM	ENSDARG00000062350	47	101	55	115	108	179	0.00318431	0.000284998	3.86266	2.21365	4.95153	0.598001
TAB2	ENSDARG00000021509	22	445	132	530	626	767	0.0454728	0.0113759	5.38543	1.20219	2.95725	-3.19859
TCEB3	ENSDARG00000016391	9	42	10	61	37	49	0.0497269	0.0128158	2.14926	1.83949	2.89455	-2.85008
TEK	ENSDARG00000028663	37	101	22	123	72	45	0.0100029	0.00144109	3.17788	2.59806	4.05148	-0.902893
TFEC	ENSDARG00000098745	2	38	74	35	45	49	0.0352822	0.00802516	2.19	2.36406	3.14055	-2.4244
TGFB2	ENSDARG00000027087	181	764	322	163	181	197	1.96692e-06	5.67872e-09	5.32388	4.36348	13.7006	10.9006
TGFB3	ENSDARG00000019367	233	649	312	589	743	573	7.49103e-05	1.16788e-06	6.24143	2.50473	8.62288	5.86824
tgm1l1	ENSDARG00000102106	105	194	35	113	66	117	0.00281106	0.000237794	3.87967	3.09295	5.05576	0.77011
tgm2b	ENSDARG00000074094	156	902	809	339	384	597	4.34143e-06	1.71301e-08	6.1718	3.64225	12.4829	10.0281
thbs3b	ENSDARG00000012060	61	404	271	486	528	609	0.000360038	1.19366e-05	5.65935	1.98439	6.92461	3.58477
TICAM1	ENSDARG00000102493	34	122	35	74	68	152	0.00351604	0.000330421	3.46833	2.54366	4.86702	0.483224
tmem176l.1	ENSDARG00000099491	38	583	262	829	1053	1004	0.0155022	0.0026302	6.04102	1.27351	3.72912	-1.88397
TMEM189	ENSDARG00000042732	144	358	183	1026	913	965	0.0162957	0.00282676	6.16325	1.08548	3.69081	-1.98713
TMEM198B	ENSDARG00000034685	64	302	89	371	456	470	0.00619229	0.000742825	5.1718	1.56539	4.41306	-0.494348
TMEM204	ENSDARG00000045273	55	124	131	129	134	183	0.000524413	2.1247e-05	4.24108	2.64918	6.53994	3.09644
TMEM256	ENSDARG00000038901	5	30	15	23	29	63	0.0348322	0.00789097	1.80258	2.04205	3.14941	-2.38249
tmem41aa	ENSDARG00000070028	38	109	75	317	296	337	0.0459072	0.0115552	4.54107	1.09987	2.94902	-3.07146
TMOD2	ENSDARG00000002571	67	89	52	183	158	203	0.0139949	0.0022849	4.13616	1.73651	3.80411	-1.45866
TMX4	ENSDARG00000101512	45	129	103	262	211	241	0.00348317	0.000325489	4.48998	1.83101	4.87559	0.409878
TNFRSF1B	ENSDARG00000070165	32	19	36	37	31	110	0.043973	0.0108606	2.58947	2.24023	2.98161	-2.74088
tnnc1a	ENSDARG00000011400	145	756	196	4	16	23	1.19512e-05	8.22357e-08	3.19676	7.94129	10.9128	7.62419
tnni1b	ENSDARG00000052708	50	725	217	4	9	36	2.5414e-05	2.46895e-07	2.9298	7.74529	9.91267	6.74121
TNNI3K	ENSDARG00000086933	16	11	34	41	37	17	0.0356807	0.00814844	1.90914	2.54264	3.13254	-2.41664
tpm4b	ENSDARG00000019128	99	872	204	255	367	334	7.95407e-05	1.28983e-06	5.50524	3.25806	8.54497	5.80466
trim35-31	ENSDARG00000052097	0	5	4	1	10	2	0.0387377	0.0091448	-1.17104	2.94049	3.07196	-2.43958
trim35-34	ENSDARG00000022271	1	16	14	8	2	13	0.00851952	0.00115029	0.116139	3.58742	4.1736	-0.644359
trpa1a	ENSDARG00000016699	39	138	90	264	277	358	0.0101955	0.00148109	4.60198	1.43975	4.0367	-1.09021
TSKU	ENSDARG00000040815	16	261	177	302	212	267	0.0031146	0.000275761	4.60458	2.20731	4.97043	0.560533
tspan18a	ENSDARG00000056656	5	117	81	98	145	50	0.0170139	0.00299729	3.19917	2.4573	3.65971	-1.59997
tspan9b	ENSDARG00000045706	81	422	126	449	528	549	0.00180428	0.000127711	5.50994	1.78984	5.42031	1.21831
ttnb	ENSDARG00000000563	2549	7873	2995	23835	12849	23168	0.0166772	0.00292104	10.4238	1.0312	3.67338	-2.84888
twist3	ENSDARG00000019646	48	314	188	312	271	304	0.000202953	5.14658e-06	5.02055	2.44234	7.51051	4.45828
ube2d2l	ENSDARG00000099749	59	130	126	417	484	518	0.0499153	0.0128859	5.09919	1.0067	2.89168	-3.27786
UCP2	ENSDARG00000043154	40	102	67	104	111	181	0.00204035	0.000153453	3.85891	2.30045	5.3115	1.19845
ugp2a	ENSDARG00000005578	53	215	96	417	308	428	0.00724736	0.00091891	4.97477	1.50293	4.29614	-0.674996
UNC45B	ENSDARG00000008433	156	968	338	468	374	568	1.53073e-05	1.15641e-07	6.03827	3.14228	10.5943	8.17175
urp1	ENSDARG00000093493	101	250	325	27	47	71	1.94206e-05	1.73815e-07	3.9228	5.42719	10.2236	7.42025
vegfaa	ENSDARG00000103542	118	274	417	952	1046	1325	0.0250216	0.00504959	6.33992	1.07787	3.38409	-2.59736
vtg3	ENSDARG00000016448	7	64	15	16	9	26	0.00213095	0.000162728	1.48963	3.76369	5.27693	1.10242
wasb	ENSDARG00000026350	11	96	63	172	143	169	0.0238792	0.0047478	3.69174	1.56408	3.41656	-2.09008
WASF2	ENSDARG00000024209	71	542	351	1123	995	1315	0.00419584	0.00042237	6.36673	1.27543	4.72788	-0.103562
wbp1lb	ENSDARG00000029751	9	79	85	162	115	188	0.0333137	0.0074139	3.62972	1.5949	3.18216	-2.50788
WDFY1	ENSDARG00000005425	37	101	50	236	266	248	0.0479692	0.012245	4.24973	1.18983	2.91852	-3.07942
WFDC1	ENSDARG00000058003	56	251	144	409	552	515	0.00430278	0.000439376	5.30202	1.46301	4.70564	0.0143122
WIPI1	ENSDARG00000040657	47	216	101	479	476	655	0.0371481	0.00861581	5.19947	1.01445	3.10325	-2.90033
WLS	ENSDARG00000009534	120	731	517	1770	1875	2021	0.00398173	0.000394495	7.02207	1.07831	4.76643	-0.139051
wnk1b	ENSDARG00000039392	622	1826	1581	3232	3815	4070	3.74879e-05	4.41946e-07	8.38936	1.72749	9.41331	6.64979
wnt2bb	ENSDARG00000032234	36	59	24	4	12	25	0.000566146	2.42182e-05	1.70513	4.95613	6.45442	2.7782
wt1a	ENSDARG00000031420	175	666	656	16	52	53	2.5513e-06	8.83908e-09	4.28996	6.92702	13.2007	9.7974
wt1b	ENSDARG00000007990	178	663	551	59	66	36	1.25922e-06	2.96901e-09	4.52435	6.33888	14.4634	10.8695
wu:fd58b11	ENSDARG00000101030	1	5	9	4	11	8	0.0306058	0.00661246	-0.146919	2.57819	3.24226	-2.17235
WWTR1	ENSDARG00000067719	40	338	173	360	335	329	0.000541737	2.28949e-05	5.07917	2.20041	6.49105	2.98173
XDH	ENSDARG00000055240	6	43	29	23	13	26	0.00209021	0.000158712	1.68477	3.4453	5.29164	1.13574
YIPF5	ENSDARG00000007279	44	221	64	333	379	382	0.0203706	0.00384338	4.80869	1.3386	3.52806	-2.0548
yrk	ENSDARG00000004378	27	177	142	55	46	45	5.40427e-05	7.44404e-07	3.38241	4.36154	8.98275	6.08271
ZBTB4	ENSDARG00000105255	119	734	517	1179	1222	1341	0.000292705	8.76098e-06	6.72189	1.67719	7.1365	3.78784
zdhhc8a	ENSDARG00000042872	51	118	156	328	481	494	0.0421347	0.0102567	5.02191	1.14638	3.01168	-3.04841
zgc:100829	ENSDARG00000015557	156	558	513	651	750	992	7.49628e-05	1.17952e-06	6.38652	2.21684	8.61508	5.85004
zgc:101560	ENSDARG00000099870	11	3	3	0	0	3	0.00390688	0.000383319	-1.50153	5.60648	4.78269	0.200043
zgc:110239	ENSDARG00000077664	38	542	362	980	1006	1155	0.0148527	0.00247833	6.16402	1.25883	3.76078	-1.84655
zgc:110626	ENSDARG00000053159	33	145	106	277	264	287	0.00531052	0.000591307	4.5603	1.62621	4.53945	-0.182086
zgc:113363	ENSDARG00000101206	17	33	62	42	40	46	0.00401351	0.000398518	2.58246	2.89146	4.7607	0.33666
zgc:114045	ENSDARG00000069334	61	141	88	274	361	356	0.0124744	0.0019418	4.77938	1.41595	3.8911	-1.38677
zgc:123010	ENSDARG00000039082	75	169	131	129	204	274	0.00055944	2.38472e-05	4.58685	2.53343	6.46447	2.97015
zgc:152830	ENSDARG00000079932	29	179	61	329	344	392	0.0486724	0.0124808	4.62788	1.10305	2.90849	-3.15445
zgc:152891	ENSDARG00000016789	2	19	32	19	28	12	0.0202718	0.00381985	1.23951	2.75188	3.5313	-1.70454
zgc:153146	ENSDARG00000037142	8	30	20	27	33	70	0.0219588	0.00424975	2.06799	2.15877	3.47499	-1.83269
zgc:153916	ENSDARG00000101293	74	826	164	796	802	763	0.00485027	0.000521156	6.02993	1.72723	4.60989	-0.274128
zgc:154055	ENSDARG00000103924	0	8	13	3	3	2	0.00901509	0.00124412	-0.862633	3.85385	4.13102	-0.732976
zgc:154058	ENSDARG00000069795	11	60	56	66	95	129	0.0131676	0.00210057	3.15956	1.9561	3.84903	-1.25634
zgc:154075	ENSDARG00000067630	15	95	60	50	70	77	0.000964388	5.31801e-05	3.09493	2.9216	5.95364	2.21418
zgc:158446	ENSDARG00000090730	33	34	48	60	23	100	0.0125886	0.00196323	2.82404	2.67627	3.88522	-1.16528
zgc:158689	ENSDARG00000017785	39	133	215	269	284	391	0.00578169	0.000675208	4.83342	1.78095	4.46581	-0.356205
zgc:162239	ENSDARG00000019651	3	51	21	5	5	6	0.000458747	1.73504e-05	0.59744	4.94854	6.67361	2.91079
zgc:162509	ENSDARG00000070604	0	20	6	6	4	8	0.0279569	0.00587066	-0.323161	2.9586	3.30482	-2.06672
zgc:162939	ENSDARG00000068461	86	295	132	260	234	363	0.000279445	8.20237e-06	5.02352	2.4283	7.18215	3.99857
zgc:163077	ENSDARG00000101593	18	106	107	247	260	318	0.0354425	0.00807357	4.33819	1.26317	3.13739	-2.6922
zgc:171679	ENSDARG00000071024	10	75	46	88	79	105	0.00901861	0.00124544	3.11945	2.0406	4.13044	-0.756121
zgc:171727	ENSDARG00000091869	19	57	37	108	106	93	0.0167857	0.00294408	3.24135	1.78749	3.66921	-1.58495
zgc:172122	ENSDARG00000079191	1	17	12	1	3	6	0.00184366	0.000131918	-0.417321	4.56017	5.40104	1.15982
zgc:172136	ENSDARG00000078741	17	361	241	359	555	504	0.0109717	0.00163882	5.19574	1.74505	3.98217	-1.28062
zgc:174356	ENSDARG00000088263	0	15	0	0	2	1	0.0296871	0.00634397	-2.18228	3.87496	3.26405	-2.12721
zgc:174904	ENSDARG00000059049	3	40	12	12	36	47	0.0396295	0.00943161	1.53997	2.25251	3.05574	-2.52827
zgc:175088	ENSDARG00000099306	88	210	130	494	472	775	0.0205666	0.0038873	5.44856	1.18011	3.52206	-2.17857
zgc:194252	ENSDARG00000057142	16	63	65	78	89	126	0.00596517	0.000703811	3.31219	2.13847	4.44286	-0.228186
zgc:194839	ENSDARG00000078550	3	12	8	11	18	12	0.0218926	0.00422877	0.660127	2.44701	3.4776	-1.7868
zgc:56699	ENSDARG00000000887	34	31	22	58	50	42	0.0164252	0.00286189	2.59347	2.39698	3.68425	-1.5007
zgc:64051	ENSDARG00000068233	18	39	19	42	47	59	0.0121008	0.0018621	2.45299	2.28297	3.91356	-1.0913
zgc:64106	ENSDARG00000011371	2	70	49	46	34	64	0.0274277	0.00570805	2.29916	2.41575	3.31959	-2.1195
zgc:66433	ENSDARG00000071697	153	622	434	706	554	776	3.21289e-05	3.31549e-07	6.25548	2.43245	9.65731	7.12877
zgc:77517	ENSDARG00000028618	122	828	575	1079	1144	1328	0.000133743	2.8085e-06	6.74285	1.89455	7.95189	4.94308
znf106a	ENSDARG00000016651	185	1009	531	1101	1157	1204	2.90781e-05	2.92432e-07	6.85502	2.1327	9.76542	7.22548

## Sheet: C
ID	Geneid	X30kGFPpos1	X30kGFPpos2	X30kGFPpos3	X500kGFPneg4	X500kGFPneg5	X500kGFPneg6	adj.P.Val	P.Value	AveExpr	logFC	t	B
ablim1b	ENSDARG00000045064	489	2391	1231	1353	1182	1334	3.89803e-07	5.06432e-10	7.57708	3.23737	16.7419	13.5155
ACE	ENSDARG00000079166	10	116	61	232	128	110	0.0285774	0.00604496	3.64981	1.78678	3.28943	-2.31845
actc1a	ENSDARG00000042535	222	1899	425	1440	1140	1529	0.00032467	1.02812e-05	7.11566	2.25412	7.02639	3.56134
adamts15a	ENSDARG00000029124	116	750	492	154	151	189	1.2612e-06	3.03436e-09	5.24763	4.58008	14.4372	11.4209
ADAMTS9	ENSDARG00000077778	180	529	394	358	402	492	1.05618e-05	6.60685e-08	5.88268	3.012	11.1214	8.71198
adarb1a	ENSDARG00000041609	257	920	160	787	841	722	0.00263066	0.000216818	6.34353	2.11908	5.10925	0.549597
ADCY9	ENSDARG00000100869	67	241	172	328	370	393	0.000541737	2.2806e-05	5.16361	1.99691	6.49359	2.97878
add3a	ENSDARG00000040874	118	450	290	1029	1032	1089	0.00212749	0.000162157	6.34014	1.3021	5.279	0.86811
adora2ab	ENSDARG00000058488	5	74	75	31	75	67	0.00720703	0.000911892	2.70912	2.77591	4.30033	-0.437828
ADRA1D	ENSDARG00000024101	40	18	22	13	0	20	0.00616297	0.000737213	0.866469	5.38991	4.41725	-0.237918
ADRB1	ENSDARG00000007490	16	48	3	22	31	15	0.0427465	0.0104697	1.4867	2.73844	3.00088	-2.61817
adrb2a	ENSDARG00000088124	194	718	223	94	131	195	1.12818e-05	7.56962e-08	5.02567	4.56009	10.9914	8.48442
agtr1b	ENSDARG00000045443	5	9	14	19	12	27	0.0355686	0.0081194	1.05353	2.29224	3.13442	-2.37384
ahr2	ENSDARG00000021833	299	1660	736	1755	1659	2092	1.93932e-05	1.67038e-07	7.4998	2.09208	10.2593	7.74506
aim1a	ENSDARG00000031782	186	933	919	2110	1779	2483	0.000713021	3.36577e-05	7.40304	1.48601	6.24218	2.31208
akap12b	ENSDARG00000055678	2064	10881	8758	24432	26518	29612	1.75752e-05	1.41231e-07	10.948	1.2442	10.4111	7.4401
akr1a1a	ENSDARG00000035257	6	25	16	15	44	18	0.0133834	0.00215158	1.51698	2.66056	3.83621	-1.19365
alcama	ENSDARG00000026531	368	2363	1151	3026	3421	4153	4.59841e-05	6.12915e-07	8.21178	1.66508	9.14146	6.338
als2a	ENSDARG00000075111	61	162	262	320	305	430	0.00251684	0.00020358	5.11621	1.9679	5.14586	0.795783
alx4a	ENSDARG00000088332	59	449	113	247	276	448	0.000835155	4.25173e-05	5.07502	2.38303	6.09388	2.36292
AMOT	ENSDARG00000078335	115	645	299	944	1086	1231	0.000796692	3.95241e-05	6.44879	1.50705	6.14	2.2877
ANGPT1	ENSDARG00000030364	7	167	66	78	71	57	0.00245009	0.000195788	3.1159	3.07912	5.16861	0.995111
angptl2b	ENSDARG00000068369	57	670	175	391	418	377	0.000409429	1.44754e-05	5.43624	2.54756	6.79449	3.40598
ano5b	ENSDARG00000036147	25	172	117	321	389	390	0.0167067	0.00292701	4.76132	1.31444	3.6723	-1.77574
antxr1c	ENSDARG00000063612	227	748	481	657	715	874	1.16922e-05	7.98907e-08	6.49169	2.56467	10.9402	8.53554
anxa11a	ENSDARG00000077383	75	307	139	481	768	605	0.00892587	0.00122665	5.56858	1.34355	4.13869	-1.05302
APAF1	ENSDARG00000021239	92	80	151	237	162	280	0.0124633	0.00193948	4.58644	1.96338	3.89174	-1.37345
aplnra	ENSDARG00000002172	105	493	285	326	348	312	1.62143e-05	1.27008e-07	5.49237	3.00423	10.5081	8.06211
APLP2	ENSDARG00000054864	111	1057	444	1441	1450	1798	0.00107408	6.326e-05	6.91614	1.50428	5.84602	1.74107
arhgap29b	ENSDARG00000017748	227	678	442	1014	1169	1153	0.000119345	2.40381e-06	6.73678	1.88307	8.06808	5.09974
ARHGEF10	ENSDARG00000077788	18	174	60	216	354	289	0.0455222	0.0114046	4.33765	1.28285	2.95592	-3.02059
arhgef18a	ENSDARG00000011157	65	266	152	384	321	417	0.000682305	3.17153e-05	5.16841	1.9603	6.28022	2.65051
arhgef1a	ENSDARG00000040380	85	383	283	335	461	400	7.87337e-05	1.26617e-06	5.51323	2.50253	8.55946	5.82366
arhgef1b	ENSDARG00000055837	211	1046	318	871	907	908	0.00011519	2.25038e-06	6.58945	2.30072	8.11769	5.17772
ARHGEF4	ENSDARG00000012914	420	1538	897	3451	3482	4717	0.000601743	2.62912e-05	8.14683	1.15744	6.40108	2.45579
arih1l	ENSDARG00000036870	36	120	204	405	295	388	0.0199611	0.0037421	4.88271	1.46316	3.54217	-2.04797
arl4ab	ENSDARG00000033182	69	364	113	248	285	220	0.00032467	1.03578e-05	4.89993	2.62571	7.0213	3.77425
arntl1b	ENSDARG00000035732	34	140	115	361	399	527	0.0469832	0.01193	4.88714	1.02258	2.93223	-3.15853
ARRDC2	ENSDARG00000020761	72	540	417	296	312	288	1.89448e-05	1.62264e-07	5.44682	3.29787	10.2854	7.82465
asap2a	ENSDARG00000010181	89	221	103	525	622	692	0.0403203	0.00965677	5.46147	1.00138	3.04334	-3.06638
asb5b	ENSDARG00000053222	31	381	108	116	157	154	0.000227978	6.17587e-06	4.29907	3.24691	7.38093	4.28699
b3gnt2b	ENSDARG00000091902	37	193	101	290	244	395	0.00438601	0.000452066	4.7132	1.68072	4.68963	0.0628588
bambia	ENSDARG00000055381	201	1075	597	725	671	1081	7.45316e-06	3.94499e-08	6.66106	2.76009	11.6259	9.23176
BHLHE40	ENSDARG00000004060	230	325	325	641	711	839	0.00136795	8.81379e-05	6.18338	1.83991	5.64313	1.49337
bmp1a	ENSDARG00000028071	51	415	234	521	597	773	0.00153475	0.000102725	5.69141	1.67261	5.55061	1.41917
bmp2b	ENSDARG00000041430	34	55	34	73	97	136	0.0163634	0.00284325	3.32607	1.91016	3.68772	-1.5638
BMP3	ENSDARG00000060526	111	528	163	200	193	218	3.29635e-05	3.50182e-07	5.04336	3.46791	9.61052	7.06407
BMPER	ENSDARG00000101980	21	317	152	179	215	288	0.000867716	4.53023e-05	4.57443	2.52683	6.05394	2.34267
BNC2	ENSDARG00000069989	925	2902	1878	2208	2337	2953	5.25423e-07	7.33195e-10	8.35093	2.80172	16.2398	13.1773
CACNA1C	ENSDARG00000008398	29	341	169	199	184	167	0.000202418	5.07338e-06	4.55075	3.01671	7.52075	4.47909
CACNA1G	ENSDARG00000089913	8	409	262	353	236	407	0.0138252	0.00225186	4.81142	2.20829	3.81188	-1.54125
cacnb2a	ENSDARG00000099045	32	457	325	984	925	1188	0.0378674	0.00883943	6.044	1.07065	3.08979	-3.07539
calcrla	ENSDARG00000011473	46	86	47	139	144	210	0.0133068	0.00213069	3.93426	1.72404	3.84142	-1.36033
calcrlb	ENSDARG00000011571	5	44	99	20	40	46	0.00565049	0.000649281	2.30893	3.25422	4.4875	-0.111875
CAMK2A	ENSDARG00000053617	3	60	10	7	20	36	0.0155829	0.00264839	1.26967	3.05282	3.72545	-1.37699
CAP2	ENSDARG00000104478	13	80	29	107	83	40	0.0133029	0.00212887	2.91424	2.32714	3.84188	-1.24832
capn3a	ENSDARG00000041864	24	75	47	95	64	89	0.00270945	0.000225124	3.25678	2.45864	5.08745	0.859771
CAST	ENSDARG00000058693	289	1522	944	1378	1108	1600	4.41072e-06	1.7808e-08	7.31098	2.58895	12.4419	10.0129
CBLB	ENSDARG00000015199	339	979	778	2352	2871	3245	0.00114422	6.9208e-05	7.72412	1.18415	5.7907	1.52123
CCDC80	ENSDARG00000000002	325	1557	1724	811	827	872	1.80474e-06	5.01948e-09	7.1458	3.63019	13.8429	11.2653
ccnd2a	ENSDARG00000051748	18	304	119	342	417	345	0.012292	0.00189981	4.82733	1.63572	3.90281	-1.36538
CCNY	ENSDARG00000063677	106	258	191	701	635	958	0.0135609	0.00219186	5.84097	1.15398	3.8263	-1.67788
CD2AP	ENSDARG00000015224	180	627	361	1565	1254	1275	0.00185712	0.000133501	6.75909	1.38304	5.39395	0.997822
CD8A	ENSDARG00000044797	0	11	28	23	3	0	0.0367761	0.00848706	-0.539398	4.28958	3.11116	-2.38365
CDC42EP3	ENSDARG00000052783	10	307	188	178	240	153	0.00318076	0.000284373	4.31869	2.69878	4.95279	0.557242
CDH5	ENSDARG00000075549	537	2313	1719	457	552	476	5.62152e-08	2.42786e-11	6.98046	4.79272	21.444	16.1603
CDON	ENSDARG00000061328	782	2273	1423	3887	4048	4582	2.5414e-05	2.41492e-07	8.5588	1.71027	9.93205	7.25468
CEBPA	ENSDARG00000036074	153	301	321	342	261	343	8.92138e-05	1.54113e-06	5.4578	2.89233	8.40661	5.63038
chpfa	ENSDARG00000078392	41	703	449	1149	1197	1426	0.01507	0.00252279	6.42695	1.29716	3.75131	-1.91241
chst3a	ENSDARG00000061070	18	49	82	150	126	144	0.031367	0.00684785	3.60698	1.5901	3.22389	-2.43313
CLIC2	ENSDARG00000010625	147	509	811	106	123	198	1.10088e-05	7.2573e-08	5.20387	4.87489	11.0315	8.54316
CLIC4	ENSDARG00000022995	496	1680	781	3053	3782	3907	0.000507585	2.03698e-05	8.11984	1.30563	6.56762	2.72016
clint1a	ENSDARG00000025535	176	597	284	1395	1576	1618	0.00720703	0.000910755	6.76889	1.04507	4.30102	-0.950751
CLN8	ENSDARG00000075525	80	194	204	407	405	715	0.00659643	0.000808445	5.41212	1.53028	4.36643	-0.619723
cmlc1	ENSDARG00000032976	99	1778	287	13	3	2	3.91571e-05	4.89887e-07	2.75498	9.93332	9.32705	6.12281
cnn3a	ENSDARG00000099510	620	2800	2310	5986	6568	7128	6.2428e-05	9.1543e-07	8.99603	1.37428	8.81614	5.81356
CNPY1	ENSDARG00000003757	16	88	86	141	137	129	0.0056391	0.000647044	3.70943	2.01607	4.48942	-0.179283
COL4A1	ENSDARG00000055009	1337	6459	3058	2498	2355	3246	5.55771e-08	1.872e-11	8.80328	3.57163	21.8995	16.788
COL4A2	ENSDARG00000104110	132	762	333	329	396	474	8.57551e-06	4.9517e-08	5.8228	3.15635	11.4012	8.98637
COLEC11	ENSDARG00000013266	160	222	162	12	12	37	3.35445e-05	3.58333e-07	3.17169	6.44701	9.59088	6.51946
COLEC12	ENSDARG00000061140	230	851	444	1030	843	1087	3.8124e-05	4.56156e-07	6.70665	2.21956	9.38674	6.78541
cpeb1b	ENSDARG00000008454	8	155	86	123	59	141	0.00518363	0.000570942	3.47265	2.61996	4.55896	-0.0410551
cpeb3	ENSDARG00000060103	41	135	121	380	351	349	0.0163961	0.00285232	4.81758	1.31838	3.68603	-1.76536
CPPED1	ENSDARG00000031968	11	71	12	64	85	55	0.0456365	0.0114651	2.59933	1.83906	2.95314	-2.79131
CREB3L2	ENSDARG00000063563	254	1336	456	1158	1193	1531	6.61855e-05	1.00001e-06	7.0392	2.16862	8.74565	5.96079
creb5b	ENSDARG00000070536	59	483	191	253	252	445	0.000148011	3.29039e-06	5.20064	2.72995	7.83484	4.89138
CRIM1	ENSDARG00000029668	38	394	441	438	543	523	0.00105577	6.17614e-05	5.60279	2.20638	5.86083	1.93404
CRLF3	ENSDARG00000070261	32	302	205	357	464	595	0.00354877	0.000334181	5.25844	1.69894	4.86057	0.292633
crp2	ENSDARG00000056462	0	14	5	1	0	1	0.00198663	0.00014731	-1.74457	5.28559	5.33563	0.945372
csf1ra	ENSDARG00000102986	93	66	83	91	83	116	0.00334534	0.000306653	3.79911	2.74465	4.90961	0.529701
ctps1b	ENSDARG00000098386	15	20	53	59	79	51	0.0415265	0.0100473	2.66544	1.96463	3.02252	-2.67702
ctsba	ENSDARG00000055120	21	192	93	389	307	409	0.0320106	0.00704485	4.69246	1.23123	3.20898	-2.61593
ctsll	ENSDARG00000011701	2	2	22	7	0	7	0.0268246	0.00553478	-0.667549	4.10941	3.33581	-2.01214
cx41.8	ENSDARG00000069450	11	93	98	110	110	115	0.00437461	0.00045047	3.52755	2.28644	4.69161	0.183607
CXADR	ENSDARG00000043658	198	316	262	701	686	743	0.00177358	0.000125026	6.07268	1.7092	5.43297	1.15706
CXCL14	ENSDARG00000056627	62	345	214	306	284	415	0.000126219	2.57598e-06	5.21652	2.46248	8.01628	5.13232
CYFIP1	ENSDARG00000044345	230	879	664	1559	1551	1625	9.10412e-05	1.60366e-06	7.15391	1.76015	8.37592	5.47117
CYP1B1	ENSDARG00000068934	50	202	151	404	512	624	0.0118555	0.00181295	5.25939	1.25171	3.92791	-1.38739
CYP26B1	ENSDARG00000077121	112	357	159	435	462	523	0.000528701	2.18115e-05	5.55168	1.97591	6.52275	2.98712
cyp2aa1	ENSDARG00000099003	28	27	11	35	37	57	0.0366664	0.00844941	2.23451	2.19846	3.11349	-2.47505
cyp2ae1	ENSDARG00000013524	8	19	28	21	16	22	0.00513344	0.000562697	1.53558	3.08607	4.56707	0.00910442
cyp3c1	ENSDARG00000015575	57	382	70	298	313	281	0.00340662	0.000314832	4.87675	2.12104	4.89458	0.392344
dab2ipb	ENSDARG00000075110	276	740	415	1172	1057	1453	0.00021658	5.73184e-06	6.85576	1.82604	7.43378	4.19878
DACT2	ENSDARG00000056986	230	274	126	211	393	291	0.00125662	7.87275e-05	5.2516	2.5674	5.71181	1.72179
DGKH	ENSDARG00000018716	54	240	116	313	350	265	0.00131234	8.33303e-05	4.89761	1.99326	5.6772	1.7145
dgkza	ENSDARG00000014439	10	86	68	159	127	191	0.0309519	0.0067185	3.64386	1.52685	3.2339	-2.41463
dip2ba	ENSDARG00000005350	180	207	193	635	561	804	0.0170646	0.0030086	5.82184	1.33759	3.65771	-2.00273
DISC1	ENSDARG00000021895	23	489	378	493	438	469	0.00234733	0.00018456	5.44957	2.25706	5.20309	0.853011
DISP1	ENSDARG00000044417	66	341	129	532	533	625	0.00427818	0.0004356	5.48965	1.45692	4.7105	-0.00421182
DUSP5	ENSDARG00000019307	190	658	579	1081	1068	1344	0.00011519	2.24603e-06	6.78227	1.88686	8.11915	5.16463
DVL2	ENSDARG00000056184	68	145	221	503	564	557	0.0280916	0.00590569	5.39313	1.20322	3.30169	-2.58128
ECSCR	ENSDARG00000087457	61	466	327	40	76	35	7.76461e-06	4.18456e-08	3.99263	5.68411	11.5673	8.63159
EDN2	ENSDARG00000070578	57	375	235	95	77	98	8.34699e-06	4.67709e-08	4.29976	4.43224	11.4573	8.74811
ednraa	ENSDARG00000011876	375	1866	1214	959	812	908	3.69096e-07	4.13796e-10	7.18498	3.52474	17.022	13.6693
eef1da	ENSDARG00000102291	81	593	208	1067	1162	1338	0.0149963	0.00250684	6.3234	1.04782	3.75469	-1.88511
efemp2a	ENSDARG00000094324	415	1945	1015	1586	1777	2094	2.20531e-06	7.00367e-09	7.68625	2.46192	13.4616	10.9364
EGFL7	ENSDARG00000100657	64	207	233	78	97	59	3.43567e-05	3.94956e-07	4.06958	4.29011	9.50817	6.80864
egfra	ENSDARG00000013847	88	321	173	349	383	460	0.000268109	7.77932e-06	5.35993	2.13972	7.21898	4.03333
EGLN2	ENSDARG00000062562	134	380	132	849	727	983	0.0219005	0.00423426	5.98622	1.12739	3.47692	-2.35818
elna	ENSDARG00000099634	15	94	39	12	21	14	0.000166875	3.86768e-06	1.96559	4.76248	7.71657	4.33209
elovl1a	ENSDARG00000099960	94	129	70	209	123	313	0.00784348	0.00102272	4.45255	2.04659	4.23762	-0.722274
elovl1b	ENSDARG00000103735	15	77	85	194	151	261	0.0451635	0.0112507	3.92848	1.34856	2.96306	-2.94624
emilin1a	ENSDARG00000024537	116	883	400	855	1107	1020	0.000166875	3.87036e-06	6.53182	1.99928	7.71607	4.63744
EMP2	ENSDARG00000044588	153	170	127	479	564	598	0.0314933	0.00688452	5.49779	1.22446	3.22108	-2.75843
ENTPD1	ENSDARG00000045066	36	615	152	452	432	561	0.00281224	0.000238225	5.4108	2.02269	5.05472	0.605336
epas1a	ENSDARG00000008697	10	205	144	314	176	254	0.0151751	0.00254769	4.34124	1.90482	3.74608	-1.58536
epas1b	ENSDARG00000057671	116	236	75	300	278	224	0.00304467	0.000267079	4.86614	2.1685	4.98881	0.552535
epb41l3b	ENSDARG00000019917	25	292	138	343	359	379	0.00357522	0.000337359	4.91761	1.78661	4.85518	0.328871
EPB41L5	ENSDARG00000032324	174	1004	666	1628	1891	2007	0.000219388	5.83782e-06	7.22847	1.5539	7.42078	4.1417
EPHA7	ENSDARG00000004635	179	645	413	955	948	985	9.01215e-05	1.56982e-06	6.5489	1.95899	8.39237	5.5504
ephb4b	ENSDARG00000027112	72	408	380	441	478	731	0.00028723	8.54143e-06	5.77907	2.20094	7.15406	3.90692
EPPK1	ENSDARG00000096359	270	851	751	561	423	750	4.79132e-06	1.98274e-08	6.47054	3.32163	12.3289	9.90325
erfl3	ENSDARG00000062801	116	606	338	1106	1197	1433	0.00127932	8.04576e-05	6.56328	1.33282	5.69856	1.54992
ERGIC2	ENSDARG00000051936	51	136	137	431	470	490	0.0365001	0.00839554	5.08286	1.07022	3.11685	-2.86072
f3b	ENSDARG00000005673	331	677	861	1467	1350	1439	0.000327047	1.04651e-05	7.16377	1.97116	7.01425	3.53688
F8	ENSDARG00000101385	778	4598	3797	280	354	347	4.53878e-08	1.3104e-11	7.12499	6.34301	22.5395	16.6087
FAH	ENSDARG00000101762	77	547	303	902	1152	1275	0.00366637	0.000350563	6.32813	1.27483	4.83335	0.0911623
FAM114A1	ENSDARG00000008287	24	91	50	133	207	166	0.0174225	0.00310189	3.82848	1.59061	3.64151	-1.70345
fam129ba	ENSDARG00000062970	98	146	142	199	312	201	0.00160642	0.0001093	4.76657	2.30224	5.51334	1.45163
FAM172A	ENSDARG00000052697	168	322	152	670	552	584	0.00379864	0.000367968	5.78627	1.64826	4.80585	0.108449
fam212aa	ENSDARG00000070360	73	117	126	173	318	275	0.00517438	0.000569426	4.66071	1.91053	4.56045	-0.169361
FAM69C	ENSDARG00000105040	52	184	119	36	62	62	3.38526e-05	3.77971e-07	3.55153	4.35246	9.54546	6.70864
FERMT2	ENSDARG00000020242	44	176	168	335	367	478	0.0047425	0.00050292	5.03254	1.55739	4.62981	-0.0849679
FES	ENSDARG00000011449	11	37	83	51	66	77	0.0102771	0.00149741	2.86653	2.38511	4.03079	-0.913058
fgf10b	ENSDARG00000100475	4	18	6	2	0	9	0.00222917	0.000173339	-0.550852	5.20878	5.23983	0.920337
FGFR2	ENSDARG00000058115	412	2095	947	3277	3816	4493	0.000171905	4.05319e-06	8.22743	1.38987	7.68252	4.38077
FGFR3	ENSDARG00000004782	167	1198	881	1602	1804	2022	0.000119345	2.40289e-06	7.31491	1.8268	8.06837	5.03854
fgfr4	ENSDARG00000069105	519	2560	1358	3874	5377	5752	0.000124254	2.5231e-06	8.59978	1.40217	8.03179	4.81668
fgfrl1a	ENSDARG00000032617	54	663	217	791	932	767	0.0048121	0.000515148	6.00494	1.56961	4.61637	-0.252042
fgfrl1b	ENSDARG00000052556	378	2184	1480	1382	1470	2055	1.25922e-06	2.8879e-09	7.69913	2.86502	14.4968	11.8174
fhl1a	ENSDARG00000071498	12	153	56	139	108	159	0.00635023	0.00076666	3.66241	2.11163	4.39565	-0.338142
fhl2a	ENSDARG00000042018	2	77	36	48	38	26	0.0196783	0.00366704	2.07129	2.6991	3.55289	-1.69704
fhl3b	ENSDARG00000104315	14	334	76	258	279	237	0.0125292	0.00195154	4.42983	1.92136	3.88842	-1.33752
fli1b	ENSDARG00000040080	24	221	121	120	176	123	0.0003771	1.28079e-05	4.11678	2.9086	6.8769	3.58526
FLNA	ENSDARG00000074201	545	5382	3324	7563	7030	9250	0.00011519	2.24298e-06	9.34487	1.6813	8.12017	4.81373
flncb	ENSDARG00000018820	341	1248	927	1246	1109	1457	3.81695e-06	1.46933e-08	7.25213	2.5865	12.6463	10.2055
FMNL3	ENSDARG00000004372	96	239	136	540	455	678	0.00806217	0.00106451	5.49166	1.35876	4.21578	-0.902757
fndc3ba	ENSDARG00000078179	381	1355	667	2034	1993	2519	8.08379e-05	1.32642e-06	7.60974	1.72436	8.52312	5.61297
FOSL2	ENSDARG00000040623	713	2298	2491	5572	6103	7083	0.000217435	5.76492e-06	8.96384	1.39059	7.4297	3.89299
foxc1b	ENSDARG00000055398	32	156	99	238	254	309	0.00420864	0.000424064	4.52623	1.68427	4.72563	0.149458
frem1a	ENSDARG00000069473	68	601	273	217	192	386	3.46636e-05	4.00311e-07	5.2365	3.36319	9.49677	6.94595
fstl1b	ENSDARG00000039576	1311	7115	2983	6188	6505	7355	9.31055e-07	1.78508e-09	9.47486	2.30409	15.0882	12.218
furina	ENSDARG00000062909	91	838	402	1181	1439	1849	0.00321469	0.000288866	6.74602	1.32794	4.9438	0.219208
FUT10	ENSDARG00000100322	27	131	134	374	346	441	0.0375382	0.00873699	4.78479	1.13621	3.09592	-2.84228
FZD2	ENSDARG00000054438	121	624	244	549	720	638	0.000170476	3.97129e-06	6.01728	2.17375	7.69734	4.65695
GAB1	ENSDARG00000037018	73	416	282	879	886	784	0.00277968	0.000233535	6.04622	1.42457	5.06621	0.542007
gadd45aa	ENSDARG00000043581	30	84	46	92	211	226	0.0340845	0.00765598	3.83254	1.55664	3.16528	-2.5733
gadd45ba	ENSDARG00000027744	49	342	452	600	535	709	0.00194483	0.000142526	5.78029	1.89352	5.35516	1.07007
GATA5	ENSDARG00000017821	224	2076	936	65	60	92	7.02074e-07	1.11483e-09	5.20509	6.94987	15.6879	11.9386
GATA6	ENSDARG00000103589	20	430	225	19	49	32	7.80185e-05	1.24262e-06	3.31779	5.75362	8.57416	5.58324
GCH1	ENSDARG00000070453	34	186	206	291	294	376	0.00200929	0.000150054	4.88879	1.92521	5.32472	1.13217
gdf6a	ENSDARG00000053479	41	40	41	63	92	70	0.01152	0.00174835	3.13246	2.27577	3.94739	-1.08234
GDF7	ENSDARG00000042784	33	132	41	17	31	21	0.000162621	3.70126e-06	2.5115	4.6987	7.74863	4.48657
GFRA3	ENSDARG00000087704	51	245	96	412	343	358	0.00474587	0.000504001	4.977	1.62943	4.62861	-0.0800848
glb1l	ENSDARG00000029955	32	79	48	105	126	90	0.00443767	0.000459953	3.53072	2.21064	4.6799	0.162358
gli2a	ENSDARG00000025641	187	1487	826	2716	2994	3636	0.00140708	9.12009e-05	7.76825	1.18728	5.62243	1.23546
GLI3	ENSDARG00000052131	84	629	361	1277	1431	1582	0.00599165	0.000708665	6.61207	1.10723	4.43906	-0.664219
GMDS	ENSDARG00000026629	100	151	144	317	316	360	0.00335351	0.000307887	5.03748	1.82071	4.90731	0.392768
gnai2a	ENSDARG00000018174	78	688	312	1227	1484	1551	0.00962469	0.00136761	6.57526	1.08677	4.07976	-1.32097
gnav1	ENSDARG00000043006	13	43	103	45	59	70	0.00476943	0.000507195	2.91312	2.79098	4.62508	0.104181
GPC4	ENSDARG00000015472	51	286	145	485	471	553	0.00337497	0.000311481	5.33264	1.49412	4.90069	0.355221
grapa	ENSDARG00000005414	1	20	27	17	27	8	0.0316809	0.00694688	0.961199	2.75348	3.21634	-2.23235
GRASP	ENSDARG00000000588	13	78	92	78	203	142	0.0165987	0.0029001	3.62407	1.94062	3.6772	-1.61659
grb10a	ENSDARG00000002013	151	520	633	616	609	679	5.48901e-05	7.63316e-07	6.25785	2.58472	8.96242	6.29432
guca1b	ENSDARG00000013393	12	1	0	0	0	3	0.0490074	0.0125855	-2.1531	4.17051	2.90409	-2.69762
GYPC	ENSDARG00000041546	1	91	41	64	23	37	0.0469045	0.0119033	2.05259	2.57493	2.93341	-2.77324
HAND2	ENSDARG00000008305	110	529	173	64	102	123	1.20522e-05	8.4096e-08	4.49325	4.60586	10.8917	8.27789
HAS2	ENSDARG00000036987	134	456	339	235	284	268	7.20143e-06	3.67314e-08	5.40984	3.42515	11.6973	9.23007
HCK	ENSDARG00000058647	15	63	55	82	64	122	0.00640302	0.00077519	3.18278	2.18915	4.38955	-0.311155
her6	ENSDARG00000006514	961	3296	2890	7016	7951	8028	3.38499e-05	3.76254e-07	9.30711	1.49218	9.54933	6.68993
her9	ENSDARG00000056438	759	3400	2679	7947	8506	9415	7.05906e-05	1.08016e-06	9.32414	1.23882	8.6845	5.5913
HEY2	ENSDARG00000013441	17	114	95	216	135	146	0.00627399	0.000754436	3.93771	2.00943	4.40451	-0.351058
HMCN1	ENSDARG00000016936	28	810	268	1090	1066	1167	0.0430579	0.0105728	6.15803	1.22542	2.99573	-3.27325
HMCN2	ENSDARG00000079327	68	517	399	726	910	1131	0.00140971	9.14391e-05	6.21335	1.61567	5.62085	1.46536
hmga2	ENSDARG00000069912	551	1936	1055	2780	3450	3341	3.38499e-05	3.6339e-07	8.16923	1.74669	9.57893	6.88059
hs3st3b1b	ENSDARG00000086645	236	2916	1068	4674	5275	6449	0.00937152	0.00131576	8.45216	1.01583	4.10068	-1.62378
HSPB8	ENSDARG00000058365	356	1563	601	675	476	762	2.84477e-06	1.04034e-08	6.70612	3.54227	13.0207	10.5395
HSPG2	ENSDARG00000076564	143	795	729	1904	1689	2463	0.00238532	0.000188465	7.20678	1.26825	5.19085	0.577999
htra1b	ENSDARG00000014907	30	132	97	99	88	143	0.000412896	1.47028e-05	3.81704	2.83518	6.78404	3.44789
igf2b	ENSDARG00000033307	819	1454	1352	1201	1549	1877	1.44635e-05	1.08021e-07	7.72239	2.84955	10.6574	8.16438
IKBKE	ENSDARG00000070606	40	56	23	79	50	57	0.0086328	0.00117059	2.9294	2.51478	4.16409	-0.685444
il11ra	ENSDARG00000026736	152	851	260	412	426	528	3.38499e-05	3.68391e-07	5.92122	2.95064	9.5673	7.0326
il15l	ENSDARG00000007743	11	105	58	82	49	105	0.00282328	0.000239507	3.14617	2.6663	5.05161	0.804363
INHBB	ENSDARG00000040777	61	598	236	664	709	822	0.0011267	6.76605e-05	5.93822	1.74583	5.8046	1.8075
iqgap1	ENSDARG00000078888	108	1067	498	1597	1884	1857	0.00196952	0.000145188	7.03483	1.37322	5.34421	0.87455
irgf3	ENSDARG00000062820	0	8	1	12	0	0	0.0394743	0.00937947	-1.93975	3.88906	3.05865	-2.454
ITGA4	ENSDARG00000103056	43	288	302	276	272	297	0.000211751	5.50634e-06	5.05323	2.65977	7.46231	4.38989
ITGA5	ENSDARG00000006353	370	1387	1165	780	757	1046	8.53864e-07	1.47912e-09	7.06804	3.35852	15.3252	12.446
ITGA8	ENSDARG00000078717	26	340	76	233	204	235	0.00248091	0.000199122	4.47748	2.29263	5.15876	0.893982
itgb1a	ENSDARG00000071863	47	474	347	822	1041	1040	0.00775659	0.00100587	6.11293	1.31705	4.24669	-0.93754
itgb1b	ENSDARG00000104484	210	589	521	1154	985	1157	0.00020321	5.16456e-06	6.71455	1.87089	7.50802	4.32199
jag1b	ENSDARG00000013168	68	728	277	792	899	1105	0.00166717	0.000115089	6.22035	1.64149	5.48242	1.23126
JUN	ENSDARG00000043531	1212	5098	4063	9772	10630	12400	7.86597e-06	4.27704e-08	9.80365	1.50431	11.5456	8.88893
junba	ENSDARG00000074378	332	2004	2712	5038	5276	6378	0.00283962	0.000241878	8.68333	1.3	5.04592	0.0586987
jund	ENSDARG00000067850	1558	5358	2246	11114	11138	12612	0.000241622	6.76662e-06	9.7797	1.22279	7.31656	3.58326
KCNJ13	ENSDARG00000043443	52	260	143	263	532	305	0.00251459	0.000203036	5.05047	1.9524	5.14742	0.809848
kcnq5a	ENSDARG00000069954	9	138	43	31	50	68	0.00162486	0.000111024	2.76389	3.29313	5.50395	1.52012
KDR	ENSDARG00000017321	76	267	64	56	27	39	0.000128062	2.62508e-06	3.38042	4.81977	8.00218	4.96312
kdrl	ENSDARG00000105215	89	626	519	408	547	554	3.38499e-05	3.67725e-07	5.95452	2.81433	9.56884	7.03397
KIF1C	ENSDARG00000098655	21	167	166	244	204	237	0.00240827	0.000191091	4.45672	2.10955	5.18277	0.938141
kitlga	ENSDARG00000070917	75	145	73	173	239	246	0.00329257	0.000298779	4.49271	1.98784	4.92448	0.489832
klf11b	ENSDARG00000013794	286	1286	945	2767	2979	3102	0.000241267	6.73346e-06	7.8327	1.34873	7.32001	3.91391
klf12b	ENSDARG00000032197	94	479	236	624	659	752	0.00038154	1.30166e-05	5.93431	1.8125	6.86597	3.47217
KLF3	ENSDARG00000015495	156	460	339	1007	870	1291	0.00128706	8.10684e-05	6.44444	1.47245	5.69395	1.55235
KRT15	ENSDARG00000036840	13	166	69	182	212	300	0.0232607	0.00457333	4.12879	1.52993	3.43629	-2.11444
KRT18	ENSDARG00000018404	482	3185	1797	3046	3389	3505	2.88437e-06	1.09645e-08	8.41398	2.24935	12.9631	10.4491
KRT8	ENSDARG00000058358	1111	7699	5373	5555	5783	6549	3.69096e-07	4.36708e-10	9.51338	2.76903	16.9469	13.6552
LAMB2	ENSDARG00000002084	66	859	455	387	410	532	4.93286e-05	6.67785e-07	5.83585	3.06554	9.07119	6.44632
LASP1	ENSDARG00000057867	464	1250	519	2787	3100	3245	0.00432515	0.00044288	7.82021	1.11544	4.70117	-0.406925
ldlrap1a	ENSDARG00000004311	12	166	127	144	129	145	0.00195686	0.000143973	3.90657	2.52989	5.34918	1.25804
limch1b	ENSDARG00000103774	45	161	80	350	339	490	0.0319055	0.00700841	4.83633	1.13896	3.21171	-2.64125
LIMS1	ENSDARG00000026985	286	1358	709	2276	2056	3054	0.000209327	5.40468e-06	7.63689	1.51354	7.47559	4.16526
lipeb	ENSDARG00000101145	40	60	69	91	159	167	0.0129304	0.0020386	3.774	1.89269	3.86505	-1.29951
LITAF	ENSDARG00000103483	8	77	32	83	38	31	0.0063541	0.000767433	2.50982	2.79699	4.39509	-0.269887
LLGL1	ENSDARG00000009693	68	457	348	850	765	781	0.00112701	6.77334e-05	6.05807	1.66316	5.80393	1.79073
LMNA	ENSDARG00000013415	16	110	73	207	171	191	0.0142989	0.00235104	3.9629	1.6075	3.78888	-1.45126
LOXL1	ENSDARG00000054451	22	471	134	443	384	473	0.00780345	0.00101533	5.12608	1.8096	4.24158	-0.79564
loxl2b	ENSDARG00000044074	147	687	283	1014	970	1362	0.00084725	4.34184e-05	6.5239	1.55476	6.08066	2.17874
LPAR1	ENSDARG00000099840	150	317	167	643	584	743	0.00343213	0.000318573	5.83942	1.52501	4.88783	0.249562
lpar6a	ENSDARG00000062552	25	175	111	227	275	314	0.00426135	0.000433066	4.5344	1.73289	4.71379	0.128396
LPP	ENSDARG00000023578	119	731	413	933	987	1202	0.000166875	3.85634e-06	6.53308	1.82564	7.71871	4.64309
LRRC15	ENSDARG00000070792	6	98	14	48	31	58	0.0182622	0.00330615	2.27887	2.46677	3.60771	-1.61361
lrrc58b	ENSDARG00000063509	236	1407	612	1442	1768	2045	6.46717e-05	9.64692e-07	7.32155	1.89643	8.77428	5.97235
LTBP3	ENSDARG00000035682	96	808	259	122	202	192	1.09031e-05	6.8728e-08	5.08392	4.21908	11.0836	8.59498
LUM	ENSDARG00000045580	139	350	182	577	510	543	0.000780751	3.82814e-05	5.73166	1.89098	6.16025	2.40097
LYSMD4	ENSDARG00000068702	13	34	45	69	88	88	0.0282611	0.00595188	2.91176	1.76056	3.29759	-2.21462
mafba	ENSDARG00000017121	105	341	207	650	732	1063	0.00519436	0.000572875	5.96595	1.2974	4.55708	-0.353926
MAP3K5	ENSDARG00000005416	37	196	257	491	524	646	0.0162238	0.00280961	5.36887	1.3049	3.69404	-1.84002
MAPK1	ENSDARG00000027552	98	323	413	857	1003	953	0.00496284	0.000537311	6.21809	1.37338	4.59283	-0.332244
MAPKAPK3	ENSDARG00000089016	79	94	113	126	260	209	0.00581277	0.000680235	4.41097	2.10625	4.46171	-0.315266
MARVELD1	ENSDARG00000011724	33	147	35	120	118	214	0.00933291	0.00130684	3.83535	2.00788	4.10436	-0.874969
mdka	ENSDARG00000036036	1511	3910	3034	10749	12448	12871	0.000314471	9.63564e-06	9.79249	1.10616	7.07088	3.21208
MED30	ENSDARG00000101115	18	161	60	115	137	123	0.00193443	0.000141484	3.73539	2.40209	5.3595	1.28478
mef2ca	ENSDARG00000029764	190	665	266	776	815	1172	0.000443737	1.6441e-05	6.42048	1.8503	6.70939	3.17623
mef2cb	ENSDARG00000009418	89	344	219	858	682	955	0.00558059	0.000638226	5.96599	1.2515	4.49703	-0.45966
MEGF10	ENSDARG00000017229	61	425	241	363	497	528	0.000241267	6.72517e-06	5.52446	2.1947	7.32088	4.16785
MINK1	ENSDARG00000035360	161	711	314	1169	1025	928	0.00053029	2.19855e-05	6.53413	1.75934	6.51755	2.86803
mmp11a	ENSDARG00000026325	32	144	59	17	40	36	0.00011519	2.23406e-06	2.79938	4.53704	8.12317	4.98224
mmp14a	ENSDARG00000002235	90	1009	399	849	869	925	0.000210053	5.4378e-06	6.41919	2.18966	7.47123	4.30196
mob2a	ENSDARG00000023214	50	524	271	645	482	643	0.000797243	3.97049e-05	5.73358	1.99793	6.13711	2.3678
mov10a	ENSDARG00000015829	20	109	104	193	167	158	0.00469248	0.000495904	4.02958	1.97734	4.63768	0.0477793
mov10b.2	ENSDARG00000056065	16	15	17	19	44	46	0.0403203	0.00966164	1.91223	2.18663	3.04308	-2.57267
mpped2a	ENSDARG00000006889	46	438	185	753	642	728	0.00658299	0.000804897	5.71498	1.39473	4.36885	-0.649709
msi2a	ENSDARG00000033901	58	96	61	231	234	252	0.0231884	0.00455466	4.35983	1.42515	3.43845	-2.1564
msna	ENSDARG00000058128	840	3035	1844	4836	5676	6507	1.33313e-05	9.75057e-08	8.92591	1.61228	10.7527	8.15084
mtus1a	ENSDARG00000071562	11	98	50	69	110	161	0.0110193	0.00164956	3.34855	2.02368	3.97866	-1.04414
mxra8a	ENSDARG00000062222	42	330	61	166	104	157	0.000895302	4.77765e-05	4.19193	2.96213	6.02057	2.31128
MYH10	ENSDARG00000000103	567	4486	3147	7923	9440	10522	0.000258979	7.42718e-06	9.41047	1.31702	7.2513	3.55663
myh11a	ENSDARG00000009782	79	1434	281	325	312	264	0.000113478	2.18416e-06	5.61046	3.78147	8.14022	5.27857
MYH6	ENSDARG00000090637	411	2835	1901	115	150	200	1.00791e-07	5.8199e-11	6.13752	6.59067	19.9772	14.8625
myh7bb	ENSDARG00000035322	28	518	241	291	196	282	0.000338608	1.09817e-05	4.96001	3.00068	6.98134	3.71308
myh9b	ENSDARG00000001014	225	1619	1178	2211	2248	2639	6.49163e-05	9.71465e-07	7.72298	1.86563	8.76871	5.9204
myl9b	ENSDARG00000008030	737	5023	2698	3375	3767	4123	5.06147e-07	6.81942e-10	8.81234	2.6932	16.3371	13.2408
mylipa	ENSDARG00000008859	28	222	121	344	339	407	0.00599157	0.000708205	4.85114	1.54856	4.43942	-0.394877
MYLK3	ENSDARG00000076348	7	112	42	48	74	86	0.00568684	0.000657601	2.90483	2.55441	4.48045	-0.13964
MYRF	ENSDARG00000078676	1002	3870	3235	654	676	681	2.38029e-08	4.58145e-12	7.62691	5.18058	24.5306	17.794
nav2b	ENSDARG00000001879	99	737	568	1010	935	1087	0.000202418	5.08362e-06	6.54943	1.98411	7.51931	4.35841
NEK7	ENSDARG00000056966	89	133	67	418	318	343	0.0481593	0.0123055	4.85249	1.22259	2.91593	-3.19974
NET1	ENSDARG00000032765	159	1347	639	2277	2466	3481	0.00363239	0.00034625	7.54441	1.14424	4.84039	-0.0974525
NEURL1B	ENSDARG00000099694	57	514	177	109	201	240	6.3436e-05	9.40631e-07	4.78479	3.53041	8.79444	6.10564
NFATC1	ENSDARG00000036168	276	1441	1472	1668	1476	2016	1.94206e-05	1.71067e-07	7.56395	2.42188	10.2379	7.71208
NPB	ENSDARG00000078828	16	49	38	71	107	159	0.0401141	0.00959325	3.20187	1.56181	3.04681	-2.69584
NPPA	ENSDARG00000052960	66	865	160	6	11	42	5.61813e-05	7.92086e-07	3.13629	7.43498	8.93249	5.85301
NR4A1	ENSDARG00000000796	126	619	404	1414	1367	1529	0.00165535	0.000113824	6.73757	1.25014	5.48903	1.17097
nrp1a	ENSDARG00000102153	290	1562	1186	3395	3734	4427	0.000481338	1.8529e-05	8.12636	1.21338	6.63007	2.8234
nrp1b	ENSDARG00000027290	87	257	197	641	701	685	0.0061477	0.000734766	5.72186	1.28261	4.41908	-0.564308
nsd1b	ENSDARG00000060705	80	243	137	383	411	520	0.00195303	0.000143503	5.28313	1.66892	5.35112	1.13101
nt5c1bb	ENSDARG00000033742	18	187	102	92	139	152	0.000719827	3.4058e-05	3.89884	2.7544	6.23463	2.648
obsl1b	ENSDARG00000077388	37	74	139	213	155	255	0.0149782	0.00250237	4.27223	1.75908	3.75564	-1.56624
OCA2	ENSDARG00000061303	73	277	207	201	209	393	0.000145741	3.2259e-06	5.00731	2.69961	7.8494	4.91578
ogfrl2	ENSDARG00000024815	17	24	7	8	13	13	0.00480137	0.00051336	1.04889	3.66226	4.61832	0.0787897
PABPC4	ENSDARG00000059259	109	742	106	951	730	774	0.0227795	0.00445541	6.01581	1.48926	3.45006	-2.42109
palm1b	ENSDARG00000007818	237	428	342	700	1010	1048	0.00106066	6.21637e-05	6.42789	1.74087	5.85682	1.81692
pappab	ENSDARG00000059858	91	389	238	216	274	299	2.07944e-05	1.88112e-07	5.19159	3.03777	10.1529	7.66669
PARD6A	ENSDARG00000069378	49	501	390	1031	1193	1401	0.018101	0.00326274	6.32302	1.10294	3.61471	-2.14687
pard6gb	ENSDARG00000036090	50	472	207	681	672	637	0.00260142	0.000213676	5.73447	1.61493	5.11772	0.676285
parvab	ENSDARG00000035629	35	30	66	4	13	35	0.00152074	0.000101495	1.87592	4.77299	5.55786	1.55071
PAWR	ENSDARG00000045486	32	532	142	484	272	473	0.00351245	0.000329915	5.19612	2.13645	4.86789	0.306129
PDE10A	ENSDARG00000003449	45	119	161	322	219	284	0.00594684	0.000700177	4.67546	1.80079	4.44572	-0.371381
PDGFRA	ENSDARG00000070494	244	1370	677	2299	2288	3060	0.000325505	1.04001e-05	7.61839	1.3968	7.01851	3.49524
pdzrn3b	ENSDARG00000073869	86	381	156	485	426	485	0.000578987	2.48866e-05	5.48808	1.97175	6.43671	2.8623
pfkpb	ENSDARG00000012801	36	122	99	177	164	272	0.00304467	0.000267023	4.28867	1.95142	4.98893	0.625459
PGR	ENSDARG00000035966	0	13	9	6	11	1	0.0314185	0.00686091	-0.523834	3.32531	3.22288	-2.20014
PIK3C2A	ENSDARG00000060841	143	580	190	680	743	945	0.00112632	6.75577e-05	6.13308	1.72738	5.80553	1.77788
pik3cb	ENSDARG00000075253	94	241	93	401	368	511	0.00675296	0.000832602	5.20727	1.55009	4.35024	-0.617351
PIK3R2	ENSDARG00000018060	127	551	184	1179	1113	1311	0.0171083	0.0030196	6.39269	1.03562	3.65577	-2.08857
plcb3	ENSDARG00000068246	100	622	294	638	574	834	0.000144491	3.17044e-06	6.06163	2.11811	7.86218	4.88111
plcd3a	ENSDARG00000052957	42	126	78	301	292	354	0.0232051	0.00456019	4.60503	1.2476	3.43781	-2.18818
plekha7a	ENSDARG00000060813	76	164	39	90	69	72	0.00108649	6.42524e-05	3.62784	3.28463	5.83642	2.04418
PLEKHG2	ENSDARG00000058459	218	508	203	779	829	1074	0.00231288	0.000181184	6.30794	1.60166	5.21389	0.747809
plekhg5a	ENSDARG00000025902	20	167	66	266	215	165	0.0124189	0.00192374	4.17105	1.75958	3.8961	-1.28726
PLEKHH2	ENSDARG00000040851	20	113	82	176	196	189	0.00675969	0.000836536	4.0406	1.75894	4.34765	-0.46
PLOD2	ENSDARG00000011821	555	3651	2378	684	729	683	5.7679e-08	2.77543e-11	7.42657	4.76636	21.2131	16.1808
plxnb2a	ENSDARG00000003811	234	721	598	1344	1435	1704	0.000204106	5.20529e-06	7.04234	1.65969	7.5024	4.27829
pmp22a	ENSDARG00000105223	137	228	154	563	652	573	0.00987583	0.00141613	5.6513	1.37583	4.06092	-1.21848
pmp22b	ENSDARG00000060457	45	287	207	490	582	649	0.00390418	0.000382866	5.4808	1.45696	4.78336	0.128629
pnocb	ENSDARG00000024189	2	96	136	51	30	22	0.00805114	0.00106228	2.36024	3.74116	4.21693	-0.566564
ppifa	ENSDARG00000007409	19	24	29	40	81	62	0.0354079	0.00806397	2.58039	1.94363	3.13802	-2.46415
ppp1r13ba	ENSDARG00000004377	68	694	362	270	295	256	1.82117e-05	1.48974e-07	5.39571	3.51027	10.3627	7.90364
PPP1R13L	ENSDARG00000013777	45	582	148	671	458	667	0.00581027	0.000679663	5.59468	1.72943	4.46217	-0.469854
PPP2R3A	ENSDARG00000077722	77	809	272	812	882	1026	0.00103705	5.95822e-05	6.25459	1.77027	5.88305	1.89287
PPP2R3B	ENSDARG00000076004	12	21	109	66	28	99	0.0419296	0.0101848	2.73582	2.34102	3.01537	-2.6984
PPP2R5A	ENSDARG00000027017	120	188	49	252	180	294	0.0112493	0.00169319	4.63733	1.95697	3.96462	-1.24566
prkceb	ENSDARG00000069928	23	161	49	144	115	169	0.00349186	0.0003271	3.83273	2.18668	4.87277	0.469096
prrx1b	ENSDARG00000042027	120	277	126	328	336	371	0.000681317	3.16038e-05	5.22481	2.15729	6.28248	2.64445
PTBP3	ENSDARG00000043757	192	528	290	1183	1569	1651	0.00864931	0.00117366	6.72943	1.06266	4.16266	-1.20327
PTPRB	ENSDARG00000076624	25	118	98	108	103	84	0.00053583	2.238e-05	3.68073	2.8769	6.50592	3.04636
quo	ENSDARG00000073684	340	2228	1203	1286	1206	1360	9.31055e-07	1.72913e-09	7.46456	3.08267	15.1281	12.3178
RAB20	ENSDARG00000005049	8	16	43	29	24	64	0.0307276	0.0066506	2.02143	2.31245	3.23924	-2.23959
RAD51B	ENSDARG00000037046	5	13	27	5	35	8	0.0103592	0.00151286	0.956256	3.45945	4.02525	-0.877041
RAPGEF3	ENSDARG00000079291	17	62	62	45	89	52	0.00219645	0.000169421	2.96865	2.82478	5.25324	1.13195
RASL11A	ENSDARG00000046013	54	271	131	125	225	161	0.000126219	2.58123e-06	4.51017	3.01902	8.01476	5.1283
RAVER2	ENSDARG00000075034	143	503	533	818	772	956	0.00016785	3.90104e-06	6.40286	2.04426	7.71032	4.63989
rbm24a	ENSDARG00000102995	192	555	463	1162	1085	1375	0.000447815	1.68076e-05	6.71682	1.60993	6.69472	3.11971
RBMS3	ENSDARG00000044574	135	300	166	604	713	662	0.00436604	0.000449377	5.80468	1.45036	4.69298	-0.089954
rbpms2a	ENSDARG00000045930	78	339	183	218	307	308	7.49628e-05	1.17559e-06	5.0953	2.69935	8.61771	5.89964
rbpms2b	ENSDARG00000079578	43	433	208	276	331	438	0.000276981	8.11672e-06	5.20206	2.46006	7.18944	4.0004
rdh10a	ENSDARG00000058730	104	327	103	549	625	817	0.0212901	0.00407116	5.64456	1.2015	3.49765	-2.25867
REM1	ENSDARG00000020544	19	108	25	90	80	118	0.0101445	0.00146924	3.24735	2.10882	4.04104	-0.925039
RGS16	ENSDARG00000040177	58	260	45	100	155	83	0.00137147	8.86289e-05	3.96067	3.09905	5.63977	1.72276
rgs3a	ENSDARG00000099746	36	388	169	701	637	735	0.0151453	0.00253757	5.58919	1.23795	3.7482	-1.76886
rgs5a	ENSDARG00000002644	70	412	240	156	152	155	9.29588e-06	5.63603e-08	4.76773	3.77838	11.2749	8.72619
RGS8	ENSDARG00000070037	3	24	33	15	20	11	0.00536597	0.000601355	1.22811	3.33084	4.53008	-0.0572276
RHBDD3	ENSDARG00000079816	17	114	74	63	62	50	0.000415492	1.49347e-05	3.14093	3.35807	6.77355	3.38563
RHOJ	ENSDARG00000020250	50	253	155	525	338	344	0.0029804	0.000257999	5.13983	1.80212	5.00871	0.562219
rin2	ENSDARG00000074589	43	325	188	236	269	335	0.000192345	4.70172e-06	4.95718	2.51942	7.57531	4.54869
RNASET2	ENSDARG00000036282	89	208	234	456	418	511	0.00180683	0.000128066	5.44142	1.78006	5.41866	1.22149
rnd3b	ENSDARG00000007396	12	104	101	115	154	125	0.00499759	0.000542756	3.69275	2.18232	4.5872	-0.00865417
ROR1	ENSDARG00000015176	34	445	154	370	510	495	0.00275515	0.000230413	5.28439	1.87089	5.074	0.658912
rpz4	ENSDARG00000039871	33	210	179	281	272	386	0.00146356	9.66221e-05	4.85637	1.9705	5.58753	1.57321
RRAS	ENSDARG00000006553	50	400	187	574	471	668	0.00198209	0.000146782	5.55532	1.67307	5.33775	1.07757
rrbp1b	ENSDARG00000041703	72	341	277	393	458	534	0.000215541	5.65249e-06	5.54671	2.15288	7.44368	4.33939
ryr2b	ENSDARG00000003706	86	537	391	30	49	65	2.6463e-06	9.29553e-09	4.12606	5.97729	13.1449	9.84234
S1PR2	ENSDARG00000036548	158	716	308	719	776	859	8.18521e-05	1.347e-06	6.32443	2.14277	8.51111	5.72187
s1pr5a	ENSDARG00000040526	19	121	118	156	190	349	0.012878	0.00202757	4.24283	1.72595	3.86795	-1.35023
scxa	ENSDARG00000035695	117	423	248	346	502	581	0.00011408	2.20672e-06	5.69973	2.33876	8.13247	5.26593
SDC2	ENSDARG00000002731	108	936	409	1068	1426	1548	0.00084725	4.33554e-05	6.74865	1.59603	6.08158	2.15036
sdprb	ENSDARG00000071196	728	4884	3034	1763	1269	1747	1.2974e-07	8.74004e-11	8.20676	3.98126	19.3278	15.2543
SEMA3E	ENSDARG00000036571	53	484	264	243	238	303	3.91571e-05	4.84917e-07	5.13756	3.10927	9.33556	6.75717
sept9a	ENSDARG00000020235	80	581	304	565	636	679	0.000142586	3.10805e-06	5.94597	2.14417	7.87684	4.9103
serpinh1b	ENSDARG00000019949	687	4740	1415	4851	5251	6192	0.000105922	1.99285e-06	8.89123	1.78023	8.20966	5.0089
SFRP5	ENSDARG00000039041	105	537	312	174	239	155	6.04455e-06	2.82849e-08	5.12598	3.93031	11.9615	9.42242
SGCD	ENSDARG00000098573	83	438	94	648	567	526	0.0133068	0.00213223	5.54955	1.4961	3.84104	-1.60552
SGCG	ENSDARG00000038107	31	209	115	153	146	116	0.000262456	7.59003e-06	4.15101	2.91797	7.23616	4.08621
SGK1	ENSDARG00000025522	400	3141	1743	5405	5732	6390	0.000196689	4.85554e-06	8.76713	1.3548	7.5522	4.11118
sh3pxd2aa	ENSDARG00000060148	153	599	409	1023	1245	1496	0.000593667	2.56812e-05	6.67364	1.48851	6.4163	2.69585
SHISA3	ENSDARG00000075467	186	1196	378	316	386	365	5.61079e-06	2.51084e-08	5.96519	3.77742	12.0836	9.64614
slc12a7a	ENSDARG00000073756	20	95	136	250	321	275	0.0401141	0.00959196	4.4127	1.30425	3.04688	-2.87348
SLC15A4	ENSDARG00000102612	29	68	67	110	105	198	0.00988456	0.00141833	3.70745	1.90075	4.06008	-0.93922
SLC2A6	ENSDARG00000058731	114	88	164	52	62	74	0.000649661	2.94456e-05	3.76886	3.94408	6.32791	2.78663
SLC31A2	ENSDARG00000076092	33	105	44	233	176	264	0.0415265	0.0100508	4.11434	1.29442	3.02233	-2.87052
slc34a2b	ENSDARG00000036864	49	84	64	213	187	307	0.0339028	0.00760212	4.27333	1.35785	3.16899	-2.63575
SLC38A10	ENSDARG00000077081	79	778	440	947	984	1109	0.000472101	1.80826e-05	6.44876	1.82937	6.6462	3.0809
SLC41A1	ENSDARG00000070214	16	294	60	196	223	230	0.00914309	0.00127131	4.24696	1.99512	4.11929	-0.895155
slc43a3b	ENSDARG00000057949	57	96	82	45	56	87	0.000348925	1.1481e-05	3.43811	3.52085	6.95105	3.65451
slc4a4b	ENSDARG00000044808	89	181	120	279	278	323	0.00131117	8.29653e-05	4.92193	1.99945	5.67987	1.71351
SLC9A3R1	ENSDARG00000000068	46	101	39	144	154	195	0.0136048	0.00220696	3.93515	1.73407	3.82263	-1.3941
SLIT3	ENSDARG00000034268	216	3356	1511	5628	6088	7508	0.0134152	0.00215991	8.66378	1.02764	3.83414	-2.16745
smad6b	ENSDARG00000031763	114	590	154	397	439	488	0.00032467	1.02645e-05	5.61807	2.40788	7.0275	3.73409
SMARCA2	ENSDARG00000008904	59	289	282	785	772	858	0.00984962	0.0014104	5.86935	1.19309	4.06311	-1.23634
SMPDL3A	ENSDARG00000053119	0	3	22	2	2	8	0.0367002	0.00846248	-0.820709	3.3293	3.11268	-2.37779
smtnl	ENSDARG00000055632	164	836	568	248	352	308	1.25922e-06	2.95126e-09	5.82568	3.94969	14.4706	11.6216
SMURF2	ENSDARG00000038067	79	272	135	584	688	730	0.014427	0.00237488	5.61025	1.12608	3.7835	-1.71296
smyd1b	ENSDARG00000091253	27	56	27	48	40	125	0.0108888	0.00162164	2.8899	2.40393	3.98784	-0.990154
snai1b	ENSDARG00000046019	131	142	48	94	97	105	0.00179843	0.000126864	3.95492	3.04444	5.42427	1.37519
snx18a	ENSDARG00000067713	121	483	302	658	616	744	0.000132659	2.75123e-06	6.04989	2.02058	7.96721	5.02485
SNX7	ENSDARG00000105185	50	167	98	218	143	210	0.00080498	4.0555e-05	4.39459	2.34779	6.12371	2.46188
spred2b	ENSDARG00000008372	41	463	368	734	844	976	0.00553792	0.00063075	5.99604	1.48031	4.50357	-0.452181
SRC	ENSDARG00000008107	88	146	158	389	376	531	0.0114347	0.00173099	5.2053	1.43739	3.95275	-1.3455
SSFA2	ENSDARG00000038938	27	560	139	302	347	382	0.00192709	0.00014043	5.05704	2.32909	5.36393	1.17606
ssh1a	ENSDARG00000056780	10	111	71	170	238	168	0.0390465	0.0092506	3.85106	1.46287	3.06592	-2.74655
ssh2a	ENSDARG00000088440	60	257	324	651	878	886	0.0157802	0.00270015	5.87218	1.19512	3.71516	-1.88751
stard13b	ENSDARG00000098954	60	539	494	1097	777	1186	0.0036922	0.000354109	6.31743	1.58134	4.82763	0.0745433
STARD8	ENSDARG00000014003	19	340	148	306	373	336	0.00428722	0.000436727	4.85927	1.95416	4.70905	0.0779601
TBC1D16	ENSDARG00000036994	45	80	63	128	114	180	0.0053881	0.000605899	3.86888	2.03449	4.5259	-0.134453
TBX1	ENSDARG00000031891	176	1308	361	249	256	300	6.04455e-06	2.78886e-08	5.75954	4.20265	11.9759	9.52496
TBX18	ENSDARG00000036930	187	978	526	129	138	75	9.31055e-07	1.75259e-09	5.15661	5.51609	15.1112	11.7704
TBX20	ENSDARG00000005150	137	931	243	99	125	98	8.35421e-06	4.74351e-08	4.86165	5.0409	11.4434	8.86336
tbx5a	ENSDARG00000024894	167	1354	621	124	195	128	9.59285e-07	1.9387e-09	5.44884	5.36597	14.9852	11.8273
TCEA2	ENSDARG00000012927	7	63	46	38	33	53	0.00282447	0.000240092	2.42572	2.94719	5.0502	0.801677
TCF21	ENSDARG00000036869	85	240	268	21	26	6	1.76392e-05	1.42594e-07	3.04939	6.84883	10.4024	7.203
TDRD1	ENSDARG00000007465	25	6	1	9	2	3	0.0403203	0.00966364	-0.269958	3.68841	3.04297	-2.50124
tead3a	ENSDARG00000074321	19	198	92	147	120	224	0.00159745	0.000108459	4.0705	2.41483	5.51797	1.52285
TFEB	ENSDARG00000010794	62	234	201	565	497	545	0.00378085	0.000365495	5.45541	1.48057	4.80967	0.175001
tfpia	ENSDARG00000034718	25	422	226	352	312	516	0.00180375	0.00012742	5.17094	2.18458	5.42167	1.26148
TGFBR2	ENSDARG00000034541	33	408	138	199	250	213	0.000328507	1.05751e-05	4.70771	2.80107	7.0071	3.76216
TGFBR3	ENSDARG00000099979	49	534	264	375	353	434	0.000149594	3.35208e-06	5.42753	2.58864	7.82119	4.86445
thbs2a	ENSDARG00000060410	33	50	23	70	123	129	0.0499309	0.0128924	3.23814	1.60652	2.89142	-2.98005
timp2a	ENSDARG00000061226	92	275	160	326	217	414	0.000402814	1.41689e-05	5.13666	2.35896	6.80886	3.45044
tjp1a	ENSDARG00000077506	963	4019	2457	6735	7875	8969	9.17406e-06	5.47389e-08	9.33078	1.50952	11.3033	8.69971
tjp2b	ENSDARG00000023443	117	557	357	640	843	1006	0.000202418	5.09405e-06	6.25747	1.90256	7.51785	4.38655
TLL1	ENSDARG00000037429	148	1025	248	249	254	359	2.48603e-05	2.29678e-07	5.6105	3.71647	9.97609	7.49494
TLN1	ENSDARG00000100729	55	1093	598	1421	1648	1867	0.0095046	0.00134369	6.86443	1.42142	4.08931	-1.36161
TLR3	ENSDARG00000016065	11	197	77	6	2	10	4.39481e-05	5.6886e-07	1.48088	7.01491	9.20294	5.77495
TMBIM1	ENSDARG00000058323	24	139	109	217	193	183	0.00275606	0.000230622	4.23992	2.01924	5.07347	0.7751
TMEM2	ENSDARG00000061600	90	427	224	1116	1051	1120	0.0130113	0.00206233	6.23139	1.00665	3.85886	-1.67466
tmem88a	ENSDARG00000056920	14	108	64	4	21	15	0.000119345	2.38725e-06	1.87106	5.52883	8.07327	4.71951
tmem88b	ENSDARG00000069388	57	278	193	111	25	73	4.61408e-05	6.19444e-07	3.88024	4.73409	9.13276	6.35258
TNFRSF19	ENSDARG00000041869	48	805	125	625	805	778	0.0175925	0.00314146	5.80293	1.56811	3.63479	-2.03009
TNFRSF1A	ENSDARG00000018569	63	438	357	1078	824	1317	0.0100619	0.00145306	6.23632	1.21692	4.04701	-1.32882
tnfrsfa	ENSDARG00000004451	143	325	281	689	761	1061	0.00290954	0.000249625	6.1246	1.45525	5.02773	0.454793
tnnt2a	ENSDARG00000020610	203	4243	1309	28	26	8	3.71293e-05	4.34146e-07	4.46137	9.53856	9.42829	6.48764
TRDN	ENSDARG00000041779	135	534	219	765	429	714	0.000616658	2.70615e-05	5.96251	2.07792	6.38239	2.72277
TRPV4	ENSDARG00000061941	42	276	102	171	192	227	0.00032467	1.02402e-05	4.51429	2.60113	7.02912	3.79899
TSPAN12	ENSDARG00000032389	5	128	15	27	50	113	0.04238	0.0103391	2.4551	2.29979	3.00747	-2.68128
TSPAN14	ENSDARG00000055938	59	234	160	435	497	360	0.00293858	0.000253248	5.22647	1.68528	5.01942	0.570594
tuba8l2	ENSDARG00000031164	58	98	32	179	165	202	0.0347506	0.00786578	4.01338	1.53165	3.15109	-2.62989
tuba8l3	ENSDARG00000070155	45	418	282	843	816	872	0.00731814	0.000929276	5.92779	1.31085	4.28999	-0.826487
tuft1a	ENSDARG00000061242	190	485	217	539	397	568	0.000192041	4.66657e-06	5.86139	2.41053	7.58071	4.50417
twist1b	ENSDARG00000076010	12	161	98	115	43	132	0.00197399	0.000145708	3.49851	3.04228	5.3421	1.26543
ubtd1b	ENSDARG00000079623	55	315	177	597	543	670	0.00364556	0.000348207	5.5518	1.4186	4.83718	0.213781
uckl1b	ENSDARG00000078973	28	110	45	202	109	222	0.019709	0.00367756	3.90134	1.6723	3.55137	-1.87983
VAMP3	ENSDARG00000070161	66	508	209	711	643	852	0.00176681	0.000124124	5.89025	1.59068	5.43729	1.2021
xirp2a	ENSDARG00000071113	536	1405	368	2071	1619	2341	0.00300891	0.000261191	7.49434	1.67032	5.00164	0.175618
YPEL1	ENSDARG00000035630	98	250	189	600	620	785	0.0063671	0.000769616	5.72113	1.29134	4.39353	-0.612456
ZBTB38	ENSDARG00000100607	10	115	58	172	122	158	0.0187907	0.0034368	3.63918	1.72691	3.58719	-1.77564
ZCCHC14	ENSDARG00000101242	40	102	89	265	265	414	0.0406857	0.00977655	4.55812	1.17901	3.03687	-2.91834
ZCCHC24	ENSDARG00000078026	131	1094	607	1013	1252	1259	7.2521e-05	1.12714e-06	6.83355	2.13996	8.65086	5.86063
zfp36l1b	ENSDARG00000021443	743	2512	2511	7026	7546	8411	0.000390744	1.35563e-05	9.14516	1.17064	6.83858	2.97401
ZFP36L2	ENSDARG00000021806	519	2975	1447	4183	5037	5167	3.38499e-05	3.74367e-07	8.62812	1.58461	9.55361	6.79523
ZFPM1	ENSDARG00000041572	130	1496	1088	585	695	775	1.3361e-05	9.83656e-08	6.65717	3.41543	10.7445	8.32487
znf395b	ENSDARG00000024195	26	195	128	274	419	369	0.00923864	0.00128964	4.78873	1.52159	4.11154	-0.97897
ZYX	ENSDARG00000075733	701	3042	2135	2643	2425	2710	3.69096e-07	4.44009e-10	8.35793	2.76429	16.9238	13.675

## Sheet: D
ID	Geneid	X30kGFPpos1	X30kGFPpos2	X30kGFPpos3	X500kGFPneg4	X500kGFPneg5	X500kGFPneg6	adj.P.Val	P.Value	AveExpr	logFC	t	B
adam17b	ENSDARG00000093093	38	252	190	255	175	304	0.000372027	1.24415e-05	4.76143	2.53647	6.89653	3.60113
adcy2b	ENSDARG00000014588	15	221	121	114	71	73	0.000402055	1.41228e-05	3.65236	3.5056	6.81105	3.4789
AHNAK	ENSDARG00000061764	563	3014	1950	7711	6411	9435	0.000709713	3.34674e-05	9.07232	1.0633	6.2458	2.04956
ANGPTL7	ENSDARG00000027582	204	580	242	816	1030	990	0.000964934	5.33882e-05	6.40977	1.68111	5.9512	1.97822
antxr2b	ENSDARG00000063011	5	19	42	43	43	18	0.0284602	0.00601469	1.88246	2.42339	3.29207	-2.13926
B3GNT7	ENSDARG00000038489	58	244	95	310	414	421	0.00439627	0.000454181	5.01996	1.61078	4.687	0.0169204
BLOC1S6	ENSDARG00000042933	108	306	220	777	1234	882	0.0280394	0.00589202	6.08483	1.02806	3.30291	-2.69873
BMP10	ENSDARG00000061769	13	78	70	3	13	12	9.10412e-05	1.60477e-06	1.5734	5.77867	8.37538	4.98327
CAV1	ENSDARG00000103747	450	2657	1230	763	568	888	2.7798e-07	2.57062e-10	7.1707	4.10086	17.6992	14.1093
ccdc79	ENSDARG00000058587	12	67	50	78	53	41	0.00294778	0.000254183	2.80587	2.7866	5.0173	0.753444
CFD	ENSDARG00000039579	62	259	148	257	258	314	0.000230069	6.2881e-06	4.92738	2.34834	7.36821	4.26468
CFH	ENSDARG00000100442	6	11	10	27	23	8	0.038114	0.00893337	1.01416	2.4262	3.08424	-2.45758
CHD3	ENSDARG00000021405	83	435	409	1219	1232	1229	0.0079939	0.00105011	6.44275	1.13926	4.22321	-1.03664
DUSP16	ENSDARG00000102474	169	577	597	1555	1590	1730	0.00186742	0.000134337	6.97371	1.29896	5.39024	0.959662
ehd1b	ENSDARG00000014793	51	404	283	348	306	270	0.000113288	2.1714e-06	5.22053	2.78875	8.14465	5.29957
fhl1b	ENSDARG00000056653	3	83	26	18	31	25	0.00566257	0.000651487	1.80389	3.28051	4.48562	-0.116971
GFM2	ENSDARG00000005561	15	76	46	127	188	155	0.0386664	0.00911493	3.60492	1.39971	3.07368	-2.69813
gnsA	ENSDARG00000023766	31	196	99	314	329	455	0.0116516	0.00177224	4.79498	1.38693	3.9401	-1.29096
GSTP1	ENSDARG00000104068	21	374	209	455	565	561	0.0103849	0.00152101	5.30649	1.57874	4.02235	-1.22017
HSPB7	ENSDARG00000104441	59	499	131	53	26	50	2.95911e-05	2.99016e-07	3.67848	5.45809	9.74618	6.90006
IL10RA	ENSDARG00000100383	4	49	43	34	31	111	0.0296458	0.00633373	2.36236	2.25919	3.2649	-2.22059
ILK	ENSDARG00000056964	111	497	215	1025	856	985	0.00335118	0.000307511	6.20756	1.34427	4.90801	0.237836
itgb3b	ENSDARG00000045070	53	120	26	41	43	99	0.00269315	0.000223155	3.14702	3.21029	5.09254	0.871137
MYL7	ENSDARG00000019096	183	2078	510	1	4	8	6.53414e-06	3.23846e-08	2.90405	10.7957	11.824	8.0688
NOD2	ENSDARG00000010756	26	36	37	50	49	49	0.00549879	0.000624957	2.68478	2.62906	4.50869	-0.083642
pdlim5b	ENSDARG00000027600	80	541	258	351	395	442	4.15892e-05	5.30322e-07	5.55757	2.67578	9.26103	6.678
PIK3R4	ENSDARG00000060469	81	235	56	205	149	289	0.00350549	0.000328755	4.52969	2.27011	4.8699	0.388064
POPDC2	ENSDARG00000069922	13	152	43	78	13	38	0.00145042	9.52564e-05	2.63533	3.97479	5.59612	1.65372
RGS2	ENSDARG00000098761	17	81	53	107	132	118	0.0073231	0.000931332	3.49191	1.93063	4.28878	-0.509643
rhogb	ENSDARG00000004301	3	42	19	19	28	33	0.0130997	0.00208208	1.62196	2.58997	3.85376	-1.16575
rrbp1a	ENSDARG00000013763	232	2679	1015	3619	3340	4138	0.000892655	4.75493e-05	8.13739	1.49036	6.02356	1.83927
SCARB1	ENSDARG00000101557	34	167	116	401	429	564	0.0391888	0.0092909	4.99042	1.03149	3.06363	-2.93478
scn4bb	ENSDARG00000060319	5	21	7	17	10	39	0.0334422	0.00744894	1.11053	2.36668	3.17969	-2.29867
SERPINE1	ENSDARG00000056795	142	845	936	2164	2122	2943	0.00549279	0.000623496	7.40825	1.17476	4.50999	-0.678622
sh3bp5la	ENSDARG00000019160	65	314	270	818	821	1262	0.0233936	0.00461632	6.01934	1.00695	3.43136	-2.43912
SLC35A5	ENSDARG00000000001	5	46	51	39	66	120	0.0393459	0.00933761	2.66704	1.92472	3.061	-2.60876
SOX10	ENSDARG00000077467	73	288	214	665	763	768	0.00587957	0.000690033	5.78381	1.24297	4.45379	-0.50764
sptlc2b	ENSDARG00000074287	161	361	328	838	923	1030	0.00193222	0.000141044	6.30166	1.47093	5.36135	1.00773
st6galnac	ENSDARG00000086292	61	427	375	587	599	673	0.000461007	1.75024e-05	5.8503	1.98838	6.66782	3.18049
synpo2lb	ENSDARG00000078696	225	1702	1038	300	244	253	3.89803e-07	4.91376e-10	6.12778	4.99884	16.7835	13.2684
sypl2a	ENSDARG00000055307	111	298	226	825	561	705	0.00378849	0.000366416	5.86264	1.49115	4.80824	0.107454
TAT	ENSDARG00000069630	3	29	41	30	38	24	0.0172828	0.00306215	1.82041	2.55402	3.64835	-1.52108
TIE1	ENSDARG00000004105	71	446	234	89	107	109	5.59372e-06	2.46575e-08	4.48131	4.42304	12.1023	9.36033
TINAGL1	ENSDARG00000061231	38	297	323	578	455	615	0.00351245	0.000329754	5.52324	1.73087	4.86817	0.265984
twist1a	ENSDARG00000030402	198	1434	613	1690	2038	2491	0.000276347	8.07306e-06	7.40413	1.62178	7.19319	3.78301
XIRP1	ENSDARG00000030722	156	1346	782	1468	1099	1764	9.45869e-05	1.71132e-06	7.125	2.17095	8.32595	5.40375
ZBTB37	ENSDARG00000042689	25	125	35	153	174	260	0.0361469	0.00829316	3.92887	1.43179	3.1233	-2.65841

## Sheet: E
ID
AADACL4
aanat2
ABAT
abca4a
ABCA5
ABCB4
abcb6a
abcb6b
ABCB7
ABCC4
ABCC5
ABCD4
ABCE1
abcg2c
ABHD17C
abhd2a
abi1a
ABL2
ABLIM3
ABO
abrab
ACAD9
ACAP2
ACHE
ACOT7
ACOX3
ACSBG2
acsl4a
acsm3
ACSS3
actb1
actr2a
acvr2aa
ACVRL1
ACYP1
ADA
ADAM15
ADAM28
ADAMTS13
ADAMTS6
adamtsl7
ADAT1
ADAT2
ADCK1
adck3
ADCY5
adcy6a
adcy6b
adipoqb
ADIPOR2
adm2a
adoa
ADORA2B
ADRA2A
adra2db
adrb3a
adrb3b
AEBP2
AGA
agfg1a
aglA
aglB
AGMO
AGO4
AGPAT3
AGPS
AGRN
AGTR2
AHCYL2
AIF1L
AIMP2
AJUBA
AK1
AKT2
AKTIP
alcamb
ALDH18A1
aldh3a2a
ALDH6A1
ALDH8A1
aldoca
ALG10
ALG14
ALKBH2
ALKBH3
ALOX12
AMN
amotl2a
AMPD1
ampd3b
ANAPC4
ANGEL2
angpt2b
ANKDD1A
ANKFY1
ANKHD1
ankrd10b
ANKRD22
ANKRD9
ANKS4B
ANO1
ANO2
antxr1d
anxa3a
AOC1
AP1B1
AP1G1
ap2m1a
AP2S1
AP4S1
apln
aplnrb
APMAP
apoa1a
apoa1b
APOC2
appB
APRT
AQP11
ar
arf6a
arfip2a
arfip2b
arglu1a
ARHGAP10
arhgap12b
arhgap15
arhgap20b
arhgap21a
ARHGAP5
ARHGEF11
arhgef18b
ARHGEF19
ARHGEF2
ARHGEF6
arid1aa
ARIH1
ARIH2
ARL13B
ARL16
ARL2
ARL5A
ARL5C
arl6ip5a
arl8
ARMC1
ARPC2
arpc5b
arpc5la
arpp19a
ARRB1
arrb2b
arrdc3a
ARSA
ARSH
AS3MT
asap1b
ASAP3
asb13a.2
asb13b
ASB3
ASH1L
ASIC2
asic4a
ASPA
ASRGL1
atad1a
ATAD2B
atf5b
ATG4B
ATM
ATMIN
atoh1c
ATP11A
ATP11B
ATP13A2
ATP2A3
atp2b1a
ATP2B4
ATP5D
atp6v0a1a
atp6v0a2b
atp6v0ca
ATP7A
ATP8A1
ATP9B
ATRN
AUH
avpr2ab
AXIN1
AXIN2
B3GALNT2
b4galnt1a
B4GALT6
B4GALT7
B9D1
baiap2a
BANP
baxa
BBOX1
BBS4
bcam
BCAR3
BCAS3
bcl11ab
BCL2L10
bcl6a
bcl6ab
bcl7ba
BCL9L
BCOR
BCR
BDKRB1
BET1
BIRC6
BIRC7
BLK
BLM
BLOC1S4
BMP8A
bmpr1aa
bmpr1ba
bmpr1bb
bmpr2b
bnip3la
boka
BOP1
brca2
BRE
BRIP1
BROX
BSDC1
BSG
BTAF1
btg3
btr29
btr32
C1D
C1QB
c1ql3a
C1QTNF1
CA2
CA8
cables2b
CACNA1I
cacnb3b
cacng5a
cacng7a
cacng7b
cadm1a
CADPS2
calml4a
camk2b1
camk2g1
camkvb
CANX
CAPN7
capsla
capza1a
capza1b
CARHSP1
cart4
casp3a
casp3b
casq1b
CASZ1
CAV2
CBLN4
cbln8
CBX2
cbx3b
CCAR1
CCBE1
CCDC124
CCDC151
CCDC43
CCDC59
ccdc85ca
CCDC9
CCDC93
CCDC94
CCNB2
CCNB3
CCNE1
CCNF
ccnl1a
CCNT1
ccr9b
cd151l
CD22
CD40LG
cd74a
cdc14aa
CDC27
cdc34a
CDC42BPB
CDC5L
CDC6
CDC73
cdca9
cdcp1a
CDH1
CDH11
CDH13
CDH15
CDH2
CDH6
CDK10
CDK19
CDK2AP2
CDK5RAP3
CDK6
CDK9
cdkn1ba
CDV3
cebp1
CELF2
CELF4
celsr1a
CENPI
CEP170B
CEP44
CEP57L1
CEP63
CEP76
CERKL
cfhl2
CGA
CHD2
CHD7
CHD9
ches1
CHFR
CHM
chmp2bb
chmp6b
chrm4a
chrnb1
CHST11
chst12a
chst12b
chst2b
CHST8
CHSY1
ciita
CILP
CITED2
cited4a
cited4b
clcn1b
cldn17
CLDN19
cldnj
CLIC1
clic5b
clk2a
clk4b
CLRN1
CLU
CLYBL
cmasb
CMPK2
CMSS1
CNDP2
CNIH3
CNIH4
CNKSR1
cnn3b
cnnm2a
CNOT1
cnot3a
CNTFR
CNTN4
COG2
col14a1a
col15a1b
COL18A1
col1a1a
COL1A2
col27a1a
COL4A6
COL5A1
COL6A3
col7a1l
COLGALT1
COMMD7
COMTD1
COPB1
COQ10B
COQ6
CORO2A
COX10
cox5ab
COX7C
cpa6
CPB1
CPED1
cplx4b
CPM
CPN1
cpo
CPVL
crb2a
CREB3L1
crebbpa
CRHR1
crsp7
crtac1b
cry-dash
crygmxl2
CS
csdc2b
CSNK1A1
csnk1e
csnk1g2a
csnk1g2b
csrnp1b
csrp1b
CTDP1
CTDSP2
ctdsplb
ctgfa
cthl
CTNNB1
ctsbb
ctsla
CTU2
cuedc1b
CUEDC2
cux1a
cux1b
CWC27
cx43
cx43.4
cx52.6
cxcl12b
cxcr3.1
cxcr4b
cxxc5a
CYB561
CYB5A
CYB5R2
cyb5r3
CYP17A1
cyp19a1a
cyp2aa2
cyp2aa3
CYP2R1
cyp2y3
cyp4f3
cyth1b
daam1a
daam1b
dab2ipa
dachc
dachd
DACT1
DAD1
DAG1
dao.3
DAPK1
DAZL
DBF4
DCAF13
DCAKD
dchs1b
DCLRE1B
DCP2
DCTD
DCUN1D1
DDC
DDX11
DDX20
DDX26B
DDX28
DDX31
Ddx43
DDX5
DENND5B
DEPTOR
DERL3
desi1a
desma
DET1
dgcr6
DHCR7
DHPS
dhrs13a.3
dhrs13b
dhrs3a
dhrs3b
DHRS9
DHX57
DHX9
DIAPH2
DIAPH3
DIDO1
DIEXF
dimt1l
dio3a
diras1b
dkk1a
DLG1
dlg1l
DLG3
dlg5a
dlgap1b
DMRT1
dmrt2b
DMXL2
DNAAF1
DNAAF3
DNAH11
DNAH7
DNAJA2
dnaja3b
DNAJC15
DNAJC17
DNAJC21
DNAJC24
DNALI1
dnm1b
DOCK11
DOHH
DOT1L
DPF2
dpf2l
DPF3
DPH6
DPM2
dpp6a
dpp6b
dpy19l1l
dpydb
DPYS
DRAP1
drd1b
drd4-rs
drd4b
DRP2
dtnbp1b
DUSP11
DUSP12
DUSP14
DUSP4
DUSP6
dvl1a
DYSF
DZIP1L
E2F8
ebf1a
EBNA1BP2
ECHDC2
ecrg4a
ECT2
EDARADD
EDF1
EDN1
EEA1
eef1a1b
EEFSEC
EEPD1
EF1
efemp2b
EFHB
EFHD1
efna1a
efna5a
EFNB1
efnb2a
efnb3a
EFTUD2
EGLN3
EHF
ehmt1b
EIF2AK3
EIF2B3
eif2s1a
EIF3G
eif3hb
EIF3I
eIF3s6ip
eif4ba
eif4e2rs1
EIF4EBP3
eif4g2b
EIF4H
elf2b
ELL
ELMOD3
ELOVL2
ELP2
ELP3
ELP4
ELP5
EMC7
EMP1
ENAH
endog
ENOSF1
entpd3
ENY2
eomesb
epd
epdl1
epdl2
epha4a
EPHA8
ephb4a
EPM2A
EPYC
erbb4b
ERCC4
ERCC6
ERF
ERGIC1
ESM1
esr2b
ESRP2
ETAA1
ETNK2
ETNPPL
etv5a
EVA1A
EVA1C
ewsr1b
EXOC3L4
EXOC4
EXOC6
EXOC6B
EXT2
EYA1
EYA4
f13a1b
f9a
fabp10a
FAF1
fam102ab
fam102ba
FAM107B
FAM110B
FAM131C
FAM133B
FAM135A
FAM13B
FAM188A
fam195b
fam19a4b
FAM204A
fam208b
FAM43B
FAM46C
fam49ba
fam49bb
FAM84A
FAM91A1
fam92a1
FANCC
FANCL
FARP2
FARS2
fbp1a
FBP2
fbxl14b
FBXL15
FBXO16
fbxo30a
fbxo36a
FBXO8
FBXW8
FCHO2
FDPS
fdx1b
fgd4a
fgf10a
fgf11a
fgf12a
FGF14
FGF17
fgf18a
fgf18b
fgf1b
fgf22
fgf24
FGF5
fgf8a
fgf8b
fgfr1a
fgfr1b
FHIT
fibpa
figf
fkbp10a
FKBP4
FLAD1
flot2b
FLRT3
FLT1
FLT4
fmnl2a
FMR1
fndc5b
foxb1b
FOXD2
FOXF1
FOXI1
foxi3b
FOXK1
FOXL2
FOXN3
FOXO1B
FOXO3B
foxp1b
foxp3b
FOXP4
FPGS
frem1b
frem2b
FREM3
fscn2a
fscn2b
FSHR
ftr02
ftr42
ftr67
FUOM
FXN
FXYD6
FZD1
fzd3b
fzd7a
fzd8a
fzd9a
G6PC3
G6PD
gabarapa
gabbr1a
GABRA3
gabra6b
GABRB2
GABRP
gad1a
gadd45ab
GAK
GALNS
GALNT11
GALNT2
GALNT7
GALT
gata2a
gata2b
GBA2
GBP4
GBX2
GCLC
GCM2
GDAP2
gdf10a
GDF5
gdf6b
gfra1a
gfra1b
gfra2a
ggctb
GGPS1
GHRH
ghsra
gig2q
GINS1
GINS2
GLRA1
glra4a
glrba
GLRX5
glsA
GLTSCR2
glud1b
glula
glulc
GM2A
GMNN
GMPR2
gna11b
GNA14
gna15.1
gnai2b
gnaia
GNAQ
gnb1b
GNB1L
gng12a
GNG7
GNMT
GNPAT
gnrh2
gnrhr4
GOLGA4
golt1ba
gosr1
GOSR2
GOT1
GPAT2
GPATCH8
gpc1a
gpc1b
gpd1b
GPD1L
GPR107
GPR146
GPR153
GPR18
gpr55a
GPR65
GPRC6A
GPSM2
grap2a
Grcc10
GREB1
grhl2a
grhl2b
GRHL3
grhpra
gria1b
gria4a
GRIFIN
GRIK4
grin2da
GRM3
grm6a
GRPEL1
GSG1L
GSK3B
GSS
GTDC1
GTF2A1
GTF2A2
GTF2E2
GTF3C3
GTPBP4
gulp1a
GXYLT2
gyg1b
GYS2
HABP2
HACL1
HADH
HAO2
hapln1a
HAPLN2
hcar1-4
HCRT
HCRTR2
HDAC1
HDAC11
HDAC4
HDAC8
hdac9b
HDDC2
HEATR3
hectd1
HECTD2
hel_dr4
HELZ
HEPACAM
HERC2
HEXB
hgfa
hgfb
HGS
HIC1
hic1l
hif1al
HIF1AN
HINT2
hipk3a
hipk3b
HIRA
hivep1
hlx1
hmbox1b
HMGCS1
hmox2a
HNF4A
HNF4G
HNRNPC
hnrpkl
homer1b
HOMER3
hoxb1a
hoxb2a
hs2st1a
HS3ST2
HS3ST4
hs6st1a
hs6st1b
HS6ST2
hsbp1b
HSD17B7
hsd3b1
HSD3B7
HSF2
HSPA13
HSPA5
HSPB9
htr1ab
HTR1B
HTR2B
HTR3A
HYI
HYPK
id2a
id2b
IDE
IDS
IER5L
IFIH1
ifitm5
IFT20
IFT57
IGF1
igf1ra
IGF2BP1
igf2bp2a
igf2bp2b
IGF2R
igfbp2b
igfbp6b
ighv3-2
IKZF1
IL10
il12ba
IL15
IL1RAPL2
il2rga
IL34
IL4
IMPA1
impdh1b
IMPDH2
ing5b
inhbaa
insl5a
insra
INTS2
INTS3
IPO8
IPPK
irf2bp2a
IRF2BPL
irgf1
irgq2
IRS1
irx1a
irx2a
irx3a
irx5a
irx7
isl2a
ISM1
ISPD
ITGA2B
itga6l
itgb1b.2
ITGB1BP1
ITGB2
itgb3a
ITGB5
ITGB6
ITPKA
ITPKB
itpkcb
itsn2b
JAK1
jak2b
jam3b
jarid2b
jazf1b
JKAMP
JMJD6
JMY
junbb
kalrna
kalrnb
KANSL1L
KANSL2
KATNB1
KBTBD8
KCMF1
KCND2
KCND3
kcnh5a
kcnip1a
kcnip3b
KCNJ11
kcnj11l
KCNJ14
kcnk10a
kcnk13b
KCNK18
KCNK9
kcnn1b
kcnq5b
KCTD7
KDELC1
kdelr2b
kdm2aa
KDM5C
kdm6bb
KDM8
KHDRBS2
kif13bb
kif16bb
kif26aa
KIF2C
kifap3a
KIFC3
kirrel3l
kirrelb
KISS1
kiss1ra
kita
kitlgb
KLF13
KLF15
klf5b
klf6a
KLHL21
KLHL6
kmt2bb
KNSTRN
KPNA3
KPTN
kras
KREMEN1
KTN1
lace1b
LAMA2
LAMP2
LARS2
LBX2
LCAT
LCORL
LCT
ldhba
LEF1
lepB
LETM1
lft2
lgals2a
LGMN
LHFP
lhfpl2b
lhfpl5b
LIG4
lim2.1
limk1a
LIMK2
LIN28A
LIPF
LMAN1
LMBRD1
lmnl3
LMO2
lmo4b
LNX1
loxl5b
lpar2a
LPCAT1
LPCAT2
LPCAT3
LPGAT1
LPIN1
LRIT2
LRMP
LRP2BP
LRP5
lrrc3
LRRC3B
LRRC40
LRRTM1
lrrtm4l1
lrrtm4l2
lsm12a
lsm14ab
LTA4H
LTK
LUC7L3
LUZP2
LY75
LYPD6
lyve1b
lzts2a
MACROD2
MAFA
MAML3
MAN1A1
MAN2A1
MAN2B1
mao
MAP1LC3A
map2k5
MAP2K6
MAP3K1
MAP3K3
map7d1a
MAP7D3
mapk13
mapk14b
MAPK6
mapkapk2a
marcksl1a
mark2b
MAST4
MAT1A
MAT2B
mbd3a
MBLAC2
mboat2a
mbpb
MCEE
MCFD2
mchr1a
MCM6
MCM9
mcoln1a
mcoln1b
mcph1
MDM4
MECOM
MECP2
MED10
MED12
med13b
MED14
MED24
MED27
MED8
MEGF11
MELK
MEOX1
meox2b
MEP1B
MEPCE
MESDC2
mespab
MEST
METRN
METRNL
METTL10
METTL5
mfn1b
MFN2
MFNG
mfsd6a
mfsd6b
MGAT4B
MGAT4C
MGAT5
MICAL1
mical3a
mid1ip1b
MIDN
mipep
mitfa
MKLN1
mknk2a
MKRN1
MKS1
MLLT3
MMADHC
mmd2a
MMGT1
mmp16a
mmp17a
mn1b
MNAT1
MND1
mob2b
MOB3C
morc3b
MORF4L1
MOXD1
MPND
mpp5a
mpp6a
MPPED2
MPZL3
mrap
MRM1
MRPL1
MRPL12
MRPL13
MRPL23
MRPL35
MRPL37
MRPS14
MRPS18A
MRPS35
MSH2
MSRB3
mst1rb
mta3
mthfd1a
MTHFD1L
MTHFSD
MTIF2
MTM1
mtmr7b
MTMR9
mtnr1aa
MTOR
MTRR
MTX3
mul1b
murcb
MUSK
mvb12ba
MXI1
MYBBP1A
mycA
mycb
MYCBP2
myha
myl12.1
myl2b
mylka
mylpfa
MYO10
myo10l3
myo18ab
MYO1B
myo1ea
myo6b
myoz1a
myoz2a
MZT2B
nab1a
nabp1a
nabp1b
nadkb
nap1l4b
NAPG
NAV3
ncaldb
NCAM2
ncanb
NCAPD3
nceh1a
nceh1b
nck2a
nck2b
NCOA2
NCOA3
NCOR1
NCOR2
ncs1a
NDE1
ndel1b
ndr1
ndst2a
NDST3
NDUFA5
NDUFA7
NDUFB5
NDUFS5
NEB
NEDD4L
NEO1
nfe2l1b
NFIA
NFIL3
nfixb
NFKB2
NGDN
nid2b
NINJ2
NIPA2
NIPSNAP1
NISCH
NIT2
NKD1
nkd2a
NKIRAS2
nkx2.5
nkx6.3
NLE1
nlgn3a
NMBR
nme2a
NME4
nmt1b
NOBOX
nog2
nog3
NOL8
nomo
NOP16
NOS1
NOSIP
NOXA1
npas4a
npas4b
nphp1
NPHP3
NPHP4
NPHS1
npm1b
npm2a
NPR1A
NPR3
NPY1R
nr1d2b
NR1H3
NR1I2
NR2C2AP
nr2f1a
NR3C2
nr5a1b
nrarpa
nrip1a
nrip1b
nrp2a
nrxn3a
NSFL1C
NSMCE4A
NSUN2
NSUN3
nt5c2a
nt5c2b
NT5E
NTF3
nthl1
NTM
NTMT1
NTPCR
ntrk2b
NTS
NTSR1
NUBP1
nucb2b
NUDT1
nudt4a
NUFIP2
NUP107
NUP35
NUP50
NUP88
NUS1
NXN
OCSTAMP
OGFRL1
OGN
olfcs2
olfm3a
OLIG3
OPA1
OPHN1
OPN3
OPN5
or102-1
or103-3
or135-1
ORC6
OSBPL10
OSBPL9
OSER1
OSR1
OSTF1
OTOGL
otub1a
OXNAD1
oxr1a
oxr1b
P4HB
pabpc1B
PABPC1L
PABPN1
PABPN1L
PAIP1
pak2a
pak6b
palm1a
PAM
PANX3
paqr7b
PARD3
parp12a
PARVG
PASK
PAX5
pax7b
PBX4
PCCA
pcdh10a
pcdh1a3
pcdh1b
pcdh2aa1
pcdh7b
pcgf5a
pcgf5b
PCM1
PCNXL3
pcsk5b
pcyt1aa
pdcd10a
pdcd10b
pdcd4b
PDCD6
PDE11A
pde11al
PDE1A
PDE3A
pde4ba
PDE4D
PDE8B
pdgfab
PDGFRL
PDIK1L
PDLIM2
pdlim3a
pdlim3b
PDLIM4
pdlim5a
PDSS1
PDSS2
pdzd3b
PDZD4
pdzd7a
PECR
PELI2
PEMT
per1b
PER3
PEX11A
PEX13
PEX16
PFDN4
PFN2
PGAM5
PGK1
PGLYRP2
pglyrp6
PGPEP1L
phactr4b
PHC1
PHF14
phf21ab
PHF3
PHIP
PHKB
phkg1a
PHLDA1
PHLPP2
PHOSPHO2
PHYH
phyhipla
PI4K2B
PID1
PIEZO1
PIF1
PIGC
PIGH
PIGK
PIH1D1
PIK3CG
PIK3IP1
PIKFYVE
PIM3
PINK1
PIPOX
pitpnaa
PITPNB
PITPNM3
PITRM1
PITX2
PIWIL2
PKIG
PKNOX2
plcd1b
PLCL1
PLCXD3
pleca
plecb
PLEKHA8
PLEKHG7
PLEKHH1
plekho1b
PLXDC1
plxnb2b
PLXNC1
pmela
PNCK
PNN
pnp4a
pnpla7a
POLI
polr3glb
POMGNT1
PON1
POP4
POP5
POPDC3
POT1
POU6F1
PPA2
PPARG
PPARGC1A
PPCDC
PPCS
ppdpfb
ppfibp2b
PPIL4
ppm1ba
ppm1db
PPM1F
ppm1na
ppp1cbl
PPP1R12A
PPP1R12C
ppp1r13bb
ppp1r14bb
PPP1R1C
ppp1r3ca
ppp1r3cb
PPP2CA
PPP2R1B
ppp2r5ea
ppp3cca
ppp3ccb
PPP6R3
PRCP
PRDM10
PRDM14
PRDM16
prdm1b
prdm2b
PRDX6
prelid1a
PREPL
PREX1
prg4a
prickle1b
PRKAA2
prkab1a
prkag3b
prkcbb
prkcea
prkcg
PRKCSH
PRKCZ
prlh2r
prlhr2b
PRMT6
prop1
PRPF18
PRPF31
PRPF38B
PRPF40A
prpf4bb
prph2b
prps1a
prps1b
PRPSAP2
PRRC1
PRTFDC1
psd3l
PSMA1
PSMB3
PSMB5
PSMB7
psmc1b
PSMC5
PSMD14
PSMD6
PSMD7
PSME2
psme4b
PSMG3
ptbp1a
ptbp2a
PTCD2
ptenb
ptger1b
ptger1c
ptger2b
ptger4b
PTGIS
ptgs2a
PTH2
PTH2R
pthlha
ptk6b
ptmaa
ptpn11b
PTPN20
PTPN22
ptprda
ptprea
ptprfa
ptprfb
ptprga
PTPRK
PTPRQ
ptprsa
PTPRT
ptprua
ptprub
PTRH2
pttg1ipb
PUS7L
pvrl1b
pvrl2l
PVRL4
QARS
qkia
qkib
qpctla
QTRT1
R3HCC1L
R3HDM1
RAB11A
rab11al
rab11fip1a
RAB14
rab18b
rab1ba
RAB27A
rab34b
RAB3IP
RAB4B
RAB9A
RABEP1
RABGGTB
rad23aa
RALBP1
RALGPS2
RANBP1
RAP1GAP
rapgef5b
rarab
rarga
rasa1a
rasa1b
rasa4
RASEF
RASGRP2
RASGRP4
rasl10a
rassf10a
RASSF4
rassf7b
rassf8b
RAVER1
RBL1
RBM15
RBM17
RBM28
RBM34
rbms1a
rbpjb
RBPJL
rcan1a
RCAN2
RCC1
rdh12l
RENBP
RER1
rerea
rergla
REV1
RFK
RFWD2
rgl3a
RGMB
rgmd
RGS19
rgs3b
RGS4
rgs5b
RGS6
RHBG
rhcgl1
rhobtb2a
rhoga
rhogd
rhoL
rims2a
RIPK2
RIPPLY1
RNASEH2B
rnasel3
rnasel4
rnf11b
rnf126
RNF141
rnf144ab
rnf145b
rnf165b
RNF181
RNF2
RNF216
RNF217
rnf220a
RNF24
rnf34a
RNLS
RNPC3
ROBO3
ROPN1L
ROR2
rorcb
RPL37
RPL6
RPLP2
RPN2
rprd2a
RPS14
RPS17
RPS19
RPS3A
RPS4X
RPS5
RPS6KA1
rps6kb1a
rps8b
rpz
rragcb
RRP12
rspo3
rtn2b
rtn4a
RTN4IP1
runx2b
RUVBL2
rwdd
rxfp2a
rxfp2l
rxraa
rxrab
rxrbb
RYK
ryr1b
ryr2a
s1pr3a
SACS
SAMD11
samm50l
samsn1b
SARDH
SARS2
sat2a
sat2b
SBF1
SBF2
scamp2l
SCAPER
SCFD2
scinla
scn12aa
SCN3B
SCO2
SCRIB
SDC3
SDC4
SDCCAG8
SDHA
SDHAF2
sdhda
SEC14L1
SEC22A
SEC62
SEC63
SEH1L
sema3ab
SEMA3D
sema3fa
sema4ba
SEMA6A
sema6dl
sema6e
sept8a
sept9b
sepw2a
serinc2l
SERINC5
serpinf2b
SESN1
SESTD1
SETD3
setdb1a
setmar
SETX
sfmbt1
SFSWAP
SFT2D1
SFT2D3
SFXN1
SFXN2
SGSM3
SH3BGR
SH3RF1
SHC1
SHC2
SHCBP1
shdb
shha
shhb
SHMT2
SHOC2
SHROOM1
SIAE
sid1
sik2b
SIN3B
sinup
SIPA1L1
SIRT2
skia
SLA2
SLC10A2
SLC10A4
slc12a10.2
SLC12A4
SLC12A9
SLC14A2
SLC15A2
SLC17A5
SLC18A2
slc19a3a
SLC1A1
SLC1A6
SLC22A2
SLC24A1
SLC24A3
slc24a4a
slc24a4b
slc25a15a
SLC25A17
SLC25A21
SLC25A22
SLC25A26
slc25a32a
SLC25A48
SLC25A6
SLC26A2
SLC26A4
SLC29A4
slc2a11b
slc2a15b
SLC30A10
SLC30A8
SLC30A9
SLC35B3
slc35d1a
SLC35E3
SLC35E4
slc35f3b
SLC37A1
SLC38A11
SLC39A10
SLC39A7
SLC39A9
SLC3A1
slc44a5b
SLC4A11
slc4a1b
SLC50A1
SLC6A14
SLC6A2
slc6a4b
slc6a6b
SLC7A1
slc7a14b
slc8a4b
SLC9A5
SLC9A8
SLCO1C1
SLCO2A1
SLCO3A1
SLCO4A1
SLIT2
SLTM
SMAD1
smad3b
SMAD5
SMAP2
SMG1
SMG5
smtla
smyd2a
SMYD3
SNAPC4
SNAPC5
sncga
SND1
SNRNP25
SNTB1
SNX14
snx19a
snx27b
SNX30
SNX4
snx8a
snx9a
socs3a
socs3b
socs5a
socs5b
SOD2
SORBS3
sost
sox11b
SOX17
SOX18
sox21a
SOX6
sox9a
sox9b
sp5l
SPAG7
SPARCL1
SPATA13
SPATA2
SPATA6
SPATA6L
SPC24
SPCS3
SPEN
spg20a
SPG7
SPINT2
SPIRE2
SPNS2
SPOCK3
spon1b
spon2b
spop
spoplb
SPPL3
spred2a
SPRY2
spryd7b
Sps2
SPSB1
SPTB
SPTBN2
SPTLC3
SREBF1
SREK1
SREK1IP1
srfA
SRP9
srpk1b
SRPRB
ssbp3a
SSR2
sst2
ST3GAL1
st3gal3b
ST6GALNAC4
st6galnac5a
ST8SIA6
STAB2
STAM
stap2b
STARD3NL
STAT3
STAU1
STAU2
stk25a
stk25b
STK35
stk35l
STK40
stmn1a
STOML1
STOML2
STON2
STRIP1
STS
STT3B
stx11a
STX12
stx2A
stx2b
stx5a
STX8
STXBP2
STXBP3
stxbp5b
STYK1
sub1b
SUCLG1
SUCLG2
sult2st3
SUMF2
SUMO1
SUPT3H
SUPT4H1
[truncated: 344 more rows]

## Sheet: F
ID	Geneid	X30kGFPpos1	X30kGFPpos2	X30kGFPpos3	X500kGFPneg4	X500kGFPneg5	X500kGFPneg6	adj.P.Val	P.Value	AveExpr	logFC	t	B
abca4b	ENSDARG00000062661	4	2	7	252	284	342	0.00943576	0.00132876	2.49939	-2.8004	-4.09535	-0.772573
ADAMTS18	ENSDARG00000001999	26	67	18	866	948	1164	0.0222941	0.00433717	4.81558	-1.62351	-3.46425	-2.03759
ADAR	ENSDARG00000012389	27	113	67	1943	1833	2380	0.00329976	0.000300729	5.7853	-1.70991	-4.92076	0.464728
adcyap1b	ENSDARG00000027740	16	88	55	1487	1575	1961	0.00373464	0.000359052	5.40827	-1.82464	-4.81976	0.338613
adcyap1r1a	ENSDARG00000105201	6	2	9	717	1091	1107	0.00109587	6.50184e-05	3.50126	-4.23851	-5.82912	1.9992
ADGB	ENSDARG00000005595	0	0	0	40	53	36	0.0161895	0.00279861	-0.447274	-3.01939	-3.69612	-1.42244
ADRA2B	ENSDARG00000102096	0	0	0	45	63	36	0.0138158	0.00224881	-0.37808	-3.15309	-3.8126	-1.23256
AGBL5	ENSDARG00000045900	21	46	17	528	904	971	0.0440117	0.0108769	4.48845	-1.59793	-2.98082	-2.87802
ahr1b	ENSDARG00000023537	25	69	79	1194	1402	1646	0.0146453	0.00242406	5.41844	-1.44521	-3.77258	-1.56493
AIG1	ENSDARG00000007171	1	8	27	208	349	414	0.0497017	0.0128014	2.89121	-2.01864	-2.89515	-2.88763
als2b	ENSDARG00000076924	8	44	38	574	611	804	0.0485179	0.0124271	4.32492	-1.3276	-2.91076	-2.99076
AMPH	ENSDARG00000007663	8	36	12	1517	2099	2243	0.000381115	1.29838e-05	4.78353	-3.53465	-6.86768	3.52314
ankrd10a	ENSDARG00000037100	1	15	10	326	273	272	0.0235265	0.00465163	2.75219	-2.04735	-3.42734	-1.94404
ankrd46b	ENSDARG00000015780	1	5	1	118	87	130	0.0291131	0.0061807	1.34041	-2.20405	-3.27776	-2.14935
ANP32E	ENSDARG00000054804	95	197	76	2763	3185	3892	0.00379864	0.000368453	6.58363	-1.62817	-4.8051	0.133921
AP3M2	ENSDARG00000016128	15	47	50	847	909	1068	0.0212901	0.00406988	4.80748	-1.46938	-3.49782	-1.98126
APC	ENSDARG00000058868	129	874	429	11338	13627	15148	0.00012515	2.54733e-06	8.44515	-1.69618	-8.02464	4.96173
arhgef7a	ENSDARG00000006299	17	69	80	2163	2672	2748	0.000848172	4.35064e-05	5.75199	-2.38366	-6.07938	2.39687
arid1ab	ENSDARG00000101891	92	848	602	7760	8669	9875	0.00680738	0.000846091	8.13558	-1.02787	-4.34141	-1.00139
arl4cb	ENSDARG00000032708	22	107	44	1154	1508	1424	0.0181085	0.00326577	5.3282	-1.4109	-3.61422	-1.83842
ARNT2	ENSDARG00000103697	123	272	188	2969	3957	4092	0.0154113	0.00260365	7.02121	-1.04885	-3.73452	-1.9481
ascl1b	ENSDARG00000101628	1	12	0	110	196	200	0.0250297	0.00505363	1.55463	-2.86388	-3.38367	-1.97125
asic1c	ENSDARG00000098428	0	0	0	31	33	65	0.0183213	0.00332362	-0.479665	-2.98247	-3.60492	-1.57134
ASPG	ENSDARG00000052942	0	2	3	173	93	205	0.00841666	0.00113156	1.3072	-3.09227	-4.18252	-0.615847
ASPHD1	ENSDARG00000075813	0	0	1	58	55	106	0.00995626	0.00143225	0.171611	-3.2794	-4.0548	-0.834551
ASTN1	ENSDARG00000068323	1	10	16	354	426	442	0.00762815	0.000982608	3.01041	-2.52732	-4.25947	-0.501069
ATAT1	ENSDARG00000004472	0	5	7	182	155	195	0.0156045	0.00265506	1.80251	-2.5069	-3.72412	-1.39425
atp1a1b	ENSDARG00000019856	11	120	48	2377	3167	3782	0.000833539	4.23548e-05	5.80184	-2.6744	-6.09629	2.42951
atp1b2b	ENSDARG00000034424	5	49	3	943	933	1180	0.00277128	0.000232336	3.98249	-3.24673	-5.06919	0.837008
ATP1B4	ENSDARG00000053262	117	30	35	1727	2035	2038	0.00849643	0.00114556	5.62352	-2.41983	-4.17584	-0.828436
atp2b3b	ENSDARG00000023445	10	0	13	653	772	731	0.00738619	0.000942199	3.10876	-4.36156	-4.28243	-0.458148
ATP5H	ENSDARG00000098355	5	74	12	679	566	1107	0.0327896	0.0072673	4.1725	-1.93535	-3.19265	-2.4441
bach2b	ENSDARG00000004074	202	495	364	9113	9636	10655	0.000238649	6.61447e-06	8.15615	-1.59927	-7.33255	4.00297
barhl1a	ENSDARG00000035508	1	14	2	164	183	155	0.0373036	0.00866499	1.99541	-2.00304	-3.10026	-2.48632
BHLHE22	ENSDARG00000058039	5	37	7	514	745	701	0.00822906	0.00109446	3.77396	-2.36781	-4.20067	-0.621064
BHLHE23	ENSDARG00000037588	0	2	0	222	311	277	0.000375712	1.26551e-05	1.26071	-4.86683	-6.88501	3.22291
bicc2	ENSDARG00000076557	2	2	1	171	218	217	0.00362563	0.000345082	1.70541	-3.31224	-4.84231	0.452526
bicd1a	ENSDARG00000079496	0	1	11	282	271	421	0.00341287	0.000315636	2.01667	-3.87689	-4.89312	0.535815
btr12	ENSDARG00000051809	0	6	0	108	138	167	0.00617189	0.000739243	1.00149	-3.3912	-4.41573	-0.239812
CABLES1	ENSDARG00000099395	0	4	1	78	81	65	0.0375671	0.00874915	0.746146	-2.17143	-3.09519	-2.4396
cacna1aa	ENSDARG00000037905	7	95	118	1686	1993	2443	0.0090721	0.00125722	5.55899	-1.91748	-4.12533	-0.897249
cacna1da	ENSDARG00000102773	1	6	2	290	329	464	0.00109399	6.48539e-05	2.3431	-3.54505	-5.83068	1.96071
cacnb4b	ENSDARG00000062174	28	18	5	1997	1909	2705	0.000882767	4.65094e-05	4.80194	-4.00756	-6.03743	2.34195
cacng3b	ENSDARG00000076401	25	6	3	582	774	844	0.0079336	0.00103875	3.62177	-3.25888	-4.22914	-0.562257
cadm1b	ENSDARG00000042677	0	0	0	34	53	92	0.00914309	0.0012719	-0.262235	-3.42499	-4.11904	-0.737951
cadm2a	ENSDARG00000009930	0	12	9	230	226	181	0.0380597	0.00891201	2.18547	-2.18053	-3.0855	-2.51908
cadm2b	ENSDARG00000062633	0	0	0	39	38	23	0.0378498	0.00883137	-0.638271	-2.62895	-3.09027	-2.41505
CADM4	ENSDARG00000040291	35	89	95	1705	2156	2606	0.00477844	0.000509528	5.90243	-1.69906	-4.62251	-0.0803735
calb2b	ENSDARG00000036344	0	17	0	411	564	629	0.00133858	8.57304e-05	2.21636	-4.79312	-5.65994	1.68564
CALY	ENSDARG00000036008	6	1	0	297	371	444	0.00227494	0.000177227	1.9801	-4.6194	-5.22682	1.04458
camta1a	ENSDARG00000077428	1	55	7	385	640	602	0.0206112	0.00389671	3.41332	-2.41394	-3.52078	-1.80064
CAPRIN2	ENSDARG00000020749	1	1	16	296	265	370	0.00967067	0.00137554	2.34289	-3.21436	-4.07663	-0.800222
CCDC92	ENSDARG00000041750	2	8	6	446	491	619	0.00101074	5.73413e-05	3.02893	-3.25228	-5.9068	2.10508
CCND1	ENSDARG00000101637	212	980	441	9030	9939	12364	0.00145382	9.55596e-05	8.41894	-1.11658	-5.5942	1.18231
CCNE2	ENSDARG00000098529	43	241	125	3660	3652	4083	0.00109964	6.53814e-05	6.67394	-1.65637	-5.82569	1.88038
cd82b	ENSDARG00000026070	29	163	78	1479	1439	2004	0.0396926	0.00945426	5.76115	-1.03929	-3.05448	-2.96944
cdc42ep4a	ENSDARG00000101457	7	16	26	825	754	917	0.00401734	0.000399375	4.13575	-2.46168	-4.75948	0.321622
CDH4	ENSDARG00000015002	11	15	16	483	675	698	0.0126921	0.00198669	3.88878	-2.11371	-3.87886	-1.19592
CDK1	ENSDARG00000087554	0	33	3	439	537	754	0.00432196	0.000442147	2.88798	-3.56952	-4.70211	0.24108
CDK16	ENSDARG00000032072	23	75	44	974	1012	1071	0.0348457	0.0078957	5.0486	-1.22184	-3.14909	-2.66715
cdk5r1b	ENSDARG00000045087	7	14	10	1186	1570	1437	0.000399904	1.39895e-05	4.25354	-3.70764	-6.81742	3.42071
CEP128	ENSDARG00000103771	0	1	3	92	185	164	0.00598369	0.000706572	1.14436	-3.30149	-4.44069	-0.197175
CEP290	ENSDARG00000062727	22	218	143	2207	2189	2846	0.0214389	0.00410477	6.19217	-1.16874	-3.49331	-2.21367
cers4a	ENSDARG00000031387	0	6	4	143	96	161	0.0298138	0.00637945	1.50139	-2.23332	-3.26112	-2.18366
cfl1l	ENSDARG00000012972	58	223	47	2266	2016	2871	0.0179619	0.00323028	6.15017	-1.43617	-3.62001	-1.96674
chd4a	ENSDARG00000063535	130	759	506	9516	10756	12370	0.00032467	1.01544e-05	8.30503	-1.4099	-7.03488	3.53882
CKAP5	ENSDARG00000102674	41	551	165	4598	5111	6128	0.00534309	0.000597036	7.16099	-1.43333	-4.53409	-0.435978
ckbb	ENSDARG00000043257	29	206	102	5215	6019	5801	0.000138563	2.98035e-06	6.78393	-2.54278	-7.90785	4.98856
CLVS2	ENSDARG00000053122	10	9	16	851	1044	1121	0.00174209	0.000121549	4.10392	-3.11878	-5.44979	1.44201
cnbpa	ENSDARG00000045776	2	55	33	702	660	822	0.0265471	0.00544942	4.12255	-1.8858	-3.34398	-2.16791
CNP	ENSDARG00000070822	5	72	22	956	859	1188	0.00973167	0.00138656	4.50672	-2.04403	-4.07232	-0.887041
CNTN2	ENSDARG00000000472	3	23	32	896	1192	1573	0.00217287	0.000166557	4.3462	-2.99491	-5.26326	1.1475
CNTN5	ENSDARG00000021584	0	0	3	129	168	160	0.00316085	0.000281985	0.932069	-3.98977	-4.95762	0.602717
COBL	ENSDARG00000091006	5	46	14	957	916	1179	0.00251795	0.000203792	4.30814	-2.56417	-5.14526	0.956419
COL9A2	ENSDARG00000024492	65	493	290	7179	6594	8636	0.00062386	2.7593e-05	7.63015	-1.61357	-6.36982	2.62596
CORO1B	ENSDARG00000008660	63	84	22	2666	3029	3546	0.00097273	5.44358e-05	5.94407	-2.79256	-5.93911	2.17089
crabp2a	ENSDARG00000073978	14	28	12	1120	1026	1284	0.00199055	0.000147961	4.4734	-2.71027	-5.33302	1.25726
CRB1	ENSDARG00000100506	2	14	4	347	349	412	0.00409904	0.00040947	2.82889	-2.66354	-4.74538	0.311897
crebbpb	ENSDARG00000104148	234	673	690	8088	9853	10973	0.00476784	0.000506563	8.40258	-1.00062	-4.62577	-0.544701
csf1a	ENSDARG00000075343	0	9	1	159	189	215	0.00588783	0.000691286	1.58552	-3.08205	-4.45279	-0.172032
CSTF2	ENSDARG00000090788	2	11	36	349	475	465	0.0347321	0.00785993	3.38094	-1.97111	-3.15148	-2.46255
CTCF	ENSDARG00000056621	46	277	121	3915	4952	5217	0.000651563	2.95965e-05	6.86393	-1.86044	-6.32462	2.66688
CTNNA2	ENSDARG00000024785	9	44	11	1365	1450	1622	0.000785617	3.86623e-05	4.64567	-3.02573	-6.15397	2.51817
cux2b	ENSDARG00000086345	11	10	4	414	443	457	0.0122235	0.00188629	3.24278	-2.46414	-3.90664	-1.11668
CWC22	ENSDARG00000014008	5	42	27	468	668	886	0.0327768	0.00726288	4.12401	-1.68253	-3.19297	-2.44886
cxcl12a	ENSDARG00000037116	36	131	88	1454	1758	1728	0.0283037	0.00596391	5.79722	-1.08607	-3.29653	-2.52997
cxxc4	ENSDARG00000077817	1	1	1	324	548	529	0.000376983	1.27628e-05	2.04834	-4.95752	-6.87928	3.29776
Cyc1	ENSDARG00000038075	18	172	105	1737	1659	1772	0.0456144	0.0114574	5.77619	-1.05747	-2.95349	-3.14799
CYP26A1	ENSDARG00000033999	0	15	5	169	334	309	0.0173661	0.00309016	2.25394	-2.65091	-3.64352	-1.54493
dbx1b	ENSDARG00000001859	0	1	2	196	290	298	0.000643562	2.87919e-05	1.49575	-4.32727	-6.34237	2.58314
ddr2b	ENSDARG00000058695	0	2	6	149	116	130	0.0187598	0.00343023	1.36395	-2.58115	-3.5882	-1.61595
dharma	ENSDARG00000040955	0	0	0	31	39	29	0.0317754	0.00697218	-0.631847	-2.65286	-3.21443	-2.21111
DISP2	ENSDARG00000042846	2	4	8	129	184	417	0.043579	0.0107343	2.31241	-2.23786	-2.98776	-2.69699
dlc	ENSDARG00000002336	18	222	22	1521	1822	1896	0.0285664	0.00603987	5.47271	-1.67102	-3.28987	-2.43215
dlgap1a	ENSDARG00000014280	3	2	9	208	244	292	0.0161739	0.00279475	2.37539	-2.5407	-3.69686	-1.458
DMRTA2	ENSDARG00000039412	0	0	1	36	53	113	0.0190241	0.00350236	0.0646698	-3.08051	-3.57719	-1.61729
dnah7l	ENSDARG00000000606	0	0	0	142	169	167	0.000471947	1.8054e-05	0.498866	-4.92069	-6.64725	2.86575
DNAL1	ENSDARG00000034042	0	0	2	51	59	62	0.0266127	0.00547058	0.152374	-2.74825	-3.34194	-2.00956
DNMT1	ENSDARG00000030756	28	259	84	2359	2953	3525	0.00659643	0.000808215	6.30244	-1.53519	-4.36659	-0.594229
DYNLL1	ENSDARG00000058454	14	131	59	1688	1895	2240	0.00465667	0.000489149	5.59607	-1.77206	-4.64537	0.0165605
dynll2a	ENSDARG00000069790	1	5	0	66	136	182	0.0249703	0.00503683	1.1249	-2.86078	-3.38543	-1.9563
ebf1b	ENSDARG00000069196	3	10	0	298	217	180	0.0216164	0.00415644	1.95453	-3.07709	-3.48671	-1.80591
efna3a	ENSDARG00000014675	2	3	14	156	341	403	0.0314835	0.00687935	2.56578	-2.46133	-3.22147	-2.29748
efnb3b	ENSDARG00000042277	81	250	170	2640	3085	3689	0.012981	0.00205066	6.76389	-1.03876	-3.8619	-1.65628
eif3ba	ENSDARG00000059654	18	337	163	2812	3572	3798	0.0180943	0.00326067	6.52635	-1.3408	-3.61505	-2.02478
eif3ea	ENSDARG00000090697	17	313	206	3131	3543	4007	0.0159981	0.00275139	6.58815	-1.36132	-3.70517	-1.8658
EML1	ENSDARG00000042840	20	104	99	1509	1430	1936	0.0183147	0.00332137	5.61802	-1.31696	-3.60528	-1.90514
EML2	ENSDARG00000008808	1	7	4	177	198	226	0.0102258	0.00148895	2.10584	-2.34055	-4.03384	-0.8717
EMX2	ENSDARG00000039701	19	44	21	1031	1286	1311	0.00394444	0.000387953	4.82156	-2.1891	-4.77589	0.317033
ephb2a	ENSDARG00000037373	5	5	5	605	598	726	0.00091331	4.91018e-05	3.23259	-3.57369	-6.00344	2.24968
erbb4a	ENSDARG00000063207	2	33	0	332	241	288	0.0350833	0.00796473	2.31646	-2.90651	-3.14452	-2.41685
esr2a	ENSDARG00000016454	1	21	4	192	240	212	0.0422189	0.0102876	2.40938	-1.86432	-3.0101	-2.66393
esrrga	ENSDARG00000004861	24	162	20	2174	2369	2094	0.00682518	0.000848632	5.61517	-2.18457	-4.33977	-0.510588
etv5b	ENSDARG00000044511	198	952	1104	11643	13150	14709	0.00401351	0.000398777	8.78625	-1.03039	-4.76033	-0.361872
FAHD2A	ENSDARG00000103759	0	0	0	17	60	45	0.034764	0.00787217	-0.566474	-2.80629	-3.15066	-2.31703
FAM189A1	ENSDARG00000053380	4	17	15	931	763	958	0.00139222	9.01707e-05	3.94053	-2.9627	-5.62931	1.71742
FAM222A	ENSDARG00000090797	6	32	18	716	864	852	0.00437637	0.000450862	4.15893	-2.2627	-4.69113	0.204834
FEZF1	ENSDARG00000010270	2	5	16	327	443	286	0.0183601	0.00333358	2.86358	-2.43125	-3.60334	-1.63633
FEZF2	ENSDARG00000070677	0	2	0	139	157	180	0.00107066	6.2904e-05	0.881055	-4.1105	-5.84951	1.88007
fgf13a	ENSDARG00000035056	2	56	13	790	670	607	0.0180499	0.00325093	3.86744	-2.24356	-3.61664	-1.65417
FGF16	ENSDARG00000042233	1	0	0	41	59	100	0.0233073	0.00458924	0.0918479	-3.1311	-3.43446	-1.85454
FGF3	ENSDARG00000101540	0	1	0	50	32	40	0.0389105	0.00919958	-0.224899	-2.39422	-3.06882	-2.45645
fmn2b	ENSDARG00000061778	10	5	11	1955	1894	2222	0.000231486	6.3491e-06	4.39324	-4.5924	-7.3614	4.11205
FOXD1	ENSDARG00000029179	5	5	9	423	431	634	0.00412017	0.000412573	3.16682	-2.90585	-4.74112	0.304413
foxg1a	ENSDARG00000070769	2	9	4	410	475	510	0.00112632	6.75837e-05	2.89255	-3.224	-5.8053	1.95275
FOXI2	ENSDARG00000069715	0	1	0	36	61	34	0.0370909	0.00859719	-0.18816	-2.46546	-3.10439	-2.39842
FOXP2	ENSDARG00000005453	17	107	68	2583	3124	3043	0.000594885	2.58388e-05	5.92279	-2.37362	-6.41233	2.89934
FRAS1	ENSDARG00000054619	48	215	71	2077	2153	2714	0.0130442	0.00206817	6.17602	-1.26937	-3.85735	-1.53788
fscn1a	ENSDARG00000059680	74	444	205	8213	10262	11002	6.61855e-05	9.99859e-07	7.74964	-2.22156	-8.74578	6.01329
fsta	ENSDARG00000052846	7	67	26	999	1179	1346	0.0047425	0.000503271	4.72014	-2.12016	-4.62942	0.0746531
FSTL5	ENSDARG00000040198	3	11	1	820	984	711	0.000819859	4.14624e-05	3.17657	-4.36681	-6.10973	2.38784
GABBR2	ENSDARG00000061042	0	2	0	134	179	131	0.00174209	0.000121353	0.827561	-3.9921	-5.45075	1.32206
gas7a	ENSDARG00000074443	1	3	0	318	321	414	0.00062386	2.75688e-05	1.7961	-4.63454	-6.37038	2.63898
GATA3	ENSDARG00000016526	56	356	107	2654	2904	3158	0.0266973	0.00549692	6.59911	-1.01303	-3.33942	-2.5978
GDF11	ENSDARG00000044924	10	35	61	1160	1511	1476	0.00424822	0.000431527	4.96668	-2.23496	-4.71579	0.207225
GFAP	ENSDARG00000025301	27	14	3	800	905	1011	0.00711099	0.000893643	3.99025	-3.09248	-4.31141	-0.430929
GFI1B	ENSDARG00000079947	6	12	0	221	197	325	0.0314185	0.00686212	2.19215	-2.86463	-3.22279	-2.27677
GINS3	ENSDARG00000038847	1	8	2	202	164	161	0.0156611	0.00267222	1.89978	-2.3589	-3.72069	-1.40363
glrbb	ENSDARG00000052769	2	1	1	166	237	345	0.00274565	0.000229222	1.7068	-3.85421	-5.077	0.8131
gngt2a	ENSDARG00000010680	1	1	3	138	123	266	0.00883356	0.00120787	1.52377	-3.11254	-4.14706	-0.674319
gphnb	ENSDARG00000100851	1	3	0	166	146	138	0.00593884	0.000698418	1.18757	-3.40287	-4.44711	-0.18633
gpm6ab	ENSDARG00000004621	60	277	109	6921	8431	9250	4.53797e-05	5.98308e-07	7.30483	-2.65253	-9.16131	6.55728
GPR85	ENSDARG00000068701	6	23	3	456	589	708	0.00562555	0.000645062	3.43567	-2.78672	-4.49112	-0.114141
gria2a	ENSDARG00000070173	2	24	27	621	549	591	0.0139399	0.00227322	3.72551	-2.15079	-3.80684	-1.31171
GRID2	ENSDARG00000055302	3	0	1	137	125	226	0.00995626	0.00143207	1.22262	-3.68039	-4.05487	-0.827098
GRIK5	ENSDARG00000101449	0	9	1	241	359	337	0.00175589	0.000122681	1.9471	-3.80442	-5.44426	1.37136
grin1a	ENSDARG00000027828	2	2	7	265	377	457	0.00327425	0.000296671	2.50775	-3.34567	-4.92854	0.604527
grin2aa	ENSDARG00000034493	1	0	5	178	195	346	0.00599157	0.000708367	1.60285	-3.95361	-4.43929	-0.194603
grin2ab	ENSDARG00000070543	0	2	2	108	140	144	0.00476943	0.000507879	1.12666	-3.05851	-4.62432	0.0954562
grm1a	ENSDARG00000026796	0	1	0	49	73	84	0.00801128	0.00105305	0.143348	-3.14937	-4.22168	-0.567391
GRM4	ENSDARG00000040156	1	1	2	110	192	203	0.00566325	0.000651838	1.43043	-3.24289	-4.48533	-0.121044
GSX2	ENSDARG00000043322	1	0	0	100	100	81	0.00809946	0.00107303	0.380168	-3.67118	-4.21144	-0.578881
H3F3A	ENSDARG00000020504	53	517	302	7082	8535	9069	0.000494152	1.95216e-05	7.67317	-1.75292	-6.59562	2.98465
hbae1	ENSDARG00000089475	2	2	0	85	99	112	0.0219161	0.00423937	0.926222	-2.79424	-3.47628	-1.79738
hbae3	ENSDARG00000079305	40	106	80	11143	12794	13281	3.93225e-06	1.53264e-08	7.20583	-4.16458	-12.6012	9.94873
hcn4l	ENSDARG00000074419	1	1	0	234	214	289	0.00085171	4.37289e-05	1.33514	-4.54564	-6.07617	2.21682
HELLS	ENSDARG00000057738	4	103	19	704	731	839	0.0498173	0.0128486	4.31376	-1.5758	-2.8932	-3.00384
her12	ENSDARG00000032963	1	4	5	258	323	353	0.00203441	0.000152629	2.34612	-3.15605	-5.31468	1.20288
hiat1a	ENSDARG00000013117	1	18	6	241	270	355	0.0154574	0.00261813	2.66819	-2.18558	-3.73157	-1.40664
hnf1ba	ENSDARG00000006615	1	2	0	105	108	116	0.00899477	0.00123958	0.883157	-3.13637	-4.133	-0.699329
hnrnpa0l	ENSDARG00000036161	408	1492	1032	18147	22349	24430	0.000170925	4.01363e-06	9.40778	-1.28168	-7.68964	4.31551
HNRNPM	ENSDARG00000061735	30	335	161	3930	4468	4657	0.00249495	0.00020073	6.82549	-1.58723	-5.15408	0.731003
HNRNPUL1	ENSDARG00000040564	33	99	34	1428	1810	2085	0.00522048	0.000577041	5.53085	-1.85296	-4.55305	-0.145489
hs3st3b1a	ENSDARG00000099149	3	20	3	204	276	262	0.0383886	0.00902126	2.64012	-1.88447	-3.0791	-2.55425
hs3st3l	ENSDARG00000059903	0	0	0	41	43	28	0.0257707	0.00523672	-0.550652	-2.80674	-3.36494	-1.96456
htr2cl1	ENSDARG00000018228	1	4	5	134	121	150	0.0334169	0.00744169	1.74824	-1.956	-3.1802	-2.33655
hug	ENSDARG00000101744	169	1070	446	9712	13082	17994	0.00251274	0.000202765	8.5622	-1.46946	-5.1482	0.406907
HUNK	ENSDARG00000091317	66	525	284	5712	6529	8053	0.00131118	8.31364e-05	7.56973	-1.43296	-5.67862	1.4961
ID4	ENSDARG00000045131	4	3	11	329	359	384	0.00921033	0.00128329	2.83115	-2.67962	-4.11421	-0.746406
iffo1b	ENSDARG00000062108	0	12	6	415	385	450	0.00252735	0.000204796	2.58236	-3.35547	-5.1424	0.941083
IGF2BP3	ENSDARG00000010266	66	755	208	5229	5976	7123	0.0100619	0.00145394	7.51027	-1.19802	-4.04669	-1.41984
igsf21a	ENSDARG00000031049	6	7	16	473	408	513	0.0122096	0.00188355	3.3771	-2.31744	-3.90742	-1.12042
insm1b	ENSDARG00000053301	14	100	22	2303	2362	2996	0.000646819	2.90785e-05	5.49515	-2.82954	-6.33599	2.79947
iqsec3b	ENSDARG00000093091	3	17	3	297	476	459	0.00677194	0.000840057	2.9577	-2.68645	-4.34535	-0.354287
irx1b	ENSDARG00000056594	18	20	2	595	650	834	0.0116289	0.00176824	3.70038	-2.84198	-3.94132	-1.06736
ISL1	ENSDARG00000004023	2	28	33	930	1167	1246	0.00237312	0.00018716	4.26681	-2.89401	-5.19491	1.03815
itga6b	ENSDARG00000069946	28	98	61	1516	1349	1945	0.0108178	0.00160951	5.55556	-1.47986	-3.99189	-1.17818
kcnc1a	ENSDARG00000051852	1	3	4	309	317	297	0.00163218	0.000111681	2.23477	-3.38171	-5.50041	1.47611
kcnma1a	ENSDARG00000079840	8	44	9	845	917	1086	0.00344519	0.000320282	4.25117	-2.52052	-4.88478	0.529172
kcnv2a	ENSDARG00000076644	0	0	1	38	43	71	0.0251179	0.00507552	-0.08337	-2.76742	-3.3814	-1.94062
KDM1A	ENSDARG00000060679	106	305	147	3833	4449	3729	0.00865752	0.00117528	7.02136	-1.25687	-4.16191	-1.13004
kdm4ab	ENSDARG00000019103	21	139	58	1482	1531	1943	0.0131104	0.00208687	5.58416	-1.39324	-3.85253	-1.43571
khdrbs1a	ENSDARG00000052856	249	857	366	9321	11741	12926	0.000785617	3.871e-05	8.43892	-1.37359	-6.15318	2.12478
khdrbs1b	ENSDARG00000070475	247	1057	487	9798	11928	12272	0.00147008	9.72652e-05	8.5593	-1.09427	-5.58352	1.137
KHSRP	ENSDARG00000026489	34	165	133	1770	1905	2350	0.0278838	0.00584993	6.0783	-1.0229	-3.30668	-2.56275
KIF18A	ENSDARG00000008022	1	54	6	329	412	522	0.0325823	0.00719627	3.19675	-2.14289	-3.19781	-2.36712
KIF19	ENSDARG00000053026	4	34	24	1050	1085	818	0.00607011	0.00072145	4.28937	-2.50179	-4.42918	-0.242967
kifap3b	ENSDARG00000006862	2	23	26	617	642	730	0.00687344	0.00085761	3.79337	-2.37085	-4.33399	-0.391167
KSR2	ENSDARG00000094526	1	4	1	589	480	701	0.000234262	6.45906e-06	2.49185	-4.71773	-7.34929	3.91416
LBR	ENSDARG00000014013	68	179	65	2454	3093	3373	0.00316399	0.000282417	6.37346	-1.71106	-4.95675	0.442232
lect2l	ENSDARG00000033227	0	7	0	88	65	70	0.0456074	0.0114529	0.598781	-2.41965	-2.9537	-2.67367
LEO1	ENSDARG00000055357	28	337	187	2447	3115	3576	0.0392927	0.00932015	6.58238	-1.00276	-3.06198	-3.10317
lepa	ENSDARG00000091085	0	0	1	67	64	94	0.00750897	0.000962559	0.213411	-3.3534	-4.27074	-0.487606
LFNG	ENSDARG00000037879	101	293	274	5217	6185	6394	0.000794787	3.93913e-05	7.43248	-1.55464	-6.14213	2.27613
lhx1a	ENSDARG00000014018	31	78	20	4719	5566	5947	7.22946e-05	1.11667e-06	6.14328	-3.87988	-8.65823	5.88275
lhx1b	ENSDARG00000007944	8	31	7	728	778	963	0.00335103	0.000307337	4.00705	-2.62744	-4.90834	0.572877
LHX5	ENSDARG00000057936	0	1	3	307	442	390	0.000412896	1.46956e-05	1.85011	-4.70378	-6.78436	3.16639
LHX9	ENSDARG00000056979	23	254	94	2825	2750	3237	0.00536685	0.000602127	6.284	-1.54791	-4.52937	-0.293221
lingo1a	ENSDARG00000034165	1	1	0	184	302	327	0.000932987	5.07302e-05	1.38979	-4.66257	-5.98305	2.09401
lmx1bb	ENSDARG00000068365	1	0	0	121	142	259	0.00251627	0.000203413	0.788233	-4.52096	-5.14634	0.875065
lratb	ENSDARG00000096594	0	1	0	35	82	63	0.0164015	0.0028546	0.0224888	-2.9052	-3.6856	-1.43824
LRP8	ENSDARG00000070074	22	74	43	4304	4818	5522	3.8317e-05	4.66284e-07	6.15605	-3.51116	-9.36833	6.7056
lrrc4.1	ENSDARG00000069402	17	192	35	2160	2212	2091	0.00885988	0.00121417	5.68865	-1.86228	-4.14424	-0.883964
MAB21L2	ENSDARG00000015266	6	58	43	648	1011	952	0.0338251	0.00757483	4.5463	-1.57122	-3.17088	-2.53395
MAG	ENSDARG00000104023	1	3	0	118	170	208	0.0048043	0.000513904	1.24063	-3.5317	-4.61772	0.0867014
mamdc1	ENSDARG00000024017	2	1	1	272	365	286	0.00127319	7.98272e-05	1.88388	-4.18607	-5.70335	1.74298
map1aa	ENSDARG00000059601	12	97	42	2780	3156	3536	0.000249487	7.07093e-06	5.75986	-2.89328	-7.28569	4.15102
MAP3K10	ENSDARG00000055672	1	1	4	230	335	443	0.0017271	0.000120087	2.06944	-3.95279	-5.45701	1.39779
marcksl1b	ENSDARG00000035715	434	1427	1120	15666	19152	19888	0.00100027	5.64584e-05	9.30965	-1.00704	-5.91643	1.55841
mboat2b	ENSDARG00000042551	4	48	6	469	380	427	0.0465633	0.0117853	3.45033	-1.76335	-2.93865	-2.84663
med13a	ENSDARG00000053884	108	695	445	6674	8865	9359	0.00266441	0.000220492	8.00977	-1.18554	-5.0995	0.403169
MEX3B	ENSDARG00000058369	151	632	316	8702	10169	11088	0.000178257	4.23727e-06	8.12255	-1.60753	-7.65033	4.47159
MFHAS1	ENSDARG00000079104	9	25	35	710	870	861	0.0100583	0.00145149	4.35074	-1.96307	-4.0476	-0.927035
mier1a	ENSDARG00000041072	4	118	20	932	1157	1214	0.0185734	0.00338543	4.62489	-1.99396	-3.59516	-1.75116
mmp16b	ENSDARG00000058876	3	4	11	192	324	385	0.0206349	0.00390318	2.67791	-2.35131	-3.5199	-1.77771
MOGS	ENSDARG00000060252	2	20	0	131	244	266	0.0424641	0.0103719	1.95922	-2.71779	-3.00581	-2.64352
MRGBP	ENSDARG00000028894	3	41	14	460	483	421	0.0421347	0.0102525	3.5949	-1.65503	-3.01189	-2.72904
MSH3	ENSDARG00000063276	0	1	2	67	51	94	0.0269297	0.00556814	0.546278	-2.43137	-3.33264	-2.03252
MSI1	ENSDARG00000010710	32	40	27	1954	2451	3008	0.000654993	2.98257e-05	5.48928	-3.0097	-6.31966	2.77494
MXD1	ENSDARG00000032039	16	52	36	716	665	1067	0.0473689	0.0120508	4.6528	-1.31303	-2.92694	-3.008
MXD3	ENSDARG00000098350	1	13	3	288	403	411	0.00297954	0.000257781	2.61767	-3.0064	-5.0092	0.734515
MYF5	ENSDARG00000007277	0	0	0	51	49	50	0.00922213	0.00128689	-0.330119	-3.2584	-4.11269	-0.749837
MYH14	ENSDARG00000073732	22	206	55	4709	4827	5406	0.000216236	5.71232e-06	6.47673	-2.73244	-7.4362	4.36175
myh9a	ENSDARG00000063295	86	239	132	3715	2562	4229	0.013628	0.00221416	6.77709	-1.31989	-3.82089	-1.71809
MYO16	ENSDARG00000078582	22	112	100	1329	1502	1606	0.0339967	0.00763135	5.5969	-1.10536	-3.16698	-2.72796
MYO3A	ENSDARG00000010186	2	11	4	255	290	276	0.00897384	0.00123497	2.55856	-2.35575	-4.13502	-0.706742
NALCN	ENSDARG00000001835	23	7	12	560	534	611	0.0267696	0.00551571	3.76656	-2.24938	-3.33762	-2.1534
ncalda	ENSDARG00000070688	10	122	71	1180	1298	1435	0.0376933	0.00878579	5.26153	-1.25677	-3.09299	-2.7868
ncam1a	ENSDARG00000056181	164	475	581	16931	18765	20561	1.86878e-05	1.56412e-07	8.67583	-2.38089	-10.3186	7.81795
NCAPG	ENSDARG00000070109	48	176	59	2130	2469	2264	0.0087575	0.00119298	6.07924	-1.48044	-4.1538	-0.962582
NCAPH	ENSDARG00000061468	15	109	10	932	789	1176	0.0440543	0.0109002	4.64276	-1.7101	-2.9797	-2.88576
nfixa	ENSDARG00000043226	3	32	21	484	495	462	0.0336321	0.00750667	3.67127	-1.68465	-3.17563	-2.44264
nkx6.1	ENSDARG00000022569	20	43	5	543	692	755	0.0380597	0.00891552	4.06471	-1.92749	-3.08529	-2.63277
nlgn1	ENSDARG00000077710	0	0	4	341	299	358	0.000743225	3.57271e-05	1.55719	-4.99844	-6.20413	2.3961
nlgn2b	ENSDARG00000079251	2	29	7	252	318	355	0.039026	0.00924103	2.98761	-1.75604	-3.06646	-2.59376
nlgn3b	ENSDARG00000062376	1	8	9	843	870	956	0.000261157	7.52734e-06	3.39219	-4.04658	-7.24194	3.90136
nlgn4a	ENSDARG00000079455	3	9	7	308	471	338	0.00852397	0.00115132	2.92677	-2.48654	-4.17311	-0.647615
nlk2	ENSDARG00000028793	4	30	28	517	650	618	0.02051	0.00387462	3.93537	-1.79133	-3.52378	-1.83593
NMT2	ENSDARG00000021808	8	28	29	941	961	1047	0.00332491	0.000304141	4.44482	-2.29868	-4.91431	0.570442
NNT	ENSDARG00000023536	47	608	263	5185	5529	6764	0.00686717	0.000855836	7.40047	-1.2438	-4.33513	-0.85712
npffr1l2	ENSDARG00000062631	1	0	0	37	33	112	0.0463307	0.0116975	-0.043522	-2.87041	-2.94259	-2.6709
nptx1l	ENSDARG00000074671	0	9	2	117	126	211	0.0192256	0.00355221	1.53318	-2.4894	-3.56971	-1.65217
nr1d4a	ENSDARG00000031161	1	0	6	127	120	151	0.0227834	0.00445758	1.24684	-3.06815	-3.44981	-1.8491
NRF1	ENSDARG00000000018	4	47	26	589	707	770	0.0191021	0.00352097	4.12875	-1.77346	-3.57439	-1.75842
nrg2b	ENSDARG00000086585	3	1	1	368	677	796	0.000835155	4.24825e-05	2.4316	-5.01905	-6.09439	2.30998
nrp2b	ENSDARG00000038446	39	353	122	2872	3375	3548	0.011926	0.00182889	6.62553	-1.20943	-3.92321	-1.48839
NRSN1	ENSDARG00000044719	2	2	11	146	248	245	0.0306577	0.00663253	2.21735	-2.33696	-3.24067	-2.25026
nrxn1a	ENSDARG00000061647	65	90	117	2439	2627	3053	0.00332453	0.000303946	6.27385	-1.77289	-4.91468	0.379609
nrxn2a	ENSDARG00000061454	7	15	21	682	864	969	0.00311451	0.000275603	4.07068	-2.59705	-4.97076	0.674264
nt5c1ba	ENSDARG00000018153	0	0	0	30	76	63	0.0109495	0.00163384	-0.296329	-3.34388	-3.98381	-0.954979
ntn1a	ENSDARG00000105112	7	9	15	487	760	787	0.00542913	0.000613135	3.71257	-2.69201	-4.5193	-0.07185
ntn1b	ENSDARG00000022531	19	85	25	1291	1809	1907	0.00379864	0.000368456	5.24576	-2.1581	-4.80509	0.338811
ntn2	ENSDARG00000076748	1	13	10	260	279	331	0.0156058	0.00265637	2.71702	-2.12915	-3.72385	-1.42182
ntrk3a	ENSDARG00000077228	20	80	7	1245	1673	1504	0.00749465	0.000958919	4.86447	-2.57582	-4.27281	-0.546327
NUDT14	ENSDARG00000062335	11	58	13	870	988	876	0.0113388	0.00170938	4.44741	-2.0106	-3.9595	-1.08703
NUP205	ENSDARG00000042530	48	88	70	1219	1545	1763	0.0244327	0.00488724	5.64707	-1.26259	-3.40131	-2.30679
NXPH1	ENSDARG00000033447	1	1	8	414	514	546	0.00103001	5.89045e-05	2.51649	-4.21374	-5.89013	2.04557
ogt.1	ENSDARG00000105243	69	313	128	4107	3882	4744	0.00174209	0.000121518	6.93349	-1.50602	-5.44994	1.20533
olfm1b	ENSDARG00000014053	19	53	17	1981	2344	2469	0.000460222	1.74283e-05	5.2698	-3.07748	-6.67063	3.2822
ONECUT1	ENSDARG00000007982	8	6	25	847	1023	1253	0.00250608	0.000202107	4.08728	-3.24541	-5.15009	0.966974
OPCML	ENSDARG00000013005	0	4	2	109	93	86	0.0269813	0.00558529	1.0489	-2.27277	-3.33103	-2.04758
OPRL1	ENSDARG00000071209	0	1	0	40	43	36	0.0380597	0.00890712	-0.232867	-2.37815	-3.08579	-2.42816
OTX2	ENSDARG00000011235	31	38	11	3164	3698	3928	0.000215583	5.66396e-06	5.53885	-3.97271	-7.44224	4.32707
oxct1a	ENSDARG00000013063	7	43	6	1333	1546	1496	0.000864971	4.49998e-05	4.43644	-3.39168	-6.05815	2.36748
pa2g4b	ENSDARG00000070657	10	123	111	1390	1542	1969	0.0315362	0.00690396	5.52714	-1.34276	-3.2196	-2.59145
pacsin1a	ENSDARG00000032865	2	4	9	256	360	399	0.00558059	0.000638295	2.65395	-2.78482	-4.49697	-0.097033
pacsin1b	ENSDARG00000042128	12	18	12	1934	1883	2099	0.000241957	6.79716e-06	4.72919	-3.79438	-7.3134	4.10109
PAPPA2	ENSDARG00000076020	9	8	2	363	506	471	0.00675479	0.000833688	3.01231	-2.98326	-4.34953	-0.347445
PARK7	ENSDARG00000034826	0	6	1	121	181	129	0.00928876	0.00129976	1.29601	-2.89273	-4.1073	-0.740165
pax2a	ENSDARG00000028148	47	31	12	2438	2789	3258	0.000663692	3.0403e-05	5.43396	-3.58556	-6.30734	2.75642
pax2b	ENSDARG00000032578	11	9	3	699	1017	787	0.00245009	0.000195934	3.61437	-3.55945	-5.16817	0.994442
pax3a	ENSDARG00000010192	12	2	7	739	727	945	0.00260142	0.000213425	3.47334	-3.83103	-5.11841	0.914263
pax6b	ENSDARG00000045936	66	210	37	8941	10315	10903	5.51543e-05	7.69645e-07	7.15305	-3.6439	-8.95573	6.31173
pax7a	ENSDARG00000100398	3	24	12	286	334	428	0.0380522	0.00889757	3.23376	-1.64259	-3.08635	-2.574
pbx1a	ENSDARG00000100494	54	87	46	2833	3379	3523	0.000484302	1.88029e-05	6.12959	-2.54935	-6.62037	3.19868
pbx3a	ENSDARG00000089262	0	1	2	72	88	139	0.00967663	0.00137685	0.78729	-2.92116	-4.07612	-0.793155
pcdh15b	ENSDARG00000008127	3	5	11	265	261	208	0.0374475	0.00871048	2.60378	-1.96963	-3.09751	-2.51995
PCDH17	ENSDARG00000027041	30	73	37	2594	2825	3266	0.000304813	9.22564e-06	5.81392	-2.75152	-7.10082	3.90118
pcdh18a	ENSDARG00000089805	14	51	23	1217	1555	1600	0.00176952	0.000124641	4.94024	-2.42328	-5.43481	1.41016
PCDH19	ENSDARG00000034344	30	184	105	2062	2421	2984	0.00651649	0.000792377	6.16994	-1.40234	-4.37748	-0.566982
pcdh1a	ENSDARG00000062720	36	75	36	1546	1486	1978	0.00440853	0.000456477	5.45766	-1.9008	-4.68417	0.0928608
pclob	ENSDARG00000098880	39	23	87	1668	1280	1663	0.0166646	0.00291756	5.34694	-2.10659	-3.67402	-1.71339
PDCL	ENSDARG00000009480	8	75	26	922	1123	1473	0.00820834	0.00109065	4.76787	-1.98786	-4.20257	-0.678017
phf20b	ENSDARG00000038737	99	264	323	4257	4759	5291	0.00513459	0.00056314	7.28474	-1.23352	-4.56663	-0.434283
PHGDH	ENSDARG00000001873	9	120	45	1219	1462	1455	0.0159696	0.0027433	5.16457	-1.60926	-3.70673	-1.62542
pik3r3b	ENSDARG00000034409	162	805	642	9540	11001	12119	0.000810327	4.08634e-05	8.43018	-1.1939	-6.11892	2.06514
PLXNA3	ENSDARG00000007172	13	175	148	2862	3473	3463	0.0036344	0.000346791	6.2455	-1.88009	-4.8395	0.286223
PLXNA4	ENSDARG00000019328	34	273	48	2880	3355	4204	0.0034672	0.000323663	6.34853	-1.96695	-4.87879	0.338068
POLR2I	ENSDARG00000040443	0	1	2	141	92	159	0.00470325	0.000497437	0.990927	-3.31403	-4.63595	0.110011
POLR2K	ENSDARG00000075616	0	3	3	129	132	153	0.00770184	0.000996176	1.33145	-2.78223	-4.25198	-0.501402
pou2f2a	ENSDARG00000019658	22	122	29	2152	2555	2719	0.00121302	7.43035e-05	5.69278	-2.38728	-5.74715	1.87861
POU3F1	ENSDARG00000009823	10	40	19	1398	1763	1813	0.000618922	2.71962e-05	4.85354	-2.95506	-6.37918	2.85331
POU4F1	ENSDARG00000005559	2	36	4	445	469	744	0.00770184	0.000996068	3.32355	-2.71944	-4.25204	-0.518376
PPOX	ENSDARG00000102167	0	2	3	172	172	177	0.00302482	0.00026461	1.41785	-3.3035	-4.99415	0.678687
PPP1R14C	ENSDARG00000077341	130	490	83	10475	13487	15476	0.000196689	4.86471e-06	7.8978	-2.88266	-7.55084	4.41842
PPP3CA	ENSDARG00000004988	8	5	11	865	1187	1184	0.000964934	5.34424e-05	3.88281	-3.76087	-5.95057	2.19159
PPP3CB	ENSDARG00000025106	4	5	4	650	773	732	0.000508807	2.04433e-05	3.21697	-3.91668	-6.56525	3.02427
PRDX2	ENSDARG00000025350	51	207	135	2292	2728	2860	0.0102949	0.00150049	6.42825	-1.14634	-4.02968	-1.27113
PRKAR1B	ENSDARG00000103800	0	10	0	121	87	87	0.0376268	0.00876667	0.877461	-2.62659	-3.09414	-2.44574
PRKX	ENSDARG00000060716	9	32	7	411	488	488	0.0343924	0.00775372	3.6286	-1.73442	-3.15862	-2.47067
prom1b	ENSDARG00000034007	2	26	3	416	559	635	0.00371458	0.000356765	3.17406	-2.99196	-4.82339	0.439115
prox1a	ENSDARG00000055158	11	199	45	3180	3662	3891	0.00102342	5.83557e-05	6.01943	-2.57279	-5.89593	2.10584
PTCH2	ENSDARG00000055026	20	135	105	2551	3228	3674	0.00110689	6.62045e-05	6.17052	-2.06161	-5.81798	1.9457
PTCHD4	ENSDARG00000008249	2	1	4	270	456	407	0.00198698	0.000147496	2.28444	-3.93001	-5.33488	1.22547
PTF1A	ENSDARG00000014479	2	6	0	165	172	242	0.00937652	0.00131791	1.63176	-3.25276	-4.09979	-0.753294
pth1a	ENSDARG00000093738	2	3	17	221	205	242	0.0457936	0.0115217	2.44996	-2.01989	-2.95055	-2.76969
ptpn4b	ENSDARG00000000183	11	59	28	1747	1941	2371	0.000528538	2.14896e-05	5.20035	-2.79204	-6.53249	3.08493
ptpreb	ENSDARG00000021151	8	1	1	94	168	260	0.0381621	0.00894832	1.71443	-2.82211	-3.08336	-2.49906
pvalb6	ENSDARG00000009311	5	8	35	397	535	471	0.0358322	0.00820019	3.55375	-1.96503	-3.12922	-2.51446
RAB11FIP3	ENSDARG00000016490	27	130	134	1710	1793	2200	0.0218389	0.00421289	5.92972	-1.16438	-3.47959	-2.20303
rab11fip4a	ENSDARG00000090170	24	61	60	1315	1313	1469	0.0086328	0.00117028	5.29383	-1.62231	-4.16423	-0.823989
rab18a	ENSDARG00000055291	6	28	6	518	365	634	0.0189879	0.00349056	3.52006	-2.1392	-3.57898	-1.70723
rab6ba	ENSDARG00000034522	1	15	12	238	269	243	0.0447558	0.0111103	2.688	-1.7529	-2.96966	-2.74879
rad21a	ENSDARG00000006092	116	717	242	6852	8583	9459	0.00119951	7.31873e-05	7.88923	-1.45469	-5.75641	1.5721
RALGPS1	ENSDARG00000068370	1	2	5	145	204	177	0.0108178	0.00160899	1.79067	-2.65268	-3.99206	-0.937097
RALY	ENSDARG00000059972	0	1	0	29	64	97	0.0196495	0.00365722	0.0218966	-2.92603	-3.5543	-1.65496
RASAL2	ENSDARG00000036257	34	155	49	1377	1559	1766	0.0278838	0.005846	5.64754	-1.19958	-3.30703	-2.4734
RASGRP3	ENSDARG00000077864	2	6	46	381	452	465	0.0367056	0.00846726	3.31112	-2.17176	-3.11239	-2.52553
rassf2a	ENSDARG00000029865	29	248	161	2497	2963	3004	0.0141764	0.00232203	6.4321	-1.17756	-3.79551	-1.69389
RBFOX1	ENSDARG00000014746	26	178	88	2209	2332	2517	0.00531052	0.000591235	6.05258	-1.47608	-4.53952	-0.250567
rce1a	ENSDARG00000077909	0	5	1	82	78	67	0.0465964	0.011796	0.804561	-2.07888	-2.93818	-2.70741
rcor2	ENSDARG00000008278	17	61	30	1059	1192	1434	0.00544252	0.000615171	4.96717	-1.88466	-4.51746	-0.14729
rcvrna	ENSDARG00000052223	1	8	0	208	289	349	0.00349335	0.000327449	1.84135	-3.83647	-4.87216	0.499029
RET	ENSDARG00000055305	6	11	2	585	892	911	0.00123173	7.62793e-05	3.40308	-3.79492	-5.7311	1.85487
rgs12a	ENSDARG00000009610	25	305	79	2131	2245	2699	0.0318566	0.0069946	6.14575	-1.1683	-3.21274	-2.72643
RHBDL1	ENSDARG00000087040	0	0	2	114	51	89	0.0152752	0.00256742	0.396111	-3.22757	-3.74198	-1.34537
RHBDL3	ENSDARG00000105190	1	8	17	388	422	394	0.00805199	0.00106278	2.9659	-2.58904	-4.21667	-0.573158
rnf165a	ENSDARG00000077906	114	277	320	4531	4881	5021	0.0063178	0.000760921	7.33629	-1.18258	-4.39979	-0.753639
rnmtl1a	ENSDARG00000016543	0	7	1	143	160	103	0.0161995	0.00280385	1.28698	-2.71236	-3.69513	-1.43202
RNPS1	ENSDARG00000015853	0	11	4	137	160	167	0.0315341	0.00690103	1.75941	-2.15563	-3.21982	-2.26627
ROBO1	ENSDARG00000026784	62	285	122	2885	3774	3896	0.0048121	0.000515202	6.73494	-1.34531	-4.61631	-0.235113
ROBO2	ENSDARG00000014891	137	189	250	3480	4305	4799	0.00936956	0.00131468	7.12482	-1.32033	-4.10112	-1.26813
RPL10	ENSDARG00000025581	90	881	309	6383	7192	7395	0.0110842	0.00166247	7.81792	-1.01569	-3.97446	-1.62817
RPL28	ENSDARG00000005791	31	598	292	4358	4981	5321	0.0342994	0.00772734	7.19827	-1.05248	-3.16041	-3.02961
rpl5a	ENSDARG00000020197	212	1714	681	13430	14742	17139	0.00194483	0.000142438	8.92644	-1.06049	-5.35553	0.681888
RPP30	ENSDARG00000027428	0	24	11	225	284	324	0.0447559	0.0111168	2.58247	-2.12315	-2.96936	-2.74084
RPS12	ENSDARG00000036875	29	448	239	3815	3983	4112	0.0294144	0.00626731	6.91733	-1.06642	-3.27044	-2.76946
RRM2	ENSDARG00000020711	9	103	19	1364	1505	1652	0.00420262	0.000423254	4.98878	-2.27117	-4.7267	0.230173
RTN4R	ENSDARG00000090035	1	1	1	110	142	191	0.00461571	0.000483736	1.22067	-3.30731	-4.65161	0.140505
ryr1a	ENSDARG00000011422	1	11	5	374	223	378	0.00795536	0.00104278	2.58838	-2.66608	-4.22703	-0.549724
scg2b	ENSDARG00000038574	3	8	1	493	606	792	0.000743225	3.56695e-05	2.89109	-4.12601	-6.20515	2.51089
SCLY	ENSDARG00000073813	0	0	0	41	76	72	0.00607918	0.000723406	-0.190408	-3.55257	-4.42769	-0.250206
scn1lab	ENSDARG00000062744	2	41	19	1863	1985	2006	0.000357575	1.18113e-05	4.63619	-3.75648	-6.93177	3.59172
SEC13	ENSDARG00000054807	0	64	16	480	499	650	0.0397988	0.00949005	3.3865	-2.40828	-3.05249	-2.62904
SEC22C	ENSDARG00000063387	0	0	0	36	84	44	0.0124483	0.00193535	-0.314724	-3.28941	-3.89288	-1.10179
sema3ga	ENSDARG00000042545	0	4	0	55	118	94	0.0169829	0.00299001	0.576757	-2.91542	-3.661	-1.48116
sema3gb	ENSDARG00000013607	4	55	15	804	609	808	0.0147232	0.00244985	4.08771	-2.04238	-3.76694	-1.40385
sept5b	ENSDARG00000036031	6	27	4	1449	1458	1779	0.000331358	1.06828e-05	4.25097	-3.99824	-7.00017	3.65417
setB	ENSDARG00000003920	216	1188	369	9473	9879	10735	0.00568815	0.000658974	8.40297	-1.01827	-4.47929	-0.805636
sfrp1a	ENSDARG00000035521	13	43	66	754	863	947	0.0465112	0.0117665	4.74996	-1.2995	-2.93949	-2.99954
sh2d3ca	ENSDARG00000028099	62	37	47	990	1229	1383	0.0295234	0.00629478	5.24328	-1.61839	-3.26814	-2.47558
sh3bp5b	ENSDARG00000103978	2	11	16	287	375	456	0.0156058	0.00265679	3.08161	-2.13884	-3.72377	-1.43346
sh3gl1a	ENSDARG00000067958	0	0	1	50	36	46	0.0346214	0.00782155	-0.163771	-2.58698	-3.15405	-2.31662
SHOX	ENSDARG00000025891	1	1	0	301	359	402	0.000376983	1.27272e-05	1.59897	-5.07382	-6.88117	3.25198
SHOX2	ENSDARG00000075713	0	3	0	161	188	282	0.0010125	5.75871e-05	1.14808	-4.31736	-5.90415	1.97265
skor1a	ENSDARG00000069030	18	13	6	317	506	647	0.0405974	0.00974986	3.55729	-2.06838	-3.0383	-2.67583
SLBP	ENSDARG00000100558	13	175	56	1285	1414	1759	0.0414644	0.0100173	5.44179	-1.23218	-3.02409	-2.9431
slc17a6a	ENSDARG00000001127	4	0	2	165	167	178	0.013554	0.00218943	1.46259	-3.47499	-3.82689	-1.21065
slc25a1a	ENSDARG00000057110	5	12	1	167	258	263	0.0341053	0.00766228	2.36286	-2.28032	-3.16485	-2.38958
slc25a36a	ENSDARG00000038731	101	271	122	2747	3378	3592	0.0117759	0.00179795	6.78147	-1.14227	-3.93237	-1.52329
SLC46A3	ENSDARG00000077313	0	1	0	37	22	97	0.0499929	0.0129132	-0.173637	-2.5345	-2.89057	-2.75268
SLC6A9	ENSDARG00000018534	187	270	188	6948	7320	8988	0.00032467	1.02746e-05	7.66132	-2.02852	-7.02683	3.63424
slc8a1b	ENSDARG00000043406	4	22	11	392	497	669	0.00983844	0.00140603	3.5321	-2.188	-4.06478	-0.851174
smarcb1b	ENSDARG00000011594	7	37	64	815	1068	1092	0.016304	0.00282899	4.66975	-1.81213	-3.69039	-1.59742
SMC3	ENSDARG00000019000	245	483	205	5661	6321	7338	0.00538951	0.000606326	7.75324	-1.24878	-4.5255	-0.598955
SMYD5	ENSDARG00000071669	0	0	12	173	121	101	0.0358322	0.00819768	1.11967	-3.11683	-3.12938	-2.39304
sncgb	ENSDARG00000098380	52	30	13	1053	951	1063	0.020387	0.00384746	4.73912	-2.07987	-3.5275	-1.90182
snrka	ENSDARG00000070832	34	92	58	1020	1261	1292	0.0471521	0.011982	5.36457	-1.07332	-2.92995	-3.13368
SNRPC	ENSDARG00000009871	0	16	15	257	306	257	0.0426001	0.0104112	2.5534	-2.16307	-3.00382	-2.67893
SORD	ENSDARG00000053405	0	1	2	94	51	89	0.0232375	0.00456767	0.614111	-2.55564	-3.43694	-1.85801
SOX14	ENSDARG00000070929	5	12	26	580	634	793	0.0062196	0.0007464	3.83319	-2.41322	-4.41042	-0.261878
sox1a	ENSDARG00000069866	1	1	0	172	221	220	0.00129988	8.20007e-05	1.20357	-4.28107	-5.68699	1.67848
SOX2	ENSDARG00000070913	9	17	21	1025	1321	1432	0.00101247	5.74882e-05	4.45051	-3.02839	-5.90522	2.14481
sp8b	ENSDARG00000056666	0	0	4	184	130	106	0.00848292	0.00114333	0.917539	-3.69903	-4.1769	-0.627616
spire1a	ENSDARG00000035868	15	32	30	770	831	899	0.0129499	0.00204449	4.50912	-1.7603	-3.86351	-1.27537
spon1a	ENSDARG00000010029	1	2	6	153	114	224	0.0216155	0.00415315	1.76074	-2.44085	-3.48712	-1.80275
spsb4a	ENSDARG00000016084	3	33	19	433	499	621	0.0214472	0.00410769	3.70132	-1.81933	-3.49293	-1.87473
sst1.1	ENSDARG00000040799	0	0	0	57	94	60	0.00481922	0.000516428	-0.104698	-3.70671	-4.61498	0.0420196
ST3GAL2	ENSDARG00000102369	8	51	30	849	862	1092	0.00883904	0.00120978	4.55436	-1.8467	-4.1462	-0.767173
ST8SIA2	ENSDARG00000018788	1	7	0	365	388	307	0.00192709	0.000140484	1.98617	-4.23313	-5.36371	1.2508
STK38L	ENSDARG00000045482	4	21	3	281	253	380	0.0271673	0.00563686	2.85722	-2.05104	-3.32619	-2.12726
stx12l	ENSDARG00000044605	1	15	3	451	461	339	0.00401351	0.000398802	2.74463	-3.10114	-4.76029	0.335903
stxbp1b	ENSDARG00000056036	41	51	18	1938	2222	2569	0.00109964	6.54175e-05	5.44703	-2.83934	-5.82535	2.01799
STXBP5L	ENSDARG00000006383	1	2	3	405	458	574	0.000355755	1.17261e-05	2.40499	-4.32994	-6.93669	3.4238
SULF1	ENSDARG00000038428	73	70	70	1371	1467	1623	0.0325834	0.00719807	5.68826	-1.29926	-3.19768	-2.69879
sv2bb	ENSDARG00000060711	0	9	18	414	664	666	0.00440853	0.00045662	2.9924	-3.44484	-4.68399	0.211443
syne1a	ENSDARG00000009499	81	795	426	6938	7561	8388	0.0055343	0.000630072	7.90752	-1.07726	-4.50417	-0.654144
Syt1a	ENSDARG00000030614	9	87	25	1854	1998	2419	0.000846164	4.31999e-05	5.24646	-2.71649	-6.08384	2.42201
syt2a	ENSDARG00000025206	4	19	30	803	813	835	0.00423315	0.000427756	4.07599	-2.4753	-4.72074	0.258802
syt5b	ENSDARG00000011640	5	33	4	637	765	639	0.00551034	0.000626814	3.65967	-2.75315	-4.50704	-0.0906253
TAF6L	ENSDARG00000079684	2	21	3	244	326	404	0.0133029	0.00212903	2.75756	-2.37501	-3.84184	-1.21624
TAL2	ENSDARG00000042041	0	2	1	151	274	197	0.00136816	8.83026e-05	1.32028	-3.939	-5.642	1.62511
tardbpl	ENSDARG00000004452	101	211	166	3077	3257	4235	0.00594684	0.000700217	6.85331	-1.27836	-4.44569	-0.580582
TARS	ENSDARG00000013250	25	82	65	1306	1455	1320	0.0187051	0.00341394	5.39051	-1.36873	-3.59073	-1.89796
TCF7L2	ENSDARG00000004415	107	385	153	5644	6593	7882	0.000400296	1.40225e-05	7.45666	-1.82171	-6.81583	3.34264
TENM1	ENSDARG00000003403	4	43	67	809	905	1094	0.0224761	0.00437906	4.5524	-1.80191	-3.45918	-2.00244
tfr1a	ENSDARG00000101322	7	48	35	1148	1434	1638	0.00195191	0.000143233	4.83863	-2.44283	-5.35223	1.28078
THRB	ENSDARG00000021163	11	86	40	982	1183	1482	0.0130997	0.00208391	5.00437	-1.63923	-3.85329	-1.34221
TMEM160	ENSDARG00000069649	1	8	1	116	222	227	0.0135685	0.00219512	1.79903	-2.68074	-3.82551	-1.22026
TMEM161B	ENSDARG00000055989	4	34	4	477	588	703	0.00658299	0.000804797	3.50871	-2.61423	-4.36892	-0.322985
tmem163b	ENSDARG00000088227	0	0	1	28	66	63	0.0295337	0.00630059	-0.0821607	-2.77016	-3.26766	-2.12953
TMEM170A	ENSDARG00000056628	0	11	5	200	273	207	0.0142119	0.00232852	2.07801	-2.5906	-3.79402	-1.28029
TMEM178B	ENSDARG00000006747	15	82	42	2026	2373	3215	0.00073013	3.48869e-05	5.60392	-2.60882	-6.21929	2.62116
tmem30ab	ENSDARG00000043555	5	71	9	857	928	790	0.0126156	0.00196865	4.1903	-2.26747	-3.88374	-1.19698
Tmem91	ENSDARG00000068456	0	3	0	43	60	65	0.0341115	0.00766861	0.207967	-2.43047	-3.16442	-2.30756
TNC	ENSDARG00000021948	154	432	164	8531	9565	11507	0.000115634	2.27574e-06	7.86795	-2.17398	-8.10925	5.16021
TNR	ENSDARG00000020771	9	14	8	600	813	858	0.00285906	0.000244744	3.81371	-2.82771	-5.03912	0.788384
TOP2B	ENSDARG00000034195	166	1074	489	11785	13666	14460	0.000282779	8.38187e-06	8.58535	-1.42079	-7.16713	3.69566
TOR3A	ENSDARG00000079308	10	18	17	418	374	552	0.0455764	0.0114335	3.69067	-1.55892	-2.95459	-2.84472
tph1b	ENSDARG00000036082	0	0	5	85	90	147	0.0156768	0.00267718	0.771153	-3.25053	-3.7197	-1.38443
traf4a	ENSDARG00000003963	25	68	74	1777	2306	2480	0.00176259	0.000123644	5.71306	-2.11316	-5.4396	1.36465
TRRAP	ENSDARG00000100623	133	553	385	6720	7953	8077	0.00111758	6.68978e-05	7.91006	-1.23415	-5.81157	1.64371
ttyh2l	ENSDARG00000010727	0	6	1	63	92	127	0.0339863	0.00762573	0.974173	-2.27241	-3.16736	-2.32447
TUBB4B	ENSDARG00000002344	160	1526	508	11053	12492	14555	0.00380962	0.000370476	8.63467	-1.10895	-4.80199	-0.244974
TUBGCP4	ENSDARG00000005374	0	10	0	113	105	139	0.0188657	0.00345958	1.01822	-2.92556	-3.58369	-1.61663
UBE2Q2	ENSDARG00000013990	19	105	211	1755	2005	2207	0.0400012	0.00955278	5.93864	-1.24316	-3.04903	-2.99674
ULK4	ENSDARG00000004176	2	3	0	79	124	155	0.0211335	0.00402902	1.12136	-2.86437	-3.50314	-1.75559
v2rl1	ENSDARG00000005942	0	0	0	32	42	75	0.0129919	0.00205362	-0.38077	-3.18322	-3.86112	-1.15408
VAMP4	ENSDARG00000043510	0	18	0	115	150	114	0.0435343	0.010717	1.19654	-2.68063	-2.98861	-2.63648
VLDLR	ENSDARG00000006257	4	52	14	983	1313	1572	0.00184008	0.000131219	4.4512	-2.90516	-5.40419	1.37145
vsnl1a	ENSDARG00000023228	9	43	28	515	591	769	0.0456074	0.0114534	4.22914	-1.35739	-2.95367	-2.90226
zbtb16a	ENSDARG00000007184	8	87	61	1065	1225	1374	0.0188265	0.00344605	5.04459	-1.53786	-3.58577	-1.83717
ZBTB20	ENSDARG00000005586	12	24	20	517	530	540	0.0389105	0.00920244	3.96768	-1.51819	-3.06866	-2.66669
ZC2HC1A	ENSDARG00000027915	12	48	34	721	616	917	0.0404765	0.00971108	4.50031	-1.36799	-3.0404	-2.77858
zdhhc15b	ENSDARG00000071872	0	4	6	114	96	170	0.036216	0.00831098	1.46014	-2.18217	-3.12217	-2.42182
ZIC4	ENSDARG00000031307	1	0	1	282	310	300	0.000776682	3.78587e-05	1.47782	-4.89068	-6.16729	2.34425
ZIC5	ENSDARG00000016022	3	10	1	484	652	624	0.00102492	5.84905e-05	2.89777	-3.9141	-5.8945	2.07536
zmat4a	ENSDARG00000092987	2	3	1	195	256	237	0.00319763	0.000286651	1.87751	-3.30393	-4.94821	0.623022
ZNF346	ENSDARG00000060695	41	136	59	2089	2646	2279	0.00436132	0.000448682	5.99352	-1.72275	-4.69385	0.0380966
znf516	ENSDARG00000070809	43	392	159	4124	5177	5372	0.00205395	0.000155168	7.02692	-1.56177	-5.30495	0.955798
znf526	ENSDARG00000077143	16	62	39	897	950	1083	0.0190241	0.00350217	4.85716	-1.44388	-3.57722	-1.84184
ZNF536	ENSDARG00000103648	6	155	85	1708	2163	2338	0.0134586	0.00217014	5.57555	-1.81188	-3.83162	-1.43358
ZNF609	ENSDARG00000104530	133	473	283	6610	7767	7923	0.000502337	2.00384e-05	7.78434	-1.46696	-6.57841	2.91384
ZNF750	ENSDARG00000102267	0	0	0	58	42	28	0.0227459	0.004445	-0.47369	-2.95189	-3.4513	-1.82309
ZNF804A	ENSDARG00000027079	2	0	2	650	319	402	0.00222692	0.000173057	2.00117	-5.02307	-5.24078	1.06227

## Sheet: G
ID	Geneid	X30kGFPpos1	X30kGFPpos2	X30kGFPpos3	X500kGFPneg4	X500kGFPneg5	X500kGFPneg6	adj.P.Val	P.Value	AveExpr	logFC	t	B
ANKRD54	ENSDARG00000055743	0	17	3	169	202	169	0.0332524	0.00738907	1.90899	-2.25786	-3.18392	-2.33433
arxa	ENSDARG00000058011	2	32	4	329	364	321	0.0253187	0.00512172	2.96034	-2.09478	-3.37663	-2.04136
ASPM	ENSDARG00000103754	39	522	144	3981	4569	5197	0.00901115	0.00124271	7.00229	-1.34655	-4.13163	-1.15376
atp6v0a1b	ENSDARG00000015174	10	18	27	1676	1772	1910	0.000412896	1.47179e-05	4.80515	-3.36249	-6.78335	3.41547
BCAT1	ENSDARG00000045568	1	1	2	159	188	170	0.00392482	0.000385457	1.47109	-3.30807	-4.77954	0.347756
calb1	ENSDARG00000031598	1	0	1	66	61	96	0.024927	0.00502224	0.467566	-2.88249	-3.38696	-1.93959
cbx3a	ENSDARG00000003860	12	136	45	1289	1917	1726	0.0148125	0.00246912	5.38014	-1.67532	-3.76276	-1.549
cldn11a	ENSDARG00000020031	0	1	7	119	123	182	0.014381	0.00236593	1.31634	-2.89744	-3.78552	-1.27926
csdc2a	ENSDARG00000041323	7	19	4	795	1129	876	0.00181233	0.000128717	3.82671	-3.37271	-5.41564	1.38501
DYNC1I1	ENSDARG00000060948	4	16	20	306	415	364	0.049745	0.0128228	3.34755	-1.5702	-2.89426	-2.92278
EMC9	ENSDARG00000034633	0	15	16	383	398	417	0.0126758	0.0019817	2.82849	-2.71974	-3.8802	-1.14873
EPCAM	ENSDARG00000040534	133	95	89	3356	2350	3281	0.0094518	0.00133258	6.4598	-1.82406	-4.0938	-1.13823
hnrnpa0a	ENSDARG00000089302	101	396	288	7546	8949	9276	0.000117102	2.32631e-06	7.78378	-1.85808	-8.0927	5.1375
iqsec3a	ENSDARG00000099850	4	4	6	747	837	806	0.000492248	1.93517e-05	3.33282	-3.98935	-6.60139	3.07801
kctd13	ENSDARG00000044769	5	37	21	424	601	674	0.0306577	0.00663041	3.91991	-1.64228	-3.24084	-2.34677
magoh	ENSDARG00000038635	3	60	14	560	586	659	0.024927	0.00502094	3.88687	-1.8432	-3.38709	-2.07469
MMP24	ENSDARG00000018896	4	25	9	505	607	708	0.00433824	0.0004454	3.63874	-2.45167	-4.69798	0.228683
MRPS27	ENSDARG00000059234	0	0	0	46	59	36	0.0139352	0.0022718	-0.388497	-3.1323	-3.80717	-1.24148
MYEF2	ENSDARG00000059398	23	175	102	3204	3093	3652	0.000982635	5.50847e-05	6.3017	-1.94049	-5.93174	2.11203
NCAPG2	ENSDARG00000060023	1	27	45	516	481	563	0.0481726	0.0123132	3.6636	-1.87898	-2.9156	-2.89926
NONO	ENSDARG00000020482	50	400	137	3124	4267	4213	0.0106112	0.00156905	6.86029	-1.24227	-4.00559	-1.37751
nrn1a	ENSDARG00000071860	25	44	22	2196	2371	2827	0.000357575	1.18205e-05	5.41052	-3.1156	-6.93124	3.65314
OTX5	ENSDARG00000043483	5	15	9	1075	1572	1568	0.000345769	1.13471e-05	4.1686	-3.846	-6.95903	3.59922
plp1a	ENSDARG00000103732	10	13	9	2081	2540	2785	0.000108054	2.03817e-06	4.70306	-4.48298	-8.19259	5.13234
POLA1	ENSDARG00000045308	4	58	58	1002	943	1002	0.0233979	0.00461945	4.62942	-1.75308	-3.431	-2.06117
ppp1r14ab	ENSDARG00000017710	9	4	3	347	438	363	0.00835064	0.00111947	2.83226	-2.93979	-4.18837	-0.618896
PSMC3IP	ENSDARG00000037892	1	11	0	180	112	177	0.0267694	0.00551438	1.48918	-2.80675	-3.33775	-2.04833
RNF41	ENSDARG00000036831	12	84	11	806	946	980	0.0219154	0.00423818	4.51548	-1.83246	-3.47643	-1.96724
sept4a	ENSDARG00000010385	1	0	0	123	163	217	0.00205274	0.000154881	0.782761	-4.50216	-5.30604	1.10813
SLC32A1	ENSDARG00000059775	3	1	6	858	978	1142	0.000316096	9.74864e-06	3.16268	-5.02985	-7.06287	3.63802
SLC5A1	ENSDARG00000013871	0	6	2	137	178	98	0.0215035	0.004126	1.37878	-2.5402	-3.49059	-1.78318
SMG7	ENSDARG00000060767	66	384	250	4436	4696	5580	0.00249663	0.000200985	7.23579	-1.24984	-5.15334	0.633945
srsf2b	ENSDARG00000103893	19	109	85	1567	1534	1686	0.0146673	0.00243068	5.57348	-1.35348	-3.77112	-1.58765
STMN4	ENSDARG00000030106	2	0	9	219	261	235	0.0138158	0.00224901	1.8839	-3.53303	-3.81256	-1.24142
thbs4b	ENSDARG00000020072	27	205	68	1500	1789	2050	0.0374653	0.0087175	5.82766	-1.08863	-3.09709	-2.89508
tmsb	ENSDARG00000054911	19	72	21	1162	1364	1532	0.0047425	0.000503242	5.01927	-2.0502	-4.62946	0.0493701
ube2g1a	ENSDARG00000015292	25	239	89	2513	2235	2832	0.010913	0.00162734	6.16584	-1.37587	-3.98595	-1.27894
UFSP2	ENSDARG00000056369	4	44	11	407	578	618	0.0245497	0.00492128	3.72232	-1.8497	-3.39765	-2.04576
USP37	ENSDARG00000040990	15	50	39	674	781	919	0.03952	0.00939972	4.63565	-1.29233	-3.05752	-2.77004
YWHAH	ENSDARG00000005560	45	220	231	4047	5047	6129	0.00103001	5.89297e-05	7.00971	-1.80806	-5.88987	1.94725

## Sheet: H
ID
AAMDC
AARS2
abcg4a
ABHD8
ACAD11
ACTN2
ACVR1B
adam19b
ADORA1
AGPAT9
ak5l
ANAPC10
ANAPC15
ANGPTL1
ANK1
AP1S1
ARID5A
ASB14
asb15b
ASB16
ASPDH
ASPH
ATG12
ATG4C
atp6ap1b
ATR
ATRX
atxn7l2a
AUTS2
AZI1
B3GAT3
b4galnt3a
BACE2
BAI3
BAIAP2L2
BAZ2A
BCL2
BIN1
BMP15
BORA
BTD
C1orf27
cabp2a
cabp5b
CACNA1F
CACNG1
CALD1
CASK
CAT
ccdc149b
CCDC25
CCK
CCZ1
CD276
cd9b
Cdc25
CDH10
CDH18
cdhr1a
CDKL1
CDNF
cdx1b
CEP72
CFL2
CHID1
CHMP3
CHMP4B
chrm5a
chrm5b
CHST13
CLCN5
CLUH
CMC1
cmpk
cnga3a
CNGB3
COA3
COX17
COX8A
CPNE5
CPSF3
CPSF4
cpt2
CREG2
Cry1a
csf1rb
CSGALNACT2
CST3
CTBP2
ctdnep1b
ctgfb
cx28.6
cx36.7
cyp27a1.4
cyp2aa8
cyp2aa9
CYTH3
dbnlb
DEPDC5
dgkaa
DIP2A
DIP2C
DNM3
DOCK7
dok1b
DRGX
DSEL
DUSP19
dusp3b
DYNC2LI1
EBF3
EDIL3
EEF1G
EFNA2
EGLN1
emx3
ENPP6
ENPP7
EPB41L4A
EPHX1L
EPS8L3
ERO1L
ESCO2
ETHE1
F10
F11R
FABP2
fabp7b
FAM122B
FAM134A
FAM136A
FAM154B
fam166b
FAM203A
FAM207A
FAM210A
FAM69A
FAT1
fbxl3b
fbxo30b
FER
FIGNL1
fmnl1a
FN1
FNTA
FOPNL
FOXB2
FOXD3
foxp3a
FSIP1
ftr55
ftr66
FTSJ1
GDF9
gig2e
GINM1
GLTPD2
gna15.2
gnrhr2
GPC5
GPR124
GPR126
GPR137C
GPR183
gpr34b
GPR98
grapb
GRIN3B
GRO1
GRWD1
GSTM3
GUCY1B3
GYS1
HCCS
HCN2
HDAC6
HDHD1
HEG
HIVEP2
hpdb
HPRT1
HSPA9
IGBP1
IGSF5
il11b
il1rapl1b
IL2RB
irf2a
ISM2
JAG2
JDP2
KCNAB1
KCNG4
KCNH6
kcnip2
KCNJ2
KCNK3
KCTD8
KIAA0586
KIF21A
KLHL24
KPNA5
KRR1
LATS2
LEPREL1
lft1
LIAS
LIMA1
LIN9
lrp6
lsm12b
lsm14aa
LUC7L
LYSMD3
MACF1
MAF
MAN1B1
map2k4b
MAP2K7
MAP4K5
mapre3b
marveld2a
MCM10
MEIS1
MFSD11
MFSD9
mgaa
mib
mibp2
MICALL1
mid1ip1l
MITD1
MLH3
MLLT1
Mllt4
mmp11b
mmp17b
MORN2
mpzl2b
MRPS21
MRPS26
msxb
MTPN
myh11b
myhz1.1
myhz1.2
MYO1C
NDUFA10
NEK1
NEK6
NELFE
NFU1
NGF
NMRK1
NOM1
npy7r
npy8br
NRBF2
NYX
OAT
OBSCN
oclna
OCRL
OPTC
or112-1
ora6
OSBPL11
OTOF
oxtrl
PAF1
PAFAH1B2
PAK4
PAPD7
parp12b
PARPBP
pcdh1g2
pcdh2g20
pcdh2g28
pcmtl
PCYOX1
PDDC1
PDS5A
PFKFB4
PGAM2
PGLS
PHF16
phkg1b
pi4kaa
PICALM
PKIB
PKN1
pknox1.2
PLA2G6
plcd4b
pmch
POLR2F
PPAP2B
PPAPDC1A
PPP1R27
PRKAG2
prlra
Prmt10
PROC
PSIP1
PTDSS1
ptger4a
ptges3b
PURA
pvalb9
PXN
rab32A
rab34a
RAB35
raf1a
rangap1b
RASD1
rbm39a
RCOR1
REEP3
RFTN2
RHBDF1
ripk1l
RNASEH2A
RND1
RNFT2
RPL23A
RPP38
rps8a
SAMM50
SBDS
SERINC2
sh3gl3a
SH3GLB1
SLC16A1
slc25a1b
slc25a25b
SLC25A40
slc37a4a
SLC5A2
SLC7A9
SLC9A2
slc9a6b
SMPD1
SMPD2
SNX13
sostdc1b
spag9a
spint1b
SRD5A1
SRGAP1
SRGAP2B
ST6GAL2
stat1a
STUB1
Supt20
suv39h1b
SVOPL
SYNJ1
taar20z
tbc1d12a
TBPL1
tbx3a
tceb1a
tcf3a
TCIRG1
TDG
TEKT1
TELO2
TEX15
TGDS
tgfb1b
TIMM10
TIMM8B
TLR2
tlr4ba
TMC1
TMCO4
TMEM150A
TMEM39A
tmtopsa
TMUB2
TNFAIP3
TNFRSF18
TNFSF12
TNKS
tnni1a
TNS1
tpi1b
TRH
trim105
TRIO
TSFM
TSPAN7
TTC13
TTPAL
TWISTNB
ube2kb
UBFD1
UBL7
UBN2
ucmaa
UEVLD
UGDH
ugt5c3
UQCC
UROC1
USF2
UTP11L
VAT1L
VCP
WBP11
wdr45l
WNT16
WNT5A
XPR1
zbtb12.2
ZBTB33
ZBTB44
ZDHHC3
ZHX2
ZMYND10
ZNF148
ZNF362
ZNF593
ZNF653
znrf2a
ZZEF1

## Sheet: I
ID	Geneid	X30kGFPpos1	X30kGFPpos2	X30kGFPpos3	X500kGFPneg4	X500kGFPneg5	X500kGFPneg6	adj.P.Val	P.Value	AveExpr	logFC	t	B
AARS	ENSDARG00000069142	31	233	168	2734	3061	3119	0.00887456	0.00121704	6.48176	-1.25884	-4.14296	-1.05371
ABCB8	ENSDARG00000056672	0	2	0	104	91	105	0.00401351	0.000398755	0.551884	-3.44525	-4.76036	0.288182
ABCB9	ENSDARG00000056200	0	2	0	51	62	102	0.0130928	0.00207713	0.283152	-2.92976	-3.85504	-1.15891
abhd2b	ENSDARG00000045804	2	2	7	182	149	179	0.0279027	0.00585659	1.96993	-2.25551	-3.30608	-2.12623
abi1b	ENSDARG00000062991	5	3	33	913	1181	1680	0.00283962	0.000241987	4.02241	-3.8561	-5.04566	0.799209
ablim1a	ENSDARG00000060149	11	29	21	1124	1092	1320	0.00157193	0.000106273	4.57884	-2.57447	-5.5302	1.56923
acap3b	ENSDARG00000099240	0	3	0	121	211	114	0.00398819	0.000395327	0.890184	-3.77646	-4.76524	0.307086
ACVR2B	ENSDARG00000044422	58	233	106	2449	2702	3027	0.0082954	0.00110777	6.45664	-1.20806	-4.19408	-0.968706
acy3.1	ENSDARG00000093003	0	2	1	64	65	90	0.0181161	0.00326982	0.582767	-2.47145	-3.61357	-1.56058
ADAM11	ENSDARG00000079204	0	1	0	98	116	94	0.00255329	0.00020788	0.446443	-3.7365	-5.1337	0.84151
ADCY8	ENSDARG00000031783	1	1	0	272	228	276	0.000789533	3.8979e-05	1.37541	-4.62027	-6.1488	2.31528
ADD2	ENSDARG00000074581	9	45	11	1318	1518	1672	0.00079705	3.96569e-05	4.6609	-3.03384	-6.13788	2.49478
AHCY	ENSDARG00000005191	29	405	283	3489	3840	4693	0.0292929	0.00623339	6.93516	-1.0608	-3.27329	-2.7698
AK8	ENSDARG00000030961	0	0	1	76	42	57	0.0190495	0.00350797	0.0237413	-2.95652	-3.57635	-1.6185
alas2	ENSDARG00000038643	10	14	8	1528	1726	2001	0.000230646	6.31496e-06	4.4469	-4.00386	-7.3652	4.13667
AMER2	ENSDARG00000075222	15	14	18	1823	2085	2137	0.000374036	1.25447e-05	4.8312	-3.70463	-6.89094	3.55681
AMIGO1	ENSDARG00000079620	2	1	0	210	211	232	0.00206493	0.000156494	1.3759	-4.18674	-5.29993	1.13273
ANAPC2	ENSDARG00000105035	1	13	2	300	200	241	0.0117882	0.0018004	2.25026	-2.58487	-3.93164	-1.04817
And1	ENSDARG00000088514	36	177	112	5474	4627	6206	0.000171021	4.02411e-06	6.78577	-2.47877	-7.68775	4.68967
and2	ENSDARG00000079302	58	253	162	11674	8732	12952	7.53873e-05	1.19346e-06	7.58499	-2.95314	-8.60584	5.86596
ank2b	ENSDARG00000043313	182	429	324	20968	25177	27836	2.42119e-06	8.15529e-09	8.73101	-3.11098	-13.2905	10.7883
ank3a	ENSDARG00000061736	110	284	201	8603	9737	10874	2.88034e-05	2.88284e-07	7.72812	-2.42691	-9.77778	7.26341
ANKRD12	ENSDARG00000052419	521	1610	1318	26187	28071	31257	4.05272e-05	5.10929e-07	9.74584	-1.44161	-9.292	6.42141
API5	ENSDARG00000033597	42	294	127	2449	2941	3407	0.0132817	0.00212371	6.5277	-1.13842	-3.84318	-1.62891
APLP1	ENSDARG00000098368	15	50	22	1932	2838	3169	0.000474382	1.82223e-05	5.36111	-3.27917	-6.64111	3.24019
AQR	ENSDARG00000016775	15	85	50	933	1067	1274	0.0276557	0.00577616	5.05295	-1.29465	-3.31335	-2.35679
ARHGAP19	ENSDARG00000083189	1	3	6	202	162	221	0.0107561	0.0015967	1.9892	-2.53598	-3.99619	-0.933437
arhgap4b	ENSDARG00000015003	30	62	45	1116	1049	1270	0.0191955	0.00354223	5.15349	-1.42926	-3.5712	-1.89998
arhgef10lb	ENSDARG00000074244	4	51	5	791	973	1065	0.00309194	0.000272416	3.99565	-2.96521	-4.97744	0.687708
arhgef9a	ENSDARG00000061746	5	17	4	1124	1314	1321	0.000302931	9.13954e-06	3.94453	-4.00267	-7.10728	3.77313
ARID2	ENSDARG00000007413	203	703	405	7103	8335	8554	0.00305022	0.000267713	8.11965	-1.01208	-4.98745	0.164842
ARL6IP4	ENSDARG00000105036	6	68	9	475	667	723	0.0383757	0.00901133	3.97773	-1.75193	-3.07968	-2.63625
ASB7	ENSDARG00000006494	1	4	0	122	132	172	0.00808649	0.00106979	1.20284	-3.19942	-4.21309	-0.566064
ascl1a	ENSDARG00000038386	2	25	2	1677	1992	1958	0.000137183	2.93711e-06	3.99492	-4.99549	-7.91867	4.72889
asf1bb	ENSDARG00000043713	3	39	0	378	544	597	0.0145748	0.00240972	2.83868	-3.51403	-3.77574	-1.32671
asic1b	ENSDARG00000101866	4	1	0	114	108	135	0.019621	0.00364624	1.0805	-3.11171	-3.55589	-1.66494
atf2	ENSDARG00000023903	0	2	0	69	95	100	0.00590845	0.000693991	0.452428	-3.25571	-4.45063	-0.196423
ATF7IP	ENSDARG00000069619	284	1146	888	18739	21110	23684	3.26413e-05	3.43973e-07	9.20781	-1.60373	-9.62581	6.9195
atp1a3a	ENSDARG00000018259	160	562	160	20971	24964	27278	6.72553e-06	3.36568e-08	8.58883	-3.30474	-11.7851	9.38749
atp1a3b	ENSDARG00000104139	9	49	25	1026	1101	1360	0.00291565	0.000250766	4.6856	-2.23172	-5.0251	0.746379
atp1b3b	ENSDARG00000042837	14	79	146	1570	1775	1968	0.0172818	0.00305861	5.62746	-1.5396	-3.64896	-1.8103
ATP2B2	ENSDARG00000063433	0	13	4	242	290	292	0.00661603	0.000811802	2.21109	-2.89256	-4.36415	-0.315376
atp2b3a	ENSDARG00000043474	42	54	24	2148	2232	2763	0.000864971	4.49486e-05	5.57722	-2.76226	-6.05887	2.37553
atp5g3a	ENSDARG00000017775	3	73	13	713	690	716	0.0212957	0.00407326	4.0337	-1.99122	-3.49738	-1.88297
atp6ap1a	ENSDARG00000041417	14	52	8	1479	1670	1984	0.00113002	6.80819e-05	4.81607	-3.1158	-5.80078	1.98997
atp6v0a2a	ENSDARG00000035538	1	15	7	603	574	702	0.00095661	5.26591e-05	3.22517	-3.3327	-5.95977	2.18706
atp6v0cb	ENSDARG00000036577	10	33	26	1674	1999	2217	0.000327912	1.05086e-05	5.00353	-3.17043	-7.01141	3.74038
ATP6V1B2	ENSDARG00000043465	4	39	2	407	360	482	0.0236268	0.00467499	3.15329	-2.34413	-3.4247	-1.96235
atp6v1ba	ENSDARG00000013443	23	71	67	1214	1502	1432	0.0127735	0.00200404	5.35335	-1.49605	-3.8742	-1.36434
ATP6V1H	ENSDARG00000006370	2	31	11	364	372	380	0.0318365	0.00698866	3.24844	-1.78317	-3.21319	-2.34718
ATP8B3	ENSDARG00000042285	6	3	1	401	468	421	0.00217742	0.00016701	2.56309	-3.83922	-5.26166	1.12415
atpv0e2	ENSDARG00000059057	13	17	5	485	572	768	0.0103621	0.00151377	3.67653	-2.47225	-4.02493	-0.923899
B3GAT2	ENSDARG00000030733	2	26	2	304	319	234	0.0313463	0.00683579	2.6434	-2.24039	-3.22481	-2.29552
b4galnt3b	ENSDARG00000058939	2	10	3	143	151	229	0.0381479	0.00894314	2.13621	-1.8651	-3.08367	-2.52301
B4GALT1	ENSDARG00000002634	1	0	0	82	50	107	0.01471	0.00244341	0.233818	-3.40017	-3.76834	-1.30171
B4GALT2	ENSDARG00000077994	2	2	2	509	563	638	0.00028168	8.33573e-06	2.57679	-4.5552	-7.17096	3.7236
bag6l	ENSDARG00000077531	8	37	28	682	819	1029	0.00926012	0.00129308	4.38257	-1.91984	-4.11009	-0.818179
barhl1b	ENSDARG00000019013	12	1	0	239	505	376	0.00772945	0.00100198	2.11933	-4.35344	-4.24881	-0.505973
barhl2	ENSDARG00000104361	11	8	10	1448	1568	1756	0.00036706	1.22071e-05	4.32376	-4.01962	-6.90941	3.54171
BBS1	ENSDARG00000075169	1	6	2	73	144	157	0.0461068	0.0116321	1.55439	-1.9748	-2.94554	-2.7322
bmpr2a	ENSDARG00000011941	98	404	230	3981	4603	5370	0.00509134	0.000556619	7.28239	-1.07906	-4.57313	-0.426991
brd1a	ENSDARG00000013596	49	315	105	3942	4558	5348	0.000932987	5.06965e-05	6.86355	-1.80347	-5.98347	2.12117
brd1b	ENSDARG00000051798	82	236	459	4788	5363	5886	0.0082954	0.00110761	7.37978	-1.34474	-4.19416	-1.12816
C1QTNF5	ENSDARG00000056134	0	0	0	64	54	63	0.0055773	0.000637383	-0.197781	-3.52394	-4.49776	-0.142094
ca16b	ENSDARG00000060123	8	115	36	960	1068	1182	0.0341478	0.00768006	4.89182	-1.42521	-3.16364	-2.59288
CA7	ENSDARG00000045139	1	0	0	72	124	95	0.00795536	0.00104313	0.391253	-3.70664	-4.22684	-0.553984
cabp5a	ENSDARG00000002576	0	0	0	22	63	44	0.0242488	0.00483763	-0.499752	-2.93335	-3.40668	-1.89629
cacna1ab	ENSDARG00000006923	11	14	50	713	797	820	0.0198154	0.00370907	4.31391	-2.00069	-3.54686	-1.82321
cacna1ba	ENSDARG00000021735	7	33	15	888	1068	891	0.00336977	0.000310306	4.27151	-2.49445	-4.90284	0.558413
cacna1bb	ENSDARG00000079295	3	4	2	444	353	505	0.00116105	7.05431e-05	2.59793	-3.69142	-5.77897	1.89854
cacng8a	ENSDARG00000020450	1	2	0	55	85	55	0.0497017	0.0128058	0.493132	-2.34939	-2.89496	-2.76816
CADM3	ENSDARG00000057013	118	216	121	7946	9307	9597	4.52084e-05	5.92573e-07	7.49762	-2.73184	-9.16924	6.55907
cahz	ENSDARG00000011166	16	52	15	1882	2162	2434	0.000453177	1.70623e-05	5.16073	-3.13009	-6.68472	3.29757
calb2a	ENSDARG00000041062	1	7	1	166	85	141	0.0373175	0.00867127	1.51065	-2.21532	-3.09988	-2.46279
CALCR	ENSDARG00000028845	0	0	5	100	79	125	0.0173076	0.00307226	0.740021	-3.17887	-3.6466	-1.50678
camk2d2	ENSDARG00000014273	14	5	8	1067	1266	1567	0.000967817	5.38349e-05	4.07183	-3.96468	-5.94602	2.18861
camkvl	ENSDARG00000057000	0	8	3	120	169	156	0.0195498	0.00362737	1.59135	-2.37891	-3.55864	-1.67332
CAPN12	ENSDARG00000010758	75	54	20	1409	925	1336	0.04238	0.0103372	5.18478	-1.7148	-3.00757	-2.93503
CASD1	ENSDARG00000023900	1	16	0	224	179	267	0.0156381	0.00266534	1.8394	-3.13532	-3.72206	-1.39592
CAV3	ENSDARG00000024141	0	0	1	52	33	41	0.0421347	0.0102519	-0.202408	-2.50592	-3.01192	-2.55121
cbln2b	ENSDARG00000077151	0	0	2	118	81	131	0.00541299	0.000610616	0.607256	-3.6591	-4.52158	-0.0807402
CBX5	ENSDARG00000061187	64	391	148	3435	3647	4374	0.00788189	0.00102895	6.92626	-1.14683	-4.23431	-0.975529
CCDC113	ENSDARG00000006981	0	0	0	21	35	35	0.041006	0.00988285	-0.704837	-2.52072	-3.03119	-2.5107
CCDC120	ENSDARG00000032856	2	5	2	146	145	157	0.0210185	0.00399811	1.80456	-2.18543	-3.50721	-1.77065
CCDC51	ENSDARG00000058828	1	6	2	165	92	149	0.0337526	0.00755081	1.62977	-2.10463	-3.17255	-2.34353
ccdc6a	ENSDARG00000043334	23	91	61	1268	1524	1692	0.00958383	0.00135932	5.44433	-1.48714	-4.08305	-0.994036
CCDC77	ENSDARG00000102145	0	0	10	123	131	135	0.0214135	0.00409889	1.08449	-3.23559	-3.49407	-1.76978
ccdc85cb	ENSDARG00000079555	8	16	1	475	393	434	0.012446	0.00193203	3.00646	-2.88731	-3.8938	-1.13011
ccl25b	ENSDARG00000070873	1	0	6	210	172	245	0.00796545	0.00104484	1.56972	-3.71439	-4.22595	-0.543695
CCNA2	ENSDARG00000011094	8	10	8	557	581	569	0.00472693	0.000500397	3.51208	-2.64598	-4.63263	0.121646
CCNB1	ENSDARG00000051923	6	62	7	436	511	627	0.0477302	0.0121657	3.78004	-1.68785	-2.92195	-2.90295
CCNK	ENSDARG00000034146	6	106	11	764	672	862	0.0463431	0.0117045	4.28801	-1.68942	-2.94227	-2.91059
ccnt2b	ENSDARG00000036510	36	162	136	2182	2380	2424	0.0109877	0.00164358	6.20406	-1.22709	-3.98061	-1.31547
CCT3	ENSDARG00000016173	57	570	231	4580	4943	5872	0.00850919	0.0011481	7.309	-1.1225	-4.17463	-1.15012
CCT7	ENSDARG00000007385	87	378	161	3823	4223	4813	0.00394531	0.000388832	7.09562	-1.2188	-4.77461	-0.0204427
CCT8	ENSDARG00000008243	48	354	213	3934	4215	4261	0.0055421	0.000632027	6.98224	-1.22073	-4.50245	-0.484342
CD99L2	ENSDARG00000056722	31	337	184	4487	5092	5395	0.00132165	8.43919e-05	6.96535	-1.70599	-5.6695	1.59374
CDC20	ENSDARG00000100741	5	168	38	1444	1644	1540	0.0227907	0.00446327	5.15617	-1.81997	-3.44913	-2.07796
CDC45	ENSDARG00000043720	1	3	0	141	151	132	0.00660174	0.000809731	1.14587	-3.32209	-4.36556	-0.318304
cdca7a	ENSDARG00000077620	3	21	22	371	422	408	0.0386227	0.00910279	3.45082	-1.63487	-3.07438	-2.60928
CDCA8	ENSDARG00000043137	6	20	8	382	384	323	0.0380597	0.00891068	3.28241	-1.73026	-3.08558	-2.57767
CDH7	ENSDARG00000023542	6	4	2	206	222	265	0.0151751	0.00254767	2.29629	-2.5475	-3.74609	-1.37047
CDK2	ENSDARG00000026577	3	19	15	374	453	399	0.020143	0.00378303	3.35133	-1.89332	-3.53642	-1.77747
CDK5	ENSDARG00000056683	4	64	45	979	969	1040	0.016274	0.00281988	4.60237	-1.83946	-3.6921	-1.5817
CDKL5	ENSDARG00000015240	18	48	2	604	618	680	0.0423134	0.0103167	3.84987	-2.2244	-3.00861	-2.74355
CDS2	ENSDARG00000035577	14	71	48	866	805	1160	0.0429277	0.01053	4.87605	-1.23832	-2.99786	-2.91177
CELF1	ENSDARG00000005315	61	214	142	2539	2525	2798	0.0144349	0.00237757	6.49175	-1.05265	-3.7829	-1.75082
celf3a	ENSDARG00000034668	26	90	68	5521	7045	7762	2.9816e-05	3.02723e-07	6.58444	-3.587	-9.73554	7.1578
celf3b	ENSDARG00000006983	56	55	28	1068	1238	1473	0.0182244	0.00329376	5.22558	-1.69146	-3.6097	-1.83316
celsr1b	ENSDARG00000058259	71	249	155	4661	5157	5877	0.000281219	8.30855e-06	7.08146	-1.86243	-7.17323	3.91972
CELSR2	ENSDARG00000019726	6	5	19	1131	1135	1244	0.000871973	4.56924e-05	4.01083	-3.73747	-6.04855	2.33819
CENPF	ENSDARG00000055133	143	1121	237	8119	8963	9150	0.00960582	0.00136447	8.08496	-1.19041	-4.08101	-1.47107
CEP135	ENSDARG00000002991	3	6	7	157	215	230	0.0389105	0.00920278	2.39321	-1.81911	-3.06864	-2.56174
CERS6	ENSDARG00000053583	1	27	23	880	933	1073	0.00221089	0.00017096	3.94715	-3.08447	-5.24793	1.12299
cetn2	ENSDARG00000101510	3	14	5	205	260	255	0.03265	0.00722592	2.64588	-1.80355	-3.19565	-2.35002
CHGA	ENSDARG00000008829	1	19	0	346	472	442	0.00430278	0.000439515	2.33767	-3.95599	-4.70547	0.242726
chmp2ba	ENSDARG00000068683	0	0	0	38	23	40	0.0328335	0.00728019	-0.63226	-2.66017	-3.19172	-2.24843
CHODL	ENSDARG00000034528	0	0	0	53	24	57	0.0203034	0.00382875	-0.458853	-3.00975	-3.53007	-1.6938
chpfb	ENSDARG00000078037	0	1	2	108	69	64	0.0227538	0.00444849	0.640638	-2.59015	-3.45088	-1.83499
chrna2a	ENSDARG00000006602	0	0	0	103	165	129	0.000901132	4.82176e-05	0.354366	-4.63146	-6.01482	2.06016
chrnb3a	ENSDARG00000052764	3	1	2	149	213	272	0.00697238	0.000873309	1.80194	-3.25615	-4.32403	-0.381211
CHST1	ENSDARG00000088593	2	4	10	254	250	451	0.0104617	0.00153789	2.61803	-2.62029	-4.0164	-0.910343
CKS1B	ENSDARG00000007971	2	6	0	165	261	158	0.0131204	0.00208972	1.62955	-3.23001	-3.8518	-1.17069
CLCN3	ENSDARG00000003269	26	145	44	1404	1549	1785	0.0166567	0.00291469	5.54821	-1.37833	-3.67454	-1.76141
cldn15b	ENSDARG00000101109	0	1	1	77	101	65	0.011182	0.00168107	0.531671	-2.8696	-3.96848	-0.971341
cldn15la	ENSDARG00000016081	0	0	0	71	48	84	0.00485961	0.000522896	-0.132353	-3.66317	-4.60802	0.030104
cldn5b	ENSDARG00000014059	1	12	13	233	232	282	0.0365001	0.00839703	2.6499	-1.82608	-3.11676	-2.48844
cldn7b	ENSDARG00000014047	10	147	45	2122	2012	2635	0.00312423	0.00027696	5.59001	-2.1447	-4.96794	0.595565
cldni	ENSDARG00000054616	14	28	21	869	693	1154	0.00952765	0.00134832	4.42287	-2.11195	-4.08745	-0.858495
clec3ba	ENSDARG00000076541	0	0	4	71	71	99	0.0228268	0.00447155	0.528585	-2.95007	-3.44816	-1.83769
CLGN	ENSDARG00000009315	11	88	50	979	1077	1256	0.0238792	0.00474635	4.99986	-1.38396	-3.41672	-2.15142
CLSTN1	ENSDARG00000031720	51	416	251	11204	12413	14431	1.86878e-05	1.5633e-07	7.87944	-2.62789	-10.319	7.87342
CLSTN2	ENSDARG00000060637	32	42	64	1166	1205	1331	0.0163893	0.00284853	5.21507	-1.61096	-3.68673	-1.69106
clstn3	ENSDARG00000073883	28	32	45	2936	3495	3589	0.000223818	5.99027e-06	5.7515	-3.40395	-7.40252	4.30458
CNOT7	ENSDARG00000032116	0	0	5	59	99	94	0.0294105	0.00626505	0.599722	-2.90076	-3.27063	-2.13859
cntn1b	ENSDARG00000045685	1	19	0	136	258	188	0.0350182	0.00793984	1.76346	-2.80766	-3.14616	-2.38979
cntnap2b	ENSDARG00000074558	10	65	7	1761	1923	2113	0.000871973	4.56741e-05	4.85256	-3.34782	-6.04881	2.36392
Cntnap5b	ENSDARG00000075189	0	4	2	140	177	178	0.00417115	0.000419283	1.43716	-3.06345	-4.73202	0.272407
COL8A2	ENSDARG00000060893	0	14	0	147	134	142	0.0206501	0.00391068	1.22234	-2.98966	-3.51889	-1.73026
COPS2	ENSDARG00000004785	14	78	55	1125	1170	1424	0.0126986	0.00198894	5.13296	-1.51219	-3.87825	-1.32085
coro1cb	ENSDARG00000021193	50	194	50	2543	3012	3310	0.00270945	0.000225288	6.25457	-1.85358	-5.08702	0.698482
Cox15	ENSDARG00000075933	1	3	1	97	114	98	0.0215072	0.0041282	1.18185	-2.35074	-3.49031	-1.77942
cox5aa	ENSDARG00000088383	12	175	45	1640	1692	1771	0.0170139	0.00299802	5.47464	-1.56542	-3.65958	-1.75506
CPE	ENSDARG00000055874	38	165	104	4642	6107	6826	0.000112465	2.12678e-06	6.81401	-2.65542	-8.16034	5.31954
CPLX2	ENSDARG00000061918	6	2	4	549	588	794	0.00112888	6.79002e-05	3.02905	-4.04586	-5.80242	1.94719
cplx3b	ENSDARG00000089486	7	24	25	774	835	1013	0.00360228	0.000342166	4.25466	-2.32749	-4.84713	0.464171
CPSF1	ENSDARG00000034178	19	43	12	661	647	751	0.032636	0.00721442	4.2799	-1.63117	-3.19649	-2.46299
CPSF6	ENSDARG00000018618	42	82	82	1650	1938	2338	0.00535978	0.000599887	5.83134	-1.65806	-4.53144	-0.238086
CREG1	ENSDARG00000105154	3	91	6	497	715	929	0.0308799	0.00669377	3.89506	-2.22241	-3.23584	-2.33737
CRMP1	ENSDARG00000056742	9	9	3	735	1019	1022	0.00103001	5.89252e-05	3.64376	-3.79684	-5.88991	2.09582
CRX	ENSDARG00000011989	66	110	52	7992	9079	9269	2.10014e-05	1.90995e-07	6.98229	-3.72285	-10.1393	7.63571
CSAD	ENSDARG00000026348	0	20	1	224	268	234	0.0115549	0.00175476	1.95675	-3.0161	-3.94543	-1.01682
CSE1L	ENSDARG00000006963	27	373	127	2719	2926	3080	0.0331221	0.00735534	6.47982	-1.07712	-3.18633	-2.84355
CSNK1G1	ENSDARG00000104342	26	243	96	3218	3362	3904	0.00161382	0.000110114	6.43196	-1.7874	-5.50889	1.39951
CTBP1	ENSDARG00000057007	359	1612	1186	21712	25831	29155	5.91798e-05	8.37208e-07	9.54953	-1.43669	-8.88782	5.93935
cyfip2	ENSDARG00000036375	21	65	44	1046	1287	1276	0.0114535	0.00173604	5.11005	-1.5763	-3.95119	-1.18716
CYP1D1	ENSDARG00000035569	0	2	0	114	136	161	0.00166101	0.000114453	0.772416	-3.8959	-5.48573	1.36899
CYP26C1	ENSDARG00000056029	45	45	17	1005	1114	1283	0.0147109	0.00244426	4.93531	-1.93055	-3.76815	-1.49055
CYP27C1	ENSDARG00000092660	2	4	1	118	119	132	0.0250497	0.00505889	1.49358	-2.27327	-3.38313	-1.97374
dab1b	ENSDARG00000003290	11	19	1	614	458	587	0.0124483	0.00193523	3.29027	-3.01176	-3.89291	-1.13819
dachb	ENSDARG00000034785	2	64	14	481	586	542	0.0422615	0.010302	3.73787	-1.7808	-3.00936	-2.74007
dbx1a	ENSDARG00000086393	2	4	0	375	612	695	0.000790637	3.91386e-05	2.29837	-4.96436	-6.14621	2.37067
DCAF7	ENSDARG00000054355	83	399	331	4377	5676	5902	0.0052199	0.000576696	7.42294	-1.13684	-4.55338	-0.481473
DCDC2B	ENSDARG00000053744	0	0	4	113	44	78	0.0409481	0.0098653	0.468674	-2.81264	-3.03212	-2.53733
ddx39ab	ENSDARG00000015111	40	78	68	1380	1503	1486	0.0176198	0.00314888	5.55008	-1.35952	-3.63354	-1.85165
DEGS2	ENSDARG00000042544	1	0	0	66	53	56	0.0258179	0.00525377	0.0411845	-2.99732	-3.36323	-1.97249
DHFR	ENSDARG00000004251	0	40	1	231	226	285	0.033362	0.00742626	2.13427	-2.67416	-3.18129	-2.34514
diras1a	ENSDARG00000028066	1	21	1	379	484	557	0.00278209	0.000234139	2.70876	-3.53471	-5.06472	0.821414
dla	ENSDARG00000010791	29	95	62	5664	6784	8249	2.71788e-05	2.6807e-07	6.61282	-3.59112	-9.84087	7.27491
DLGAP3	ENSDARG00000055459	2	4	4	178	176	275	0.0106085	0.00156816	2.12603	-2.47275	-4.0059	-0.919555
DLGAP5	ENSDARG00000045167	26	199	47	2421	2809	2619	0.00423299	0.000427536	6.00602	-1.8576	-4.72103	0.101544
dlx1a	ENSDARG00000013125	1	0	1	264	222	152	0.00321469	0.000288854	1.21877	-4.35321	-4.94383	0.590553
dlx2a	ENSDARG00000079964	11	16	7	754	935	816	0.00301854	0.000263138	3.93706	-2.88459	-4.99736	0.72005
dlx2b	ENSDARG00000017174	0	1	0	47	25	66	0.0378113	0.00882057	-0.17871	-2.50543	-3.09092	-2.42098
dlx3b	ENSDARG00000014626	6	68	3	1016	939	1131	0.00577734	0.000673865	4.11003	-2.99893	-4.46691	-0.166392
dlx5a	ENSDARG00000042296	2	17	6	434	713	675	0.00231677	0.000181601	3.30644	-3.07005	-5.21255	1.06287
dlx6a	ENSDARG00000042291	1	9	5	326	379	292	0.00424206	0.000430289	2.57479	-2.82617	-4.71741	0.265872
dmbx1a	ENSDARG00000009922	0	6	12	344	397	535	0.00320782	0.000287719	2.58624	-3.4113	-4.94608	0.632414
dmbx1b	ENSDARG00000002510	1	0	0	54	69	49	0.0283294	0.00597886	0.0244435	-2.9624	-3.29521	-2.08554
dnaja2l	ENSDARG00000010745	44	351	81	4567	5455	6270	0.000767778	3.7203e-05	6.91868	-2.11802	-6.17838	2.44478
DNAJC6	ENSDARG00000079891	25	32	10	1778	2144	1720	0.00161697	0.000110407	4.9573	-3.22849	-5.50729	1.53161
dnm1a	ENSDARG00000010042	8	24	28	1068	1309	1448	0.00118113	7.1999e-05	4.5828	-2.77243	-5.76644	1.93679
DOCK3	ENSDARG00000063180	13	11	12	786	1023	887	0.00340662	0.000314894	4.06329	-2.882	-4.89446	0.549942
dpf1	ENSDARG00000099927	2	2	3	828	802	816	0.000172929	4.09399e-06	2.91874	-4.90309	-7.67525	4.34249
dpysl2b	ENSDARG00000032083	155	292	205	4107	4863	4903	0.00541916	0.000611748	7.28545	-1.23498	-4.52056	-0.524185
DPYSL3	ENSDARG00000002587	46	168	81	5328	6347	7136	4.99509e-05	6.82612e-07	6.85703	-2.8221	-9.05326	6.42902
DPYSL4	ENSDARG00000103490	13	40	9	1436	1414	1715	0.000967817	5.3875e-05	4.68112	-3.07521	-5.94555	2.20876
dpysl5a	ENSDARG00000011141	21	83	66	3704	3877	4390	9.6956e-05	1.76352e-06	6.1311	-2.95591	-8.30292	5.4866
DRD3	ENSDARG00000032131	0	0	0	58	44	45	0.0109037	0.00162439	-0.350149	-3.21252	-3.98693	-0.951048
dscama	ENSDARG00000024865	79	81	6	1338	1958	1827	0.0226891	0.00443039	5.26081	-2.43751	-3.45303	-2.08181
DTNA	ENSDARG00000031015	5	9	3	290	354	220	0.0233073	0.00459035	2.6661	-2.30977	-3.43433	-1.92795
dtnbb	ENSDARG00000013020	2	4	0	200	154	179	0.00829739	0.00110874	1.49064	-3.33052	-4.19361	-0.597177
duox	ENSDARG00000062632	0	0	0	53	78	42	0.00914422	0.0012725	-0.251551	-3.40445	-4.11879	-0.738085
E4F1	ENSDARG00000038243	0	16	9	198	219	281	0.0346335	0.00782595	2.31427	-2.17323	-3.15375	-2.40578
edil3b	ENSDARG00000060877	1	7	3	95	137	159	0.0447837	0.0111259	1.72376	-1.82983	-2.96893	-2.70157
EGF	ENSDARG00000052739	1	8	10	251	329	365	0.00780935	0.00101722	2.66037	-2.49048	-4.24057	-0.528236
eif3ha	ENSDARG00000102452	6	109	88	1215	1490	1414	0.0383886	0.00902065	5.20717	-1.45338	-3.07914	-2.78781
eif4bb	ENSDARG00000010194	21	152	142	1860	2120	2476	0.0161895	0.00279967	6.01079	-1.27038	-3.69592	-1.80111
EIF4ENIF1	ENSDARG00000016177	36	53	35	739	1006	1218	0.0426797	0.0104471	4.98045	-1.36476	-3.00201	-2.92594
ek1	ENSDARG00000020080	7	35	40	1398	1486	1536	0.0012427	7.73486e-05	4.83575	-2.64747	-5.7226	1.86924
ELAVL1	ENSDARG00000038695	218	422	240	6170	6879	7938	0.00160554	0.000109163	7.79055	-1.41091	-5.51409	1.16044
ELAVL3	ENSDARG00000014420	568	832	596	62383	73144	85904	1.29479e-06	3.17747e-09	10.0993	-3.62755	-14.3819	11.7058
ELAVL4	ENSDARG00000045639	243	783	473	22364	25491	28259	2.5513e-06	8.72648e-09	9.05785	-2.4787	-13.215	10.7146
elf2a	ENSDARG00000019459	13	75	26	852	867	1048	0.0223392	0.00434809	4.71614	-1.49325	-3.46292	-2.02809
elfn1b	ENSDARG00000074372	1	0	6	107	188	144	0.0216164	0.00415489	1.30203	-3.17783	-3.4869	-1.78673
ELMO1	ENSDARG00000098753	21	219	141	2688	3119	3672	0.00440853	0.000456266	6.37274	-1.5728	-4.68443	-0.02819
ELMOD1	ENSDARG00000062056	3	24	21	503	494	436	0.0261873	0.0053491	3.59818	-1.83152	-3.35376	-2.11689
elovl4a	ENSDARG00000006773	102	39	22	3045	3315	4135	0.000932987	5.07019e-05	5.96694	-3.33628	-5.9834	2.24723
ELOVL6	ENSDARG00000004402	13	13	2	387	442	362	0.0265471	0.00544851	3.12772	-2.40787	-3.34407	-2.10479
eng2b	ENSDARG00000038868	3	47	23	1201	1259	1275	0.00181183	0.000128595	4.47052	-2.79424	-5.41621	1.39034
ENO2	ENSDARG00000014287	6	16	28	1127	1234	1318	0.000964934	5.33686e-05	4.39937	-3.04384	-5.95143	2.21262
ENO4	ENSDARG00000070598	0	0	0	35	42	72	0.0117119	0.00178705	-0.369289	-3.20274	-3.93563	-1.03379
ENPP5	ENSDARG00000070625	2	15	4	308	367	550	0.00487156	0.000525083	2.89777	-2.74504	-4.60569	0.0820935
eomesa	ENSDARG00000006640	13	1	0	435	602	516	0.00315731	0.000281366	2.39984	-4.84121	-4.95888	0.643632
epb41b	ENSDARG00000029019	69	147	62	3552	3983	4269	0.000466177	1.77837e-05	6.5248	-2.27404	-6.65725	3.22003
epha4b	ENSDARG00000011600	0	18	17	1030	1312	1303	0.000928554	5.03104e-05	3.68323	-4.19639	-5.98824	2.23338
ephb2b	ENSDARG00000021539	83	446	143	5079	5766	6741	0.000993552	5.60313e-05	7.31986	-1.62701	-5.92115	1.94354
ephb3a	ENSDARG00000031548	22	102	87	1432	1927	2053	0.00914309	0.00127139	5.67808	-1.51548	-4.11926	-0.958075
erc1a	ENSDARG00000009941	1	8	28	343	510	571	0.0135785	0.00219928	3.18818	-2.57295	-3.8245	-1.25686
ETV1	ENSDARG00000101959	20	46	5	626	647	765	0.0364385	0.00837934	4.10192	-1.92907	-3.11787	-2.57725
EVX1	ENSDARG00000100087	0	0	0	45	40	45	0.0137677	0.00223986	-0.433224	-3.05373	-3.81473	-1.22982
ewsr1a	ENSDARG00000020258	41	193	124	2990	3661	4263	0.00105577	6.17184e-05	6.56978	-1.75651	-5.86126	1.95457
EXOC8	ENSDARG00000063211	0	17	1	153	205	238	0.0153728	0.00259196	1.76707	-2.814	-3.73691	-1.36981
fabp11b	ENSDARG00000002311	1	0	0	35	34	105	0.0476287	0.0121352	-0.0650751	-2.82598	-2.92326	-2.70223
fabp7a	ENSDARG00000007697	48	33	11	3066	3573	3285	0.000575938	2.47203e-05	5.55036	-3.80559	-6.44107	2.95294
FAM155B	ENSDARG00000060152	0	1	0	31	61	35	0.0414644	0.0100179	-0.216713	-2.41291	-3.02405	-2.53075
fam167ab	ENSDARG00000023952	0	2	1	227	319	270	0.000486117	1.89001e-05	1.53016	-4.35774	-6.61697	2.93507
FAM49A	ENSDARG00000035907	9	32	29	714	994	979	0.00754036	0.000967308	4.42878	-2.03626	-4.26805	-0.540651
fam57ba	ENSDARG00000026875	2	3	22	334	400	528	0.0110113	0.00164783	2.95727	-2.79467	-3.97922	-0.980887
fam57bb	ENSDARG00000074564	0	3	3	178	116	214	0.0063943	0.000773708	1.45812	-3.03977	-4.39061	-0.274134
fam60al	ENSDARG00000078118	9	84	49	1513	1588	1828	0.00309977	0.000273702	5.22616	-2.06293	-4.97473	0.63077
FAM69B	ENSDARG00000101394	5	26	59	773	643	735	0.0351518	0.00798874	4.2625	-1.71271	-3.14294	-2.55234
FAP	ENSDARG00000078468	1	53	2	546	679	651	0.00652163	0.000793629	3.25727	-3.21373	-4.37661	-0.303177
FASN	ENSDARG00000087657	14	93	24	840	1148	1380	0.0213307	0.00408098	4.89607	-1.63605	-3.49638	-1.98138
FBXO5	ENSDARG00000039020	16	12	15	388	507	517	0.0447022	0.0110927	3.71535	-1.73655	-2.9705	-2.81581
FEN1	ENSDARG00000011404	3	74	90	1050	1394	1111	0.045942	0.0115728	4.86205	-1.71704	-2.94822	-2.96207
fgf11b	ENSDARG00000043907	2	0	0	47	44	129	0.0439571	0.0108528	0.238257	-2.99101	-2.98199	-2.61412
fgf13b	ENSDARG00000056633	2	4	1	368	489	366	0.0010533	6.11239e-05	2.35006	-3.98079	-5.86724	2.00702
fgf20a	ENSDARG00000007356	0	0	0	110	110	75	0.00221443	0.000171341	0.143238	-4.19088	-5.24663	0.991961
FGFR1OP2	ENSDARG00000009657	0	10	11	156	184	235	0.0461652	0.011649	2.1097	-2.04302	-2.94477	-2.76137
fip1l1b	ENSDARG00000070431	20	98	18	977	1186	1239	0.0210524	0.00400849	4.94254	-1.65563	-3.50584	-1.97084
FKBP2	ENSDARG00000044540	6	20	39	590	640	784	0.016492	0.0028767	4.09191	-1.90067	-3.68151	-1.5635
FKBP8	ENSDARG00000001734	9	17	6	375	471	550	0.014752	0.00245606	3.44354	-2.15486	-3.76559	-1.37386
flrt1a	ENSDARG00000102508	5	25	9	353	519	470	0.0198452	0.00371657	3.46493	-1.92159	-3.54579	-1.76632
flrt1b	ENSDARG00000075597	15	4	10	370	601	570	0.0199063	0.00373087	3.41391	-2.58951	-3.54376	-1.76165
FOXA2	ENSDARG00000003411	0	0	2	59	83	138	0.0100786	0.00145684	0.459901	-3.38562	-4.04561	-0.845785
FOXA3	ENSDARG00000012788	2	48	18	664	617	762	0.0123278	0.00190771	3.89959	-2.17197	-3.90059	-1.15323
foxb1a	ENSDARG00000089042	0	5	23	280	323	265	0.0241547	0.00481211	2.43021	-2.63552	-3.40947	-1.95952
foxg1b	ENSDARG00000032705	10	21	8	1421	1553	1381	0.000651563	2.95808e-05	4.40963	-3.51345	-6.32496	2.75218
foxg1d	ENSDARG00000070053	0	6	3	194	153	161	0.00982054	0.001403	1.62569	-2.71503	-4.06595	-0.810302
foxj1a	ENSDARG00000101919	1	20	23	547	611	612	0.00772618	0.00100081	3.52563	-2.53737	-4.24944	-0.527819
foxj1b	ENSDARG00000088290	0	8	8	136	195	270	0.0263655	0.00539185	2.00057	-2.34654	-3.34957	-2.04984
FOXL1	ENSDARG00000008133	0	13	0	122	85	103	0.0455222	0.0114016	0.97468	-2.56604	-2.95606	-2.6837
foxn2b	ENSDARG00000045105	8	34	9	586	695	595	0.013313	0.00213705	3.89083	-2.06179	-3.83983	-1.26417
FOXN4	ENSDARG00000010591	102	49	49	1971	1865	2403	0.00713314	0.000897907	5.83746	-2.09972	-4.3088	-0.630817
foxo3a	ENSDARG00000023058	14	137	75	3028	2828	3479	0.000785617	3.86877e-05	6.00663	-2.30382	-6.15355	2.49986
frem2a	ENSDARG00000076856	7	74	37	1298	1157	1682	0.00523635	0.000579692	4.93932	-2.10692	-4.55049	-0.0757526
FSD1	ENSDARG00000062017	3	11	1	641	724	811	0.000585395	2.52388e-05	3.07528	-4.17643	-6.42758	2.82496
FUBP1	ENSDARG00000029248	244	949	654	11133	12782	14609	0.000418005	1.50451e-05	8.69055	-1.20195	-6.76862	3.05402
fyna	ENSDARG00000011370	11	11	16	848	1088	1187	0.0018461	0.000132448	4.19456	-3.0295	-5.39865	1.36252
FZD10	ENSDARG00000068213	5	96	3	817	760	728	0.0263448	0.00538634	3.94319	-2.44352	-3.35011	-2.13146
fzd3a	ENSDARG00000021664	70	265	197	7460	8640	9441	3.42394e-05	3.85527e-07	7.50163	-2.40464	-9.52866	6.98373
FZD5	ENSDARG00000025420	0	1	7	276	337	304	0.00181355	0.000128891	1.88287	-4.0178	-5.41484	1.32435
fzd8b	ENSDARG00000038569	0	1	1	81	122	89	0.00587957	0.000689725	0.664054	-3.14284	-4.45404	-0.185265
G2E3	ENSDARG00000001313	1	31	14	670	584	762	0.00497456	0.000539537	3.60336	-2.72505	-4.59052	0.0510482
G3BP1	ENSDARG00000017741	71	162	251	2299	2997	3239	0.0374032	0.00869657	6.65033	-1.03093	-3.09835	-3.0728
gabbr1b	ENSDARG00000016667	2	46	2	702	936	924	0.00280195	0.000236754	3.56804	-3.53257	-5.0583	0.818918
GABRA1	ENSDARG00000068989	1	8	2	214	273	564	0.00531666	0.000592503	2.33677	-3.26941	-4.53833	-0.0276647
GABRA5	ENSDARG00000070730	3	0	5	101	139	192	0.0370236	0.00857833	1.44836	-2.92366	-3.10554	-2.44747
GABRD	ENSDARG00000059763	0	1	1	62	46	52	0.0342504	0.00770973	0.239055	-2.28972	-3.16161	-2.31283
GABRG2	ENSDARG00000053665	1	5	4	375	370	400	0.000948928	5.20079e-05	2.49853	-3.44267	-5.96753	2.1658
GAD2	ENSDARG00000015537	12	28	3	1351	1567	1877	0.000866169	4.51798e-05	4.36975	-3.85651	-6.05564	2.35757
GALNT13	ENSDARG00000099227	0	1	1	82	68	139	0.00713314	0.000897845	0.633936	-3.1036	-4.30884	-0.417437
GAPDHS	ENSDARG00000039914	86	427	264	5151	5807	6648	0.00105577	6.16566e-05	7.46667	-1.34203	-5.86188	1.80689
GAS2L3	ENSDARG00000045880	31	125	106	2140	2543	2697	0.00284219	0.000242752	6.08375	-1.64422	-5.04384	0.636694
gbp	ENSDARG00000040059	3	9	4	292	369	408	0.00411979	0.000412336	2.77772	-2.70258	-4.74144	0.305455
GBX1	ENSDARG00000071418	1	2	0	170	162	152	0.00348571	0.000325913	1.16045	-3.68416	-4.87484	0.485748
GCFC2	ENSDARG00000079020	0	12	0	157	188	159	0.0107089	0.00158814	1.31069	-3.32051	-3.99908	-0.920049
GDAP1	ENSDARG00000058601	1	2	1	74	117	158	0.0147667	0.00245922	1.15685	-2.6708	-3.7649	-1.31243
gemin8	ENSDARG00000053496	0	5	7	198	167	169	0.016863	0.00296049	1.80628	-2.5065	-3.66626	-1.49375
GFOD2	ENSDARG00000061145	1	14	18	290	331	414	0.0229842	0.00450903	2.99135	-2.05688	-3.44375	-1.92414
gid8a	ENSDARG00000022768	1	38	5	399	379	376	0.0193165	0.00357572	3.02049	-2.29647	-3.56622	-1.70691
GIPC2	ENSDARG00000009488	0	10	9	258	276	303	0.0101446	0.00147102	2.34269	-2.68767	-4.04038	-0.863073
glcea	ENSDARG00000005095	1	8	4	170	116	212	0.0342732	0.00771815	1.98278	-1.96833	-3.16104	-2.38033
GLYR1	ENSDARG00000099213	9	144	26	1285	1195	1636	0.0190217	0.0035001	5.07065	-1.7501	-3.57753	-1.8419
gnao1a	ENSDARG00000016676	75	138	141	5622	5701	8475	0.000197791	4.90147e-06	7.08754	-2.62398	-7.54544	4.47242
gnao1b	ENSDARG00000036058	16	34	138	1812	2190	2432	0.00495075	0.000535621	5.58015	-2.36924	-4.59459	-0.0562326
gng13b	ENSDARG00000037921	2	70	15	1545	1605	2018	0.00104931	6.07101e-05	4.61377	-3.37603	-5.87144	2.09276
GNG2	ENSDARG00000056831	6	20	18	845	1139	1208	0.0012427	7.72629e-05	4.23825	-2.90943	-5.72328	1.86614
GNGT1	ENSDARG00000035798	5	0	4	107	141	157	0.0496148	0.0127726	1.47777	-2.77716	-2.89633	-2.80912
gngt2b	ENSDARG00000103543	3	1	3	199	276	190	0.0088531	0.00121282	1.92832	-3.15714	-4.14484	-0.680189
gpm6aa	ENSDARG00000055455	446	657	268	44742	55381	63817	5.34099e-06	2.28731e-08	9.57425	-3.82295	-12.18	9.74264
gpm6ba	ENSDARG00000005739	21	109	136	1785	2171	2844	0.00899477	0.00123927	5.94993	-1.58573	-4.13314	-0.968196
gpm6bb	ENSDARG00000001676	244	201	71	4138	4969	5521	0.00416956	0.000418721	7.08634	-1.98794	-4.73277	-0.068991
GPR12	ENSDARG00000062934	12	1	21	647	615	580	0.0185438	0.00337825	3.4143	-3.18439	-3.59629	-1.66281
GPR27	ENSDARG00000006607	6	5	3	615	926	883	0.000758883	3.66624e-05	3.32013	-4.05344	-6.18768	2.50982
gpr37b	ENSDARG00000033296	2	7	0	221	265	229	0.00658299	0.000804168	1.82669	-3.48003	-4.36935	-0.306744
gria2b	ENSDARG00000052765	0	0	0	179	162	237	0.000337714	1.09365e-05	0.628189	-5.18573	-6.98415	3.27347
grm2a	ENSDARG00000004150	0	0	0	123	89	143	0.00110554	6.59645e-05	0.273718	-4.47408	-5.82022	1.79648
grm6b	ENSDARG00000025671	16	18	2	375	455	402	0.0415749	0.0100701	3.2763	-2.19662	-3.02133	-2.68583
GSX1	ENSDARG00000035735	4	0	8	408	380	428	0.00611305	0.000729509	2.38195	-4.12799	-4.42305	-0.217625
GTF2E1	ENSDARG00000000542	0	2	2	101	114	73	0.01784	0.00320367	0.898881	-2.5817	-3.6244	-1.54626
GTF2H4	ENSDARG00000036071	0	16	3	153	240	195	0.0255806	0.00519195	1.94666	-2.4004	-3.36946	-2.01239
h2afva	ENSDARG00000068820	95	218	123	3539	3991	4441	0.00141934	9.23469e-05	6.86856	-1.60652	-5.61488	1.49057
h3f3b.1	ENSDARG00000068434	93	334	156	3658	4239	4855	0.00318222	0.000284657	7.06669	-1.28873	-4.95221	0.303062
HARS	ENSDARG00000003693	50	149	80	1811	1988	2563	0.00988813	0.00141959	6.06045	-1.32218	-4.0596	-1.14597
HAT1	ENSDARG00000034916	18	156	28	1207	1436	1625	0.0258855	0.00526878	5.29507	-1.49657	-3.36172	-2.28751
hcfc1a	ENSDARG00000015990	26	422	236	6907	8691	9376	0.000521285	2.10952e-05	7.40264	-2.20346	-6.54464	2.97245
hdr	ENSDARG00000004392	2	1	6	120	124	209	0.0330189	0.00732764	1.70604	-2.42229	-3.18831	-2.31883
her13	ENSDARG00000007097	0	3	3	233	328	428	0.00093301	5.07763e-05	1.93835	-4.00796	-5.98248	2.13733
her15.1	ENSDARG00000054560	4	59	24	1019	1234	1410	0.00301592	0.00026238	4.575	-2.4965	-4.99902	0.711225
her2	ENSDARG00000038205	25	58	45	2059	2427	2674	0.000528538	2.15925e-05	5.62236	-2.57931	-6.52936	3.08271
her4.2	ENSDARG00000056729	8	9	9	355	443	525	0.0121354	0.00186918	3.3221	-2.27082	-3.91152	-1.11195
HES6	ENSDARG00000019335	2	10	18	568	595	847	0.0024766	0.000198657	3.51083	-2.97791	-5.16012	0.981808
HHIP	ENSDARG00000060397	8	66	14	972	982	1292	0.00523451	0.000579065	4.54129	-2.25883	-4.5511	-0.0481485
HIST2H3C	ENSDARG00000094154	4	23	6	311	392	423	0.0180804	0.0032573	3.18267	-1.99479	-3.6156	-1.62901
hivep3a	ENSDARG00000075928	3	22	9	895	1007	1246	0.00051157	2.06282e-05	3.94319	-3.41443	-6.55934	3.0589
hmbsb	ENSDARG00000055991	1	2	0	81	99	181	0.0105702	0.00156096	0.906881	-3.20796	-4.00838	-0.904283
hmga1a	ENSDARG00000028335	1404	5724	2208	85947	92916	110552	5.20869e-06	2.20559e-08	11.2903	-1.82273	-12.2178	9.49923
hmgb1a	ENSDARG00000099175	103	252	62	2997	3511	4613	0.0056391	0.000647159	6.69728	-1.71026	-4.48932	-0.445291
hmgb1b	ENSDARG00000030479	50	156	60	3211	3915	4365	0.000453177	1.71094e-05	6.43138	-2.28624	-6.68289	3.26906
HMMR	ENSDARG00000021794	26	136	85	1582	1675	2206	0.0132782	0.00212252	5.78828	-1.30161	-3.84348	-1.49326
HMP19	ENSDARG00000102975	8	23	1	1705	2197	2380	0.000412896	1.4742e-05	4.22115	-4.96053	-6.78225	3.34781
HMX1	ENSDARG00000095651	0	2	1	374	468	640	0.000141835	3.0712e-06	1.94931	-5.2085	-7.88565	4.42268
HMX2	ENSDARG00000070954	1	11	0	102	127	250	0.0322519	0.00711552	1.46604	-2.78742	-3.20374	-2.27836
hmx4	ENSDARG00000007941	4	33	1	894	725	812	0.00341549	0.000316371	3.47336	-3.65634	-4.89179	0.550339
HNRNPA3	ENSDARG00000059351	1	50	17	822	474	951	0.0224602	0.0043738	3.81431	-2.47917	-3.45981	-1.92673
hnrnph1l	ENSDARG00000005551	36	166	91	2865	3132	3782	0.000801346	4.0102e-05	6.35215	-1.89145	-6.13081	2.41691
hnrpl	ENSDARG00000035324	99	832	683	10578	11994	12310	0.00122617	7.56992e-05	8.38441	-1.36625	-5.73577	1.45393
HOOK1	ENSDARG00000042946	0	16	5	190	164	204	0.0382617	0.00897534	2.02676	-2.12069	-3.08178	-2.51848
hoxb4a	ENSDARG00000013533	0	1	19	153	226	247	0.0231192	0.00453774	1.82539	-2.97947	-3.44041	-1.88192
hoxb5b	ENSDARG00000054030	2	29	2	405	427	558	0.00611305	0.000729746	3.01674	-2.89716	-4.42287	-0.223533
hoxb6a	ENSDARG00000010630	2	0	0	64	79	85	0.0227834	0.00445866	0.351518	-3.18929	-3.44968	-1.83244
hoxb8a	ENSDARG00000056027	3	6	6	828	1291	1497	0.00031102	9.47338e-06	3.6385	-4.45657	-7.08256	3.71298
hoxb8b	ENSDARG00000054025	0	5	5	99	141	145	0.0303121	0.00652858	1.48837	-2.18819	-3.24897	-2.20439
hoxc10a	ENSDARG00000070348	0	0	0	112	110	136	0.00089151	4.73596e-05	0.289943	-4.50555	-6.02607	2.06967
hoxc11a	ENSDARG00000070351	0	0	1	100	124	117	0.00241955	0.000192684	0.519625	-3.95702	-5.17793	0.909939
hoxc13a	ENSDARG00000070353	0	0	2	106	65	99	0.00958383	0.00135911	0.461984	-3.36322	-4.08313	-0.784694
hoxc1a	ENSDARG00000070337	1	36	21	549	540	727	0.0142339	0.00233419	3.65553	-2.29908	-3.79272	-1.33072
hoxc3a	ENSDARG00000070339	21	23	9	536	511	643	0.0368031	0.00849506	3.94497	-1.77802	-3.11066	-2.58318
hoxc5a	ENSDARG00000070340	19	2	1	190	241	256	0.0438795	0.0108295	2.28831	-2.68164	-2.98312	-2.7024
hoxc9a	ENSDARG00000092809	0	9	0	239	303	272	0.00205145	0.000154683	1.58878	-4.16512	-5.3068	1.15044
hoxd10a	ENSDARG00000057859	0	0	2	155	160	276	0.00142353	9.28153e-05	1.01425	-4.48638	-5.61182	1.55869
hoxd11a	ENSDARG00000059267	0	1	0	104	157	112	0.00180375	0.0001275	0.575088	-3.99607	-5.4213	1.26327
hoxd12a	ENSDARG00000059263	19	0	0	160	210	203	0.0265471	0.00544458	1.50727	-3.84476	-3.34445	-2.0347
hoxd3a	ENSDARG00000059280	1	22	26	692	876	875	0.00389872	0.000381955	3.80587	-2.89089	-4.78471	0.372616
HP1BP3	ENSDARG00000044669	144	540	245	8596	9549	9981	0.000156897	3.53323e-06	7.96894	-1.76549	-7.78259	4.68427
HPCAL4	ENSDARG00000070491	0	0	0	31	28	37	0.0322367	0.00711062	-0.652633	-2.62028	-3.2041	-2.2278
hrasb	ENSDARG00000005651	8	48	26	637	769	716	0.0260001	0.00529836	4.30823	-1.55071	-3.35878	-2.17124
hsd17b12a	ENSDARG00000015709	6	24	1	309	269	285	0.047327	0.0120378	2.74177	-2.18813	-2.9275	-2.82307
hsd17b12b	ENSDARG00000035872	0	7	6	185	148	192	0.0193879	0.00359173	1.83181	-2.3825	-3.56386	-1.67167
HSPD1	ENSDARG00000056160	119	409	318	6192	6813	8008	0.000541737	2.28551e-05	7.70613	-1.44916	-6.49219	2.78922
hspe1	ENSDARG00000056167	69	283	216	3308	3383	4201	0.00764789	0.000985886	6.92042	-1.08642	-4.25765	-0.940426
icn2	ENSDARG00000055514	0	14	0	137	118	143	0.0241954	0.00482465	1.17669	-2.90155	-3.4081	-1.91847
IFT52	ENSDARG00000045025	0	4	4	97	108	122	0.0295589	0.00630804	1.28176	-2.17572	-3.26704	-2.16516
igfbp5a	ENSDARG00000039264	0	1	0	59	34	72	0.0192256	0.00355145	-0.031095	-2.79603	-3.56983	-1.62905
igsf21b	ENSDARG00000056084	0	0	0	145	104	154	0.000824167	4.17596e-05	0.368152	-4.65974	-6.10522	2.17875
IGSF9B	ENSDARG00000010408	49	211	107	5656	6626	6973	6.08343e-05	8.69396e-07	7.01245	-2.54798	-8.85749	6.19371
IL17RD	ENSDARG00000098359	2	16	9	454	429	491	0.00433248	0.000444047	3.19586	-2.52877	-4.69969	0.235797
im:7138535	ENSDARG00000057245	0	1	0	41	36	65	0.0248868	0.00500681	-0.128589	-2.60603	-3.38858	-1.9282
im:7150988	ENSDARG00000098058	0	0	2	153	163	148	0.00200926	0.000149955	0.866118	-4.16833	-5.32511	1.14319
IMMP2L	ENSDARG00000004925	0	1	0	62	32	56	0.0251179	0.00507628	-0.0935817	-2.66184	-3.38132	-1.94063
inab	ENSDARG00000053248	10	13	12	1034	1350	1295	0.00084725	4.33329e-05	4.26493	-3.34267	-6.0819	2.39908
ING2	ENSDARG00000104907	0	43	10	369	449	441	0.0283252	0.00597363	3.00139	-2.46696	-3.29567	-2.18179
ING4	ENSDARG00000030716	26	34	70	1554	1503	2132	0.00426943	0.000434092	5.37265	-2.23469	-4.71246	0.161893
INIP	ENSDARG00000028523	6	12	0	212	350	261	0.0266757	0.00548865	2.26746	-3.00457	-3.34021	-2.0735
ino80db	ENSDARG00000062226	22	73	70	1110	1333	1217	0.0279027	0.00585589	5.27067	-1.28808	-3.30614	-2.40928
insm1a	ENSDARG00000091756	11	57	11	3374	3865	3916	0.000101424	1.86689e-06	5.41835	-4.12859	-8.25937	5.30813
IPO9	ENSDARG00000016753	14	114	78	1103	1329	1606	0.0373482	0.00868198	5.36188	-1.19647	-3.09923	-2.80053
irs4a	ENSDARG00000086551	7	115	59	1974	2008	2265	0.00312423	0.000277215	5.46058	-2.17787	-4.96741	0.607292
irx4b	ENSDARG00000036051	1	0	1	199	146	204	0.00265632	0.000219464	1.12102	-4.1787	-5.10221	0.827668
ITGA10	ENSDARG00000002507	2	8	3	120	172	181	0.0402005	0.00961778	2.01819	-1.8416	-3.04547	-2.58403
itga3a	ENSDARG00000037917	0	0	0	71	46	91	0.0050152	0.000545393	-0.123342	-3.68444	-4.58449	-0.00548598
ITGB4	ENSDARG00000028507	167	210	164	3576	3032	4687	0.0173133	0.0030741	7.01301	-1.2461	-3.64628	-2.10808
jag1a	ENSDARG00000030289	11	35	15	540	596	737	0.0209605	0.00398467	4.08296	-1.69706	-3.50899	-1.87783
jagn1a	ENSDARG00000041071	3	6	14	231	318	346	0.0245004	0.00490314	2.83629	-2.05514	-3.3996	-1.99692
JAKMIP2	ENSDARG00000053547	26	19	33	1137	1216	1321	0.00516879	0.000568562	4.81546	-2.40889	-4.56129	-0.0501467
josd2	ENSDARG00000057626	1	22	16	625	610	672	0.00394531	0.000388581	3.51709	-2.76715	-4.77497	0.358547
kansl1a	ENSDARG00000090895	132	764	414	7502	8676	9583	0.00125434	7.85244e-05	8.09184	-1.16111	-5.71339	1.44771
KAT6A	ENSDARG00000018907	371	1308	568	12446	14893	15554	0.00137507	8.8994e-05	8.91301	-1.09968	-5.63727	1.16333
KCNC2	ENSDARG00000057468	0	0	1	46	57	60	0.0177023	0.00317128	-0.0110515	-2.89949	-3.62978	-1.53017
kcnh8	ENSDARG00000062640	1	0	1	85	89	115	0.0116777	0.0017785	0.661426	-3.26654	-3.93821	-1.02068
kcnk10b	ENSDARG00000045956	1	0	1	226	254	259	0.00110608	6.60699e-05	1.3416	-4.62045	-5.81924	1.8681
kcnk1b	ENSDARG00000017254	0	1	0	55	136	140	0.00440853	0.000456721	0.441963	-3.75699	-4.68387	0.165728
kcnk5b	ENSDARG00000012390	8	4	1	280	224	235	0.0178121	0.00319695	2.28493	-2.78161	-3.62551	-1.57852
kcnn1a	ENSDARG00000091306	24	62	20	1205	1377	1660	0.00401788	0.000399739	5.05732	-2.15733	-4.75897	0.271519
KCNQ3	ENSDARG00000060085	0	1	1	308	306	352	0.000197925	4.91432e-06	1.53425	-4.8884	-7.54357	4.01033
kctd15a	ENSDARG00000045893	12	80	32	874	1019	897	0.034518	0.00779155	4.76968	-1.38667	-3.15607	-2.59824
KCTD4	ENSDARG00000068691	0	0	0	37	29	46	0.0222396	0.00432442	-0.550694	-2.8264	-3.4658	-1.79902
kctd6a	ENSDARG00000043095	15	9	38	556	571	642	0.0444181	0.0110072	4.02009	-1.85024	-2.97457	-2.83371
kidins220b	ENSDARG00000017338	53	461	392	5496	6802	7730	0.00309644	0.000272961	7.55432	-1.39489	-4.97629	0.283079
KIF11	ENSDARG00000010948	198	388	336	6118	6046	6400	0.00536597	0.000601341	7.74321	-1.14641	-4.53009	-0.593847
kif1ab	ENSDARG00000062024	4	82	18	2361	2437	3026	0.000402055	1.41198e-05	5.13517	-3.5301	-6.81119	3.46186
kif5bb	ENSDARG00000103394	52	107	80	1322	1581	1665	0.0380597	0.00891751	5.75607	-1.06513	-3.08518	-2.92481
KIF5C	ENSDARG00000076027	17	35	15	2091	1995	2320	0.00036706	1.22565e-05	5.07525	-3.32627	-6.90667	3.59938
kirrel3a	ENSDARG00000075806	0	0	4	171	230	268	0.00189611	0.00013704	1.2591	-4.41249	-5.37842	1.23998
klc1a	ENSDARG00000009796	9	16	21	478	398	497	0.0417002	0.010119	3.71053	-1.60298	-3.01878	-2.73097
KLC2	ENSDARG00000099740	134	583	339	7468	8375	9736	0.00036353	1.20698e-05	7.97671	-1.42946	-6.91708	3.40682
KMT2A	ENSDARG00000004537	350	1399	1020	15814	17895	19342	0.000389352	1.34705e-05	9.21	-1.08426	-6.84286	3.07558
KPNA2	ENSDARG00000038066	17	295	163	2796	2966	3090	0.0236268	0.00467601	6.38537	-1.25187	-3.42459	-2.36253
krcp	ENSDARG00000040224	4	53	39	828	884	1176	0.0114657	0.00173845	4.49063	-1.9763	-3.95044	-1.10525
KRT4	ENSDARG00000017624	364	3446	342	30315	22113	35318	0.0114188	0.00172693	9.52574	-1.72942	-3.95401	-1.95091
KRT5	ENSDARG00000058371	112	807	82	9879	7027	11877	0.00655796	0.00079893	7.7446	-2.11514	-4.37294	-0.799852
LAMB4	ENSDARG00000039133	15	46	16	1009	592	1068	0.0277915	0.00581794	4.47241	-1.87563	-3.30956	-2.26787
lbx1a	ENSDARG00000018321	0	4	2	463	529	633	0.000173877	4.12478e-06	2.29153	-4.77521	-7.66982	4.24566
LCMT1	ENSDARG00000045140	1	31	1	291	252	472	0.0176701	0.00316382	2.54068	-2.81746	-3.63103	-1.57482
ldb1a	ENSDARG00000010137	168	836	221	9456	9991	11356	0.000762265	3.68625e-05	8.151	-1.613	-6.18423	2.24171
ldb2b	ENSDARG00000034896	60	128	82	1839	2402	2551	0.00720703	0.000911296	6.12143	-1.46287	-4.30069	-0.709629
LECT1	ENSDARG00000100133	3	48	6	449	476	580	0.0184487	0.00335383	3.5071	-2.11464	-3.60013	-1.6683
lgals1l1	ENSDARG00000088711	39	91	25	2322	1600	2313	0.0053355	0.000595629	5.58979	-2.22162	-4.5354	-0.1678
LHFPL3	ENSDARG00000021595	2	16	0	223	254	294	0.01471	0.00244285	2.06822	-3.14968	-3.76846	-1.32191
lhx2b	ENSDARG00000031222	13	34	5	1055	1604	2109	0.00248907	0.000200016	4.51706	-3.44965	-5.15615	0.974988
LHX4	ENSDARG00000039458	0	7	3	238	385	378	0.00185712	0.000133507	2.13534	-3.60241	-5.39393	1.30868
LHX6	ENSDARG00000006896	2	1	1	167	200	220	0.00329341	0.00029904	1.55953	-3.5457	-4.92398	0.5747
limch1a	ENSDARG00000074275	43	101	113	1482	1689	1914	0.0274466	0.00571543	5.8565	-1.13853	-3.31891	-2.50181
lingo1b	ENSDARG00000035899	1	9	5	334	321	355	0.00284688	0.000243427	2.58763	-2.8588	-5.04224	0.786815
lingo4b	ENSDARG00000078527	0	1	0	219	202	272	0.00031514	9.68323e-06	1.02669	-4.90841	-7.0675	3.40755
LIPG	ENSDARG00000031044	15	21	2	481	576	476	0.025393	0.00514638	3.45442	-2.44952	-3.3741	-2.06536
LMO1	ENSDARG00000034504	4	103	3	1435	1295	1769	0.00394531	0.000388884	4.38862	-3.45547	-4.77453	0.350663
LMO3	ENSDARG00000008720	29	6	3	1343	1567	1696	0.00153137	0.000102426	4.195	-4.2708	-5.55237	1.59769
lmx1ba	ENSDARG00000104815	0	11	0	140	122	163	0.0139641	0.0022792	1.1655	-3.12433	-3.80544	-1.24377
lnx2a	ENSDARG00000029177	0	1	3	57	83	116	0.0239745	0.00477022	0.755152	-2.53086	-3.41407	-1.89938
LRP11	ENSDARG00000034076	0	9	4	218	159	206	0.0134626	0.00217143	1.87366	-2.577	-3.8313	-1.21177
lrp1bb	ENSDARG00000061517	2	23	17	677	809	928	0.00204258	0.000153817	3.82912	-2.84567	-5.3101	1.22115
lrrc4ba	ENSDARG00000004597	2	5	5	571	566	796	0.000435322	1.60036e-05	3.03801	-3.88587	-6.72736	3.22721
lrrc4bb	ENSDARG00000014792	1	0	3	183	376	328	0.00283653	0.000241451	1.64557	-4.45557	-5.04694	0.761583
LRRN1	ENSDARG00000060115	53	108	22	5721	6889	7316	0.000101483	1.88492e-06	6.51823	-3.78269	-8.25204	5.42787
LRRTM2	ENSDARG00000071374	6	50	59	920	1248	1238	0.0116704	0.00177622	4.78422	-1.90453	-3.9389	-1.15389
LSR	ENSDARG00000099291	0	3	0	73	102	124	0.00665545	0.00081824	0.615288	-3.24977	-4.35981	-0.336391
LYSMD2	ENSDARG00000091771	7	34	56	751	745	803	0.0315537	0.00691139	4.43778	-1.5633	-3.21903	-2.43861
MAB21L1	ENSDARG00000102047	204	434	170	6249	7146	8555	0.00116105	7.05614e-05	7.72887	-1.64729	-5.77881	1.63328
MAEA	ENSDARG00000053691	7	45	35	907	828	1148	0.00846189	0.00113927	4.54922	-1.93337	-4.17883	-0.70668
map7d2a	ENSDARG00000068480	6	41	25	1387	1443	1834	0.000690415	3.21919e-05	4.76132	-2.90114	-6.27066	2.69319
map7d2b	ENSDARG00000045316	4	11	107	2047	1547	1530	0.00697494	0.000874659	4.77701	-3.2382	-4.32319	-0.43826
MAPK10	ENSDARG00000102730	17	31	4	704	809	797	0.0119527	0.00183427	4.01373	-2.48656	-3.92164	-1.11947
mapk12b	ENSDARG00000006409	0	1	0	73	108	98	0.00329937	0.0002999	0.368909	-3.59183	-4.92234	0.524673
mapk8a	ENSDARG00000031888	32	63	37	963	1087	1231	0.0215536	0.00413918	5.0917	-1.4246	-3.4889	-2.04316
MAPK8IP3	ENSDARG00000062531	4	63	69	1066	1189	1481	0.0136213	0.00221209	4.85507	-1.94678	-3.82139	-1.36787
mapre3a	ENSDARG00000020231	1	6	59	599	681	756	0.0128691	0.00202368	3.57147	-2.89773	-3.86898	-1.18785
mapta	ENSDARG00000089314	10	21	46	945	1123	1277	0.00450598	0.000467901	4.62346	-2.3595	-4.67028	0.15077
marcksb	ENSDARG00000008803	153	400	185	12111	12212	12520	3.8124e-05	4.53914e-07	8.04007	-2.48503	-9.39087	6.79058
mark4a	ENSDARG00000023914	5	55	29	914	1185	1746	0.00575351	0.000668663	4.66668	-2.40601	-4.47121	-0.189467
MAX	ENSDARG00000024844	25	337	429	3465	4378	4905	0.0494171	0.0127074	6.99636	-1.09611	-2.89902	-3.47802
mbd3b	ENSDARG00000042029	41	168	74	1948	2364	2514	0.00619214	0.000742509	6.07793	-1.4334	-4.4133	-0.491236
mcf2la	ENSDARG00000075859	12	29	24	1250	1373	1612	0.000939641	5.12277e-05	4.75891	-2.74535	-5.97696	2.25901
mdkb	ENSDARG00000020708	29	96	182	1964	2480	2338	0.0159872	0.00274863	6.0733	-1.45117	-3.7057	-1.79217
MED18	ENSDARG00000041237	0	2	8	140	192	128	0.0210185	0.00400021	1.53056	-2.64988	-3.50693	-1.7594
MED31	ENSDARG00000008020	9	5	10	292	272	308	0.0488656	0.0125397	2.9494	-1.87902	-2.90601	-2.87459
meis2a	ENSDARG00000098240	87	274	194	4135	5248	5350	0.00108151	6.38018e-05	7.15962	-1.53819	-5.84076	1.82414
mibp	ENSDARG00000101362	6	58	51	869	943	1117	0.0176554	0.00315863	4.67908	-1.66921	-3.6319	-1.7066
MID1	ENSDARG00000060482	1	7	19	229	241	310	0.0365599	0.00841429	2.64319	-1.97427	-3.11568	-2.48926
mif4gda	ENSDARG00000102080	0	1	0	70	115	72	0.00537697	0.000604139	0.300231	-3.44383	-4.52751	-0.0810667
mipA	ENSDARG00000037285	1	0	4	151	100	147	0.0170782	0.00301346	1.14982	-3.21665	-3.65685	-1.49466
MLF2	ENSDARG00000034616	27	353	52	2521	3106	3351	0.0150087	0.00251036	6.26969	-1.59582	-3.75394	-1.70811
MMAA	ENSDARG00000060383	1	4	2	68	122	122	0.0468268	0.0118678	1.34889	-1.94047	-2.93498	-2.73949
mmp30	ENSDARG00000045887	0	2	0	197	193	316	0.000555	2.35545e-05	1.14918	-4.65506	-6.47252	2.71103
mntB	ENSDARG00000073988	30	195	141	2439	2786	3320	0.00503746	0.00054874	6.35424	-1.41328	-4.58108	-0.226545
mnx2a	ENSDARG00000042106	0	0	0	25	47	23	0.0466048	0.0118003	-0.692986	-2.52801	-2.93798	-2.66361
mpp2b	ENSDARG00000010957	0	3	3	219	259	441	0.00142533	9.30458e-05	1.87398	-3.88361	-5.61032	1.61013
MRPS23	ENSDARG00000033973	0	2	2	56	81	112	0.0247664	0.00497783	0.778627	-2.37635	-3.39163	-1.93787
msnb	ENSDARG00000028740	0	0	0	22	29	51	0.0350525	0.00795376	-0.648965	-2.6434	-3.14524	-2.32455
MTA2	ENSDARG00000013031	224	1005	684	13282	14038	16359	0.000144785	3.18384e-06	8.78676	-1.34697	-7.85907	4.65994
MTHFD2L	ENSDARG00000054199	0	0	0	33	50	47	0.0146702	0.00243186	-0.443438	-3.04045	-3.77086	-1.30098
MTSS1L	ENSDARG00000087260	11	29	19	663	724	683	0.0138651	0.00225971	4.1714	-1.84592	-3.81002	-1.34055
MYB	ENSDARG00000053666	30	77	45	2265	2348	2682	0.000627618	2.79902e-05	5.74873	-2.37599	-6.36059	2.82545
MYBL1	ENSDARG00000030999	18	20	25	1453	1561	1996	0.000918941	4.96127e-05	4.89366	-3.04413	-5.99697	2.28971
myg1	ENSDARG00000069977	0	49	8	358	306	475	0.041505	0.010039	2.90015	-2.34514	-3.02295	-2.65943
myo10l1	ENSDARG00000074723	12	15	3	575	561	600	0.00789264	0.00103111	3.49708	-2.74118	-4.23317	-0.555108
myo5aa	ENSDARG00000061635	28	85	55	2050	2560	2604	0.000918008	4.94298e-05	5.79352	-2.2151	-5.99928	2.26412
MYO5B	ENSDARG00000062003	8	5	13	554	484	430	0.014109	0.00230759	3.35538	-2.53564	-3.79883	-1.30855
myt1a	ENSDARG00000074030	37	272	79	8122	8782	9591	3.43567e-05	3.90764e-07	7.16545	-3.05509	-9.51721	6.97302
myt1b	ENSDARG00000102879	71	176	83	8502	9394	11409	1.44635e-05	1.0857e-07	7.29692	-3.31044	-10.6527	8.21219
myt1la	ENSDARG00000008209	14	23	6	1401	1630	1715	0.000654993	2.9801e-05	4.50442	-3.58974	-6.32019	2.74837
nadl1.2	ENSDARG00000007149	10	78	52	1997	2348	2430	0.000803235	4.03504e-05	5.47582	-2.5075	-6.12691	2.48332
napba	ENSDARG00000013669	2	3	2	404	605	604	0.000474382	1.82385e-05	2.60633	-4.26717	-6.64052	3.07143
NAT8L	ENSDARG00000077256	96	127	130	3721	3950	5174	0.000918609	4.95506e-05	6.8011	-2.04471	-5.99775	2.14714
ncam1b	ENSDARG00000007220	34	24	39	1259	1218	1455	0.00662322	0.000813003	5.02151	-2.23472	-4.36334	-0.419982
NCOA5	ENSDARG00000016345	35	39	67	1296	1138	1492	0.0163912	0.00285044	5.26873	-1.69396	-3.68638	-1.69666
NDC80	ENSDARG00000071694	1	113	28	767	769	1037	0.0498018	0.0128422	4.24672	-1.97218	-2.89347	-2.98013
NDRG4	ENSDARG00000103937	207	621	182	11506	14448	16310	0.00013591	2.87098e-06	8.30598	-2.3081	-7.93556	4.87825
NDUFS2	ENSDARG00000007526	46	222	139	2666	2828	3838	0.00501671	0.000545798	6.54317	-1.34586	-4.58408	-0.260422
NECAB2	ENSDARG00000056745	18	5	12	834	741	919	0.00607281	0.000722063	3.90696	-3.04613	-4.42871	-0.228219
NECAP1	ENSDARG00000020798	0	0	2	240	267	306	0.000507585	2.0368e-05	1.2667	-4.97887	-6.56768	2.83685
NEGR1	ENSDARG00000021607	3	15	3	284	323	291	0.0127682	0.00200173	2.71523	-2.31486	-3.87482	-1.15826
nell2b	ENSDARG00000062797	22	69	5	850	1035	1233	0.0196783	0.0036676	4.52204	-2.26908	-3.55281	-1.81786
NES	ENSDARG00000088805	8	158	103	1638	1877	2188	0.0232877	0.00457978	5.6305	-1.49154	-3.43555	-2.19333
NEUROD2	ENSDARG00000016854	0	1	2	353	290	299	0.000447638	1.67618e-05	1.63775	-4.59645	-6.69653	3.03998
NEUROD4	ENSDARG00000003469	30	45	40	2839	3339	3655	0.000192227	4.6896e-06	5.80605	-3.20125	-7.57717	4.54172
neurod6b	ENSDARG00000020794	4	1	2	417	504	499	0.00100116	5.66049e-05	2.46179	-4.34393	-5.91483	2.07711
NEUROG1	ENSDARG00000056130	1	10	1	329	353	475	0.00143765	9.41507e-05	2.38841	-3.63335	-5.60318	1.63114
nfasca	ENSDARG00000061099	26	42	20	3554	4181	4323	9.14072e-05	1.61861e-06	5.74055	-3.87864	-8.36877	5.49832
nfil3-2	ENSDARG00000043237	77	333	154	2772	3567	3898	0.0149918	0.00250537	6.85679	-1.02356	-3.755	-1.8706
NFYA	ENSDARG00000042004	39	145	49	1246	1382	1629	0.0466477	0.0118157	5.5917	-1.06558	-2.9373	-3.15816
nfyba	ENSDARG00000039185	2	11	6	252	233	260	0.0174791	0.00311403	2.57728	-2.03105	-3.63944	-1.56594
nfybb	ENSDARG00000045611	1	3	2	135	67	133	0.0390465	0.00925021	1.32985	-2.15287	-3.06594	-2.51318
NHLH2	ENSDARG00000025495	20	59	19	2167	2640	2478	0.000499841	1.98712e-05	5.38444	-3.04657	-6.58393	3.16116
nkx1.2lb	ENSDARG00000099427	1	0	5	195	260	231	0.00524173	0.00058082	1.59677	-3.9231	-4.54941	-0.0169035
nkx2.2a	ENSDARG00000053298	1	0	2	96	180	163	0.00808649	0.00107005	1.06559	-3.60806	-4.21295	-0.567384
nkx6.2	ENSDARG00000104735	3	18	3	268	354	276	0.0192256	0.00355242	2.75316	-2.20866	-3.56968	-1.69314
nlgn4b	ENSDARG00000077761	0	2	24	275	294	347	0.0131081	0.00208586	2.28846	-3.14445	-3.85279	-1.18175
nlk1	ENSDARG00000006566	47	121	105	2406	2865	3391	0.00163881	0.000112451	6.28433	-1.79304	-5.4963	1.38307
NMNAT2	ENSDARG00000004580	0	1	7	143	200	180	0.00801128	0.00105348	1.47421	-3.20374	-4.22146	-0.551219
notch1a	ENSDARG00000103554	238	236	103	8321	9536	10965	0.000230069	6.28183e-06	7.69747	-2.675	-7.36892	4.15827
NOTCH3	ENSDARG00000052139	106	958	273	9136	10762	11893	0.00090396	4.8456e-05	8.14483	-1.57792	-6.01173	1.96688
NOVA2	ENSDARG00000017673	472	777	511	28184	32932	39034	1.12818e-05	7.5696e-08	9.42883	-2.657	-10.9914	8.49428
nptnb	ENSDARG00000043864	1	39	1	479	542	675	0.00492245	0.00053199	2.9846	-3.47143	-4.59839	0.0704988
nr1d4b	ENSDARG00000059370	15	156	54	1599	1894	2183	0.0082954	0.00110796	5.61351	-1.6378	-4.19399	-0.797352
NR2E1	ENSDARG00000017107	15	3	3	1131	1333	1545	0.000674981	3.12449e-05	3.78883	-4.68502	-6.2898	2.665
NR2E3	ENSDARG00000045904	3	5	2	1238	1405	1312	8.50512e-05	1.43239e-06	3.45388	-5.19021	-8.46329	5.26055
NR2F1B	ENSDARG00000017168	2	39	32	439	631	824	0.0358322	0.00820129	3.9105	-1.87378	-3.12915	-2.53869
NR2F2	ENSDARG00000040926	66	262	132	5023	5880	7222	0.000186371	4.46601e-06	7.13683	-2.12806	-7.61235	4.55061
nr4a2a	ENSDARG00000017007	1	0	0	84	109	117	0.00568684	0.000657767	0.44706	-3.82264	-4.48031	-0.150533
NR5A2	ENSDARG00000100940	21	6	8	711	609	717	0.0108081	0.00160674	3.7454	-2.78645	-3.99281	-0.980133
nr6a1a	ENSDARG00000101508	0	0	0	96	49	141	0.00389872	0.000381949	0.0686147	-4.07547	-4.78472	0.307808
nr6a1b	ENSDARG00000014480	8	4	3	297	363	414	0.00754411	0.000968879	2.75462	-2.89313	-4.26716	-0.483905
nrxn3b	ENSDARG00000062693	22	63	19	912	909	1106	0.0174563	0.00310873	4.76426	-1.66445	-3.64034	-1.70745
nsfA	ENSDARG00000007654	10	15	20	722	805	1061	0.00389518	0.000380859	4.15863	-2.53134	-4.78633	0.366277
nt5c2l1	ENSDARG00000034852	14	15	32	833	983	948	0.00732998	0.000932913	4.40235	-2.32069	-4.28786	-0.500911
ntrk2a	ENSDARG00000059897	2	7	17	460	432	587	0.0046913	0.000494367	3.2009	-2.74787	-4.63942	0.13627
ntrk3b	ENSDARG00000086214	0	1	0	74	98	67	0.00576031	0.000671324	0.258036	-3.35661	-4.46901	-0.173729
nucks1a	ENSDARG00000078473	347	760	287	7400	8270	10212	0.00934418	0.00130977	8.23492	-1.09592	-4.10315	-1.48254
NUP93	ENSDARG00000003487	22	124	70	1589	1773	1997	0.00731894	0.000930164	5.67122	-1.48232	-4.28947	-0.64775
NUSAP1	ENSDARG00000002403	25	353	83	3654	4034	5009	0.0027952	0.000235874	6.61183	-1.88305	-5.06045	0.620402
NXF1	ENSDARG00000055076	47	245	138	2220	2742	2817	0.0192713	0.00356365	6.44442	-1.01949	-3.56801	-2.14119
olfm2a	ENSDARG00000077847	3	12	11	370	491	545	0.00524173	0.000581125	3.2643	-2.47244	-4.54912	-0.0154345
OLIG2	ENSDARG00000040946	0	0	3	575	726	718	0.000138563	2.97426e-06	2.00248	-6.13116	-7.90937	4.42021
olig4	ENSDARG00000052610	1	3	0	245	203	294	0.00156886	0.00010599	1.54135	-4.12392	-5.5318	1.47887
onecutl	ENSDARG00000040253	1	7	1	399	547	591	0.000492248	1.93344e-05	2.51151	-4.22827	-6.60198	3.01091
OPN1SW2	ENSDARG00000017274	3	0	1	162	238	164	0.00732998	0.000932741	1.34027	-3.89454	-4.28796	-0.443005
OSBP2	ENSDARG00000053487	2	0	6	145	128	142	0.0321846	0.00709448	1.40215	-2.93973	-3.2053	-2.27355
osbpl6	ENSDARG00000063730	1	14	26	353	361	320	0.0453977	0.011344	3.08395	-1.8819	-2.95872	-2.78704
otpa	ENSDARG00000014201	0	4	2	394	523	563	0.000241957	6.80846e-06	2.22188	-4.63621	-7.31223	3.83599
otpb	ENSDARG00000058379	7	3	2	335	358	270	0.00854042	0.00115437	2.50615	-3.08774	-4.17167	-0.641935
otud5a	ENSDARG00000059006	47	257	193	2703	3316	3576	0.0103757	0.00151877	6.68668	-1.12081	-4.02315	-1.32641
otx1a	ENSDARG00000030703	1	5	1	162	190	237	0.00430278	0.000439554	1.74738	-3.02422	-4.70542	0.237702
otx1b	ENSDARG00000094992	9	109	16	1322	1721	1840	0.00430831	0.000440326	5.01278	-2.42254	-4.70443	0.194401
P2RY8	ENSDARG00000055560	0	1	3	67	82	105	0.0204069	0.00385317	0.766962	-2.54638	-3.52672	-1.70916
PADI2	ENSDARG00000044167	12	133	21	1756	1394	2109	0.00789448	0.00103211	5.24046	-2.1603	-4.23264	-0.658917
PAK1	ENSDARG00000103959	39	153	151	2182	2644	2557	0.0104841	0.001543	6.27255	-1.27147	-4.01461	-1.26339
pak2b	ENSDARG00000018476	40	139	55	1281	1380	1660	0.0426703	0.0104386	5.62593	-1.05393	-3.00244	-3.04667
pak7	ENSDARG00000030154	10	39	7	680	817	648	0.013999	0.00228691	4.01245	-2.20058	-3.80364	-1.33278
PAPOLA	ENSDARG00000009585	65	417	190	3742	4199	5133	0.00564346	0.000648202	7.09824	-1.16185	-4.48843	-0.537309
PARP1	ENSDARG00000019529	8	42	131	1623	2036	2217	0.00571262	0.000663293	5.39208	-2.32337	-4.47567	-0.241387
pax6a	ENSDARG00000103379	35	17	15	3120	3646	3432	0.00032467	1.03509e-05	5.41056	-4.16513	-7.02176	3.75863
PAX8	ENSDARG00000015879	3	2	3	311	222	285	0.00479333	0.00051227	2.20333	-3.1781	-4.6195	0.104753
pbrm1l	ENSDARG00000077038	63	369	390	4759	5484	5921	0.00556466	0.000635095	7.39033	-1.20051	-4.49976	-0.566074
PCBP3	ENSDARG00000054378	36	35	17	1230	1444	1595	0.00379864	0.000368198	4.98587	-2.46163	-4.80549	0.360887
PCCB	ENSDARG00000038910	0	15	3	223	224	313	0.00912698	0.00126659	2.11897	-2.81633	-4.12131	-0.721819
pcdh18b	ENSDARG00000052494	17	231	32	1974	2409	2740	0.00914309	0.00127182	5.77562	-1.91644	-4.11908	-0.936998
pcdh1g26	ENSDARG00000099931	34	73	24	1818	1849	2124	0.00191266	0.000138788	5.45041	-2.33027	-5.37091	1.27768
pcdh1gc5	ENSDARG00000104826	7	1	3	937	888	981	0.00055944	2.38506e-05	3.15853	-4.95626	-6.46438	2.86756
pcdh2ab1	ENSDARG00000071904	0	2	3	97	76	64	0.0454728	0.0113749	0.841741	-2.13694	-2.95729	-2.67657
pcdh2ab5	ENSDARG00000090348	0	0	1	116	174	146	0.00146628	9.68822e-05	0.689367	-4.29759	-5.5859	1.50131
pcdh2ac	ENSDARG00000099783	3	8	5	562	626	511	0.00132226	8.44941e-05	3.13749	-3.32515	-5.66877	1.75809
pcdh7a	ENSDARG00000078898	3	45	9	440	528	767	0.0165228	0.00288367	3.67018	-2.14214	-3.68022	-1.53362
PCDH8	ENSDARG00000006467	9	19	3	751	826	832	0.00247382	0.000198315	3.72195	-3.20096	-5.16113	0.984211
pcdhb	ENSDARG00000077023	0	0	2	225	200	238	0.000831871	4.223e-05	1.12157	-4.684	-6.09815	2.22668
pcloa	ENSDARG00000063299	46	112	67	3363	3239	3318	0.000578987	2.49069e-05	6.2581	-2.26956	-6.43618	2.90792
PCNA	ENSDARG00000054155	59	426	259	3740	4696	4738	0.0117106	0.00178573	7.1621	-1.02757	-3.93603	-1.57918
pcnx	ENSDARG00000011819	61	165	60	1489	1705	2036	0.0407772	0.00980482	5.92429	-1.06347	-3.03535	-3.04552
pcsk1nl	ENSDARG00000076170	4	27	26	830	1341	1086	0.00332116	0.000303478	4.31623	-2.73363	-4.91556	0.580514
pcyt1ba	ENSDARG00000058162	2	28	10	428	355	464	0.0173005	0.00306942	3.27812	-2.03726	-3.64709	-1.57617
PDS5B	ENSDARG00000098897	51	375	238	4135	4213	4836	0.00485383	0.000521772	7.07944	-1.19807	-4.60923	-0.308884
PDZD11	ENSDARG00000053194	4	51	8	396	519	610	0.0309631	0.00672244	3.64918	-1.84591	-3.2336	-2.33414
PEX11B	ENSDARG00000069147	1	13	3	152	189	183	0.0326365	0.00721609	2.08846	-1.94323	-3.19637	-2.32345
phactr3a	ENSDARG00000058243	1	2	3	283	258	203	0.00327055	0.000295707	1.9316	-3.36214	-4.9304	0.595948
phc2b	ENSDARG00000013224	64	223	163	6296	7184	7424	6.29573e-05	9.30031e-07	7.25047	-2.35287	-8.80349	6.11735
phf20a	ENSDARG00000002750	28	120	72	1489	1480	1482	0.0278042	0.00582254	5.5962	-1.1594	-3.30914	-2.46325
PHF20L1	ENSDARG00000017427	42	122	59	1449	1762	1896	0.0136048	0.00220811	5.74332	-1.33627	-3.82236	-1.53077
PHF8	ENSDARG00000006584	76	186	165	2666	2848	3642	0.00776382	0.00100766	6.65063	-1.23353	-4.24572	-0.912478
phox2bb	ENSDARG00000091029	1	1	0	371	371	386	0.000334007	1.07843e-05	1.64732	-5.16378	-6.99372	3.38905
pias4a	ENSDARG00000007081	17	98	72	2067	2442	2888	0.00107169	6.3068e-05	5.79006	-2.16017	-5.8479	2.02706
PIK3C2B	ENSDARG00000086927	22	55	23	1082	1305	1391	0.00497456	0.00053937	4.95984	-2.02945	-4.59069	-0.015925
PIK3CD	ENSDARG00000003250	1	1	0	51	60	81	0.0306577	0.00663131	0.361539	-2.60539	-3.24077	-2.18317
pip4k2ab	ENSDARG00000063544	1	13	22	343	409	364	0.0238792	0.00474781	3.08143	-2.11001	-3.41656	-1.97534
PITX3	ENSDARG00000070069	0	18	0	87	124	167	0.0457936	0.0115179	1.17565	-2.66198	-2.95072	-2.70033
pkd1b	ENSDARG00000033029	7	6	12	455	507	638	0.00604587	0.000717344	3.40559	-2.6678	-4.43233	-0.213742
plac8.1	ENSDARG00000043729	0	0	1	126	82	119	0.00329653	0.000299482	0.48006	-3.87548	-4.92314	0.530883
PLCH1	ENSDARG00000079253	60	83	20	1406	1586	1682	0.0131121	0.00208777	5.41854	-1.87339	-3.8523	-1.40152
plekho1a	ENSDARG00000061191	0	2	24	283	279	263	0.0183147	0.00332153	2.21624	-2.99051	-3.60526	-1.60857
PLK4	ENSDARG00000004576	6	66	34	1106	1171	1068	0.00893118	0.00122781	4.71279	-1.97692	-4.13817	-0.787489
plp1b	ENSDARG00000011929	0	3	0	95	117	68	0.0111223	0.00166925	0.567425	-3.12343	-3.97227	-0.964944
pnp6	ENSDARG00000040942	1	0	0	57	78	118	0.0115173	0.00174682	0.276505	-3.49558	-3.94786	-1.00698
POLN	ENSDARG00000103961	1	12	15	245	278	355	0.0266973	0.00549695	2.79384	-1.984	-3.33941	-2.10121
pop7	ENSDARG00000036394	4	13	15	325	366	319	0.0363057	0.00834182	3.18468	-1.71241	-3.12023	-2.51069
porcn	ENSDARG00000052558	4	11	0	207	286	313	0.0151176	0.00253149	2.1484	-3.17827	-3.74948	-1.35695
pou2f1b	ENSDARG00000007996	25	360	241	3366	3895	4020	0.0208635	0.00396047	6.79086	-1.16944	-3.51221	-2.2837
pou3f2a	ENSDARG00000070220	16	7	1	833	835	986	0.00220428	0.00017027	3.48953	-4.08476	-5.25031	1.12176
pou3f2b	ENSDARG00000076262	13	37	104	2391	2624	3617	0.00104931	6.07292e-05	5.68976	-2.92156	-5.87125	2.08414
pou3f3a	ENSDARG00000042032	6	42	17	1394	1812	1767	0.000546972	2.31611e-05	4.72352	-3.16005	-6.4835	2.99451
pou3f3b	ENSDARG00000095896	28	18	5	2097	2375	2946	0.000605153	2.64692e-05	4.88671	-4.17705	-6.39671	2.86438
POU4F2	ENSDARG00000069737	19	67	6	890	937	943	0.0220543	0.00427244	4.44348	-2.09734	-3.47218	-1.96169
pou6f2	ENSDARG00000086362	5	0	4	472	377	566	0.00326657	0.000295189	2.3775	-4.57326	-4.9314	0.601725
ppiab	ENSDARG00000103994	18	220	115	2046	2382	3053	0.0149153	0.00249043	6.11408	-1.36479	-3.75819	-1.68961
ppm1aa	ENSDARG00000032155	50	123	123	2135	2389	2772	0.00549096	0.000622842	6.22	-1.44455	-4.51057	-0.343428
ppp1caa	ENSDARG00000003486	157	1603	808	13387	14777	16168	0.00292224	0.000251558	8.86519	-1.06976	-5.02328	0.109801
PPP1R11	ENSDARG00000036063	1	7	5	241	197	270	0.00807109	0.00106607	2.2696	-2.46935	-4.21498	-0.566638
ppp2r2ba	ENSDARG00000100093	32	94	39	1373	1531	1659	0.00797812	0.00104691	5.43909	-1.61727	-4.22487	-0.73248
ppp2r2bb	ENSDARG00000099221	5	16	6	1060	1087	1330	0.00032467	1.02222e-05	3.96076	-3.73532	-7.03033	3.68118
PRDM13	ENSDARG00000078701	6	11	3	834	883	922	0.000625717	2.77902e-05	3.56964	-3.78532	-6.36522	2.77083
prdm8b	ENSDARG00000054683	1	18	16	463	809	856	0.00469248	0.000495655	3.52394	-2.99183	-4.63796	0.131951
PRKRA	ENSDARG00000076718	2	37	3	253	319	339	0.0392927	0.00932119	2.85268	-1.99044	-3.06192	-2.59314
PRL	ENSDARG00000037946	0	0	0	63	60	54	0.00617235	0.000739839	-0.213175	-3.48733	-4.41529	-0.270365
PRMT1	ENSDARG00000010246	43	254	129	2343	2737	2819	0.0155829	0.00264695	6.42847	-1.07442	-3.72574	-1.83698
PRMT5	ENSDARG00000079605	10	153	79	1357	1587	1635	0.0379781	0.0088741	5.45455	-1.27051	-3.08774	-2.82395
prnpa	ENSDARG00000026229	0	4	0	87	78	60	0.0239027	0.00475477	0.479973	-2.69615	-3.41578	-1.89132
prox2	ENSDARG00000041952	0	0	3	63	60	81	0.0255449	0.00518348	0.351475	-2.83245	-3.37032	-1.96547
PRPF4	ENSDARG00000067639	3	10	15	281	250	381	0.0353771	0.00805186	2.98005	-1.79154	-3.13881	-2.46603
PRPF6	ENSDARG00000091367	16	109	29	1073	1233	1483	0.0158102	0.00270729	5.10308	-1.5824	-3.71376	-1.61203
PRSS35	ENSDARG00000100691	7	32	6	361	542	500	0.0284989	0.00602423	3.53725	-1.90564	-3.29124	-2.22439
PRUNE2	ENSDARG00000059423	4	8	0	361	381	541	0.0034672	0.00032323	2.40947	-4.01606	-4.87956	0.522505
PSMA3	ENSDARG00000086618	7	78	29	836	797	804	0.0400421	0.00957219	4.52148	-1.43835	-3.04796	-2.75767
PSMB2	ENSDARG00000031511	8	215	26	1428	1385	1717	0.0363242	0.00834957	5.21245	-1.6551	-3.11974	-2.69878
PSMC4	ENSDARG00000027099	8	82	57	950	970	1002	0.045548	0.0114166	4.85483	-1.28764	-2.95537	-2.97634
PSMC6	ENSDARG00000037038	33	116	33	1218	1205	1330	0.0356704	0.00814436	5.31761	-1.26681	-3.13281	-2.73731
PSMD13	ENSDARG00000016239	5	67	49	856	800	918	0.0390811	0.0092616	4.5735	-1.47198	-3.06529	-2.73042
ptbp2b	ENSDARG00000015901	16	146	62	2550	3208	3212	0.00095478	5.24903e-05	5.97731	-2.2573	-5.96177	2.20011
PTCHD1	ENSDARG00000018066	2	1	0	145	97	135	0.00986987	0.00141476	0.971077	-3.37417	-4.06144	-0.81655
ptk2bb	ENSDARG00000039577	0	7	0	95	66	71	0.0428028	0.0104896	0.624115	-2.46854	-2.99988	-2.59677
PTPN5	ENSDARG00000074866	3	4	0	417	543	355	0.00201912	0.000151274	2.21466	-4.49005	-5.31994	1.19285
ptprdb	ENSDARG00000019945	5	35	25	1076	1165	1615	0.00136816	8.83493e-05	4.54058	-2.77793	-5.64168	1.74382
PTPRN2	ENSDARG00000035970	6	33	13	1115	1207	1107	0.00124621	7.78322e-05	4.34017	-2.89082	-5.71879	1.86058
ptprna	ENSDARG00000058646	25	33	66	832	944	1223	0.0350412	0.00794673	4.94675	-1.49999	-3.14571	-2.65143
PTPRO	ENSDARG00000100422	29	54	29	1548	1717	1818	0.00191156	0.000138524	5.29166	-2.29005	-5.37203	1.28814
ptprz1b	ENSDARG00000020871	7	28	37	1684	1981	2205	0.000394996	1.37608e-05	4.9652	-3.22269	-6.8285	3.48736
puf60b	ENSDARG00000001241	128	435	214	4487	4730	4784	0.00928725	0.00129911	7.3543	-1.00504	-4.10757	-1.30703
pvalb8	ENSDARG00000037790	0	0	0	33	49	76	0.0106416	0.00157501	-0.333658	-3.27632	-4.00355	-0.924064
pvrl1a	ENSDARG00000069767	1	0	0	99	131	138	0.00379864	0.000368495	0.569911	-4.06818	-4.80504	0.355617
qpctlb	ENSDARG00000062293	0	1	0	52	74	30	0.0326854	0.00723791	-0.0842783	-2.65767	-3.19478	-2.25066
R3HDM4	ENSDARG00000063254	46	107	46	1353	1556	1792	0.0152358	0.00255966	5.61434	-1.40089	-3.74359	-1.65428
rab11bb	ENSDARG00000090086	5	10	19	343	341	401	0.0339921	0.00762868	3.27859	-1.76719	-3.16716	-2.43271
RAB15	ENSDARG00000026484	0	2	5	126	159	148	0.0102077	0.00148484	1.39022	-2.80371	-4.03534	-0.860052
RAB30	ENSDARG00000037884	1	14	6	243	318	258	0.0146499	0.00242588	2.57426	-2.2334	-3.77218	-1.33303
rab3aa	ENSDARG00000056347	0	4	6	142	125	169	0.0196614	0.00366162	1.57451	-2.40239	-3.55367	-1.68145
RAB3C	ENSDARG00000014462	6	6	14	410	495	434	0.0119864	0.00184163	3.28354	-2.39621	-3.91949	-1.09566
RAB40C	ENSDARG00000061208	50	173	68	2266	2462	2822	0.00394531	0.000389165	6.18586	-1.55253	-4.77412	0.142943
rab42a	ENSDARG00000034215	1	0	1	62	130	79	0.0202331	0.0038077	0.586952	-3.10947	-3.53299	-1.69588
rab42b	ENSDARG00000101170	0	0	0	71	77	58	0.00451353	0.000469057	-0.108071	-3.69438	-4.6689	0.124024
rab6bb	ENSDARG00000031343	3	53	1	495	767	697	0.010907	0.00162591	3.3603	-3.18127	-3.98643	-0.975001
rad21b	ENSDARG00000035655	0	10	0	100	95	142	0.0231585	0.00454681	0.970139	-2.83445	-3.43936	-1.86079
RAD54L2	ENSDARG00000063031	16	238	140	2138	2144	2513	0.0396861	0.00944889	6.09103	-1.1122	-3.05477	-3.00938
RADIL	ENSDARG00000079779	0	9	11	511	436	727	0.00233294	0.000183317	2.84866	-3.62405	-5.20704	1.04551
RAN	ENSDARG00000057026	145	1251	493	9497	10786	11145	0.00518187	0.000570499	8.42015	-1.00644	-4.5594	-0.655402
RAPGEF2	ENSDARG00000005482	49	221	162	3157	3438	3790	0.00238895	0.000189079	6.67839	-1.42004	-5.18895	0.79185
RAPGEF4	ENSDARG00000079872	0	0	1	90	37	38	0.036659	0.0084424	-0.062395	-2.76784	-3.11393	-2.38563
rbm14a	ENSDARG00000012723	35	589	266	4496	5251	5758	0.0172818	0.00305937	7.24015	-1.15947	-3.64883	-2.11184
RBM15B	ENSDARG00000078966	7	77	5	724	950	1015	0.0129927	0.00205562	4.17817	-2.42561	-3.8606	-1.23488
RBX1	ENSDARG00000038030	17	26	19	628	794	785	0.0159672	0.00274212	4.28916	-1.85229	-3.70696	-1.53612
RCAN3	ENSDARG00000032623	13	4	1	172	207	290	0.0437927	0.0108038	2.3108	-2.44695	-2.98437	-2.70252
REEP2	ENSDARG00000031382	1	5	50	433	491	495	0.02548	0.00516907	3.23358	-2.53973	-3.37178	-2.05725
REM2	ENSDARG00000074064	0	3	2	96	86	173	0.0130994	0.0020788	1.10673	-2.68196	-3.8546	-1.16099
REV3L	ENSDARG00000058801	8	78	85	1087	1261	1488	0.023805	0.00472274	5.12875	-1.50876	-3.41935	-2.15601
rfx1a	ENSDARG00000005883	11	142	22	1272	1284	1642	0.0156396	0.0026678	5.08959	-1.8077	-3.72157	-1.58002
RFX3	ENSDARG00000014550	14	39	17	711	713	776	0.0167913	0.00294662	4.3151	-1.73321	-3.66876	-1.60847
RFX4	ENSDARG00000026395	5	3	5	760	817	823	0.000541737	2.27904e-05	3.28382	-4.14178	-6.49404	2.92907
RGMA	ENSDARG00000012248	77	311	137	2884	3546	3358	0.0140316	0.00229292	6.7846	-1.06794	-3.80224	-1.76603
RIMKLA	ENSDARG00000016830	160	727	347	11533	13884	16172	5.55092e-05	7.77267e-07	8.42588	-1.92057	-8.94776	6.1901
RNASEH1	ENSDARG00000042571	0	1	1	43	52	66	0.0314978	0.00688701	0.237935	-2.30414	-3.22089	-2.21347
ROGDI	ENSDARG00000104413	4	38	17	459	395	570	0.0416574	0.0101047	3.70646	-1.56036	-3.01953	-2.72703
rom1a	ENSDARG00000019752	2	3	0	123	113	157	0.0136048	0.00220755	1.2081	-3.02671	-3.82249	-1.2157
roraa	ENSDARG00000031768	28	197	193	2601	3191	3493	0.007466	0.000953817	6.47593	-1.38603	-4.27573	-0.800983
RORB	ENSDARG00000033498	31	21	6	1108	1416	1532	0.00362455	0.000344456	4.55223	-3.11567	-4.84334	0.456408
rpe65c	ENSDARG00000054420	1	6	2	90	116	117	0.0498849	0.0128709	1.48218	-1.81566	-2.89229	-2.82028
rpgrb	ENSDARG00000057074	30	85	44	906	997	1311	0.0489504	0.0125685	5.16881	-1.13088	-2.9048	-3.14097
RPL19	ENSDARG00000013307	72	1007	707	9199	11061	11360	0.00951683	0.00134587	8.2901	-1.16091	-4.08843	-1.48804
RPL22L1	ENSDARG00000010244	44	290	171	2650	3255	2977	0.0231585	0.00454767	6.61767	-1.00283	-3.43926	-2.41278
RPLP0	ENSDARG00000051783	111	1181	589	10619	12530	12041	0.00337442	0.000311105	8.46653	-1.18761	-4.90137	-0.0262173
RPS13	ENSDARG00000036298	33	651	248	5326	6077	6210	0.0113309	0.00170765	7.32746	-1.32588	-3.96005	-1.52854
RPS6	ENSDARG00000019778	34	590	249	4783	5407	5968	0.0117336	0.00179092	7.24836	-1.25868	-3.93447	-1.56849
RRM1	ENSDARG00000014017	46	241	84	2820	3513	3491	0.00281224	0.0002383	6.4852	-1.61921	-5.05453	0.600285
RSG1	ENSDARG00000028442	0	0	5	58	74	75	0.0438024	0.0108083	0.472098	-2.64015	-2.98415	-2.618
rtn1a	ENSDARG00000006497	49	160	82	5519	6822	7484	4.52084e-05	5.93755e-07	6.90057	-2.90843	-9.1676	6.56454
rtn1b	ENSDARG00000021143	62	224	76	2578	3310	3422	0.00406714	0.000405501	6.47416	-1.56562	-4.75088	0.0588646
rtn4rl1b	ENSDARG00000098528	0	1	0	49	81	84	0.00754411	0.000968655	0.16819	-3.19822	-4.26729	-0.494236
rx1	ENSDARG00000071684	3	1	5	519	658	890	0.000770888	3.73908e-05	2.84658	-4.56955	-6.17518	2.46025
rx3	ENSDARG00000052893	0	2	0	81	81	133	0.00483907	0.000519486	0.520883	-3.39993	-4.61168	0.0576549
SAFB	ENSDARG00000020467	58	518	417	5938	7065	7739	0.00325885	0.000294335	7.64665	-1.31624	-4.93306	0.1852
sagA	ENSDARG00000012610	3	0	0	279	323	289	0.0016362	0.000112193	1.41572	-5.02613	-5.49768	1.41452
SagB	ENSDARG00000038378	0	4	0	116	81	83	0.0129308	0.00204023	0.635293	-3.0101	-3.86462	-1.14239
sall3b	ENSDARG00000057586	32	35	37	3070	3302	3914	0.000181101	4.31359e-06	5.77573	-3.43707	-7.63742	4.61453
SARS	ENSDARG00000008237	8	98	33	1225	1455	1928	0.00575351	0.000669963	5.08342	-2.08476	-4.47013	-0.22707
satb1a	ENSDARG00000057649	20	102	93	1854	2140	2468	0.00310723	0.000274719	5.80318	-1.77029	-4.9726	0.55726
SATB2	ENSDARG00000061885	27	54	33	965	1032	1461	0.0132294	0.00211281	5.01686	-1.68323	-3.84593	-1.36574
sc:d0316	ENSDARG00000016739	0	0	1	63	93	120	0.00500868	0.000544443	0.346441	-3.627	-4.58547	0.0105096
scaf4a	ENSDARG00000077093	30	117	39	2177	2218	2857	0.00136371	8.77632e-05	5.80677	-2.15331	-5.64572	1.69812
SCAI	ENSDARG00000060865	1	29	10	500	494	454	0.0101955	0.00148104	3.27505	-2.44196	-4.03672	-0.889649
SCAMP1	ENSDARG00000036911	43	112	101	1573	1783	2476	0.0156381	0.00266604	5.9436	-1.30737	-3.72192	-1.75409
SCAP	ENSDARG00000018096	5	31	27	660	846	639	0.0156396	0.00266736	4.11281	-1.96326	-3.72166	-1.48982
SCG3	ENSDARG00000086288	48	20	21	1528	1842	1709	0.00342479	0.000317621	5.09894	-2.86155	-4.88954	0.503954
scn1ba	ENSDARG00000060222	6	36	3	1294	1579	1874	0.000627618	2.79955e-05	4.26309	-3.97925	-6.36047	2.78865
SCN2B	ENSDARG00000101713	0	0	11	251	227	209	0.00731814	0.000929293	1.51395	-3.99805	-4.28998	-0.438863
scn8aa	ENSDARG00000005775	69	27	20	1947	2041	2678	0.00222656	0.000172815	5.43552	-3.01853	-5.2416	1.07618
scocb	ENSDARG00000002217	42	180	130	2107	2544	2565	0.0114166	0.00172586	6.27631	-1.18265	-3.95435	-1.38074
scrt1a	ENSDARG00000100821	10	13	9	1731	1955	2350	0.000170476	3.99203e-06	4.55504	-4.18788	-7.69356	4.54434
scrt1b	ENSDARG00000040214	1	4	1	350	319	369	0.000683284	3.17936e-05	2.11457	-3.95848	-6.27864	2.55676
SCRT2	ENSDARG00000056175	183	188	47	9775	11592	13292	0.000113288	2.17095e-06	7.52455	-3.55427	-8.14481	5.2788
SDCBP	ENSDARG00000030097	0	2	0	62	98	71	0.0101446	0.0014704	0.352475	-3.04601	-4.04061	-0.855062
selt2	ENSDARG00000023220	5	99	11	805	767	707	0.0420972	0.0102357	4.2282	-1.78833	-3.01276	-2.77493
sema3aa	ENSDARG00000019235	31	240	113	2463	2309	2662	0.0152358	0.00256007	6.26289	-1.17422	-3.7435	-1.76261
sema4e	ENSDARG00000052997	1	2	2	389	274	371	0.00085773	4.41202e-05	2.08623	-4.01245	-6.07057	2.2718
SERINC1	ENSDARG00000009106	49	135	31	1377	1626	1584	0.0305392	0.00659218	5.57653	-1.38074	-3.24388	-2.57283
SERPINI1	ENSDARG00000034168	5	20	1	267	386	424	0.0172259	0.00304367	2.80575	-2.66079	-3.65156	-1.54885
SETD2	ENSDARG00000062244	98	653	323	5960	6703	7916	0.00264502	0.000218403	7.75992	-1.14372	-5.10502	0.45443
setd8a	ENSDARG00000105231	4	51	34	962	868	904	0.0119487	0.00183296	4.41736	-1.99433	-3.92202	-1.15001
SF1	ENSDARG00000008188	219	640	431	7819	9379	9685	0.00125383	7.84323e-05	8.21156	-1.18702	-5.71411	1.4215
SF3A3	ENSDARG00000100114	16	41	28	632	950	812	0.0302143	0.0064959	4.52687	-1.54491	-3.25161	-2.39359
sgk494b	ENSDARG00000086169	0	1	1	186	225	229	0.000530715	2.20676e-05	1.23625	-4.29334	-6.51511	2.78048
SH3GL2	ENSDARG00000023600	4	0	2	670	734	732	0.00064499	2.89256e-05	2.49391	-5.53792	-6.33939	2.63484
siah2l	ENSDARG00000044381	25	1	0	231	223	287	0.0284581	0.00601288	2.0215	-3.53253	-3.29223	-2.14515
sim1a	ENSDARG00000023316	0	1	11	160	107	264	0.0242941	0.00484901	1.54591	-2.94258	-3.40544	-1.9331
six2a	ENSDARG00000058004	2	5	1	128	151	169	0.0165382	0.00288794	1.67758	-2.43701	-3.67943	-1.46879
six3a	ENSDARG00000058008	2	27	6	308	380	420	0.0155417	0.00263914	3.06763	-2.12817	-3.72731	-1.42655
six3b	ENSDARG00000054879	2	3	3	912	1292	1301	9.33193e-05	1.65699e-06	3.24957	-5.22276	-8.35073	5.11128
six4b	ENSDARG00000031983	0	51	1	228	244	296	0.044671	0.0110785	2.21638	-2.59395	-2.97117	-2.71531
six6b	ENSDARG00000031316	8	9	40	584	761	735	0.0163119	0.00283116	4.00113	-2.25997	-3.68998	-1.53613
six7	ENSDARG00000070107	11	54	5	1696	1759	1713	0.0013346	8.54115e-05	4.67474	-3.40471	-5.66221	1.77499
SKIV2L2	ENSDARG00000013457	21	43	15	646	804	782	0.0301741	0.00647998	4.4115	-1.61703	-3.2529	-2.3761
skor1b	ENSDARG00000062448	1	7	2	564	653	536	0.000419804	1.52311e-05	2.73655	-4.16665	-6.7604	3.23742
slc12a5b	ENSDARG00000078187	0	0	0	54	101	75	0.0038115	0.000370953	-0.0471431	-3.83078	-4.80127	0.327058
slc17a6b	ENSDARG00000041150	18	3	0	322	332	291	0.0188623	0.00345806	2.32662	-3.52754	-3.58393	-1.64783
SLC17A8	ENSDARG00000057728	0	0	0	48	20	34	0.0407885	0.00981539	-0.648132	-2.61998	-3.03478	-2.50599
slc1a3b	ENSDARG00000043148	57	15	31	3250	3878	4673	0.000528701	2.17849e-05	5.7667	-4.03794	-6.52355	3.0753
SLC1A4	ENSDARG00000000551	49	127	108	2379	2786	2958	0.00237312	0.000187153	6.2703	-1.64732	-5.19493	0.866944
slc1a8a	ENSDARG00000104204	0	0	0	50	54	52	0.00824203	0.00109722	-0.302357	-3.31489	-4.1993	-0.611849
slc20a1a	ENSDARG00000020114	0	8	0	112	103	248	0.0126009	0.00196575	1.09951	-3.32741	-3.88453	-1.11053
slc25a47a	ENSDARG00000059923	0	0	4	55	70	77	0.0363242	0.00834941	0.404205	-2.69932	-3.11975	-2.38787
SLC27A4	ENSDARG00000017047	3	43	21	679	940	850	0.00750512	0.000960621	4.12326	-2.28467	-4.27184	-0.51122
slc29a1a	ENSDARG00000101289	10	27	10	601	733	789	0.00676021	0.00083781	3.99785	-2.24022	-4.34682	-0.37869
slc2a3a	ENSDARG00000013295	2	22	5	426	556	549	0.00342479	0.000317727	3.21284	-2.78646	-4.88935	0.546364
SLC30A2	ENSDARG00000021305	1	0	0	65	45	43	0.0406857	0.00977695	-0.0642767	-2.77973	-3.03685	-2.51375
slc35g2a	ENSDARG00000056262	1	1	0	87	115	121	0.00689831	0.000861044	0.740486	-3.35772	-4.3318	-0.378801
slc35g2b	ENSDARG00000045447	1	21	1	182	214	274	0.0232051	0.00455937	2.16644	-2.45196	-3.4379	-1.90191
slc38a3a	ENSDARG00000027065	27	113	58	2715	3046	3607	0.000376983	1.27537e-05	6.05337	-2.38582	-6.87976	3.58288
slc44a5a	ENSDARG00000017398	0	0	1	27	45	52	0.0443793	0.0109934	-0.227737	-2.4757	-2.97523	-2.61118
SLC45A2	ENSDARG00000002593	0	0	0	57	37	43	0.0140534	0.00229715	-0.406255	-3.10096	-3.80125	-1.25129
slc4a1a	ENSDARG00000012881	43	34	63	2626	2858	3585	0.000694392	3.24108e-05	5.87222	-2.96366	-6.26632	2.68377
SLC6A15	ENSDARG00000062821	6	13	12	1079	1435	1543	0.000386331	1.32724e-05	4.21665	-3.67048	-6.85285	3.46653
SLC6A17	ENSDARG00000068787	5	0	1	175	204	162	0.0119158	0.00182504	1.42753	-3.69925	-3.92434	-1.0458
slc6a1a	ENSDARG00000045944	4	3	6	236	250	344	0.0105531	0.00155641	2.50094	-2.59731	-4.00995	-0.919459
slc6a1b	ENSDARG00000039647	17	8	17	1994	2008	2358	0.000462988	1.76221e-05	4.75477	-4.04174	-6.6633	3.23494
SLC6A5	ENSDARG00000067964	2	7	5	846	941	1141	0.000142432	3.09785e-06	3.41573	-4.31858	-7.87927	4.65312
slc6a6a	ENSDARG00000012534	21	2	1	367	571	665	0.00841515	0.00113042	2.90615	-3.83798	-4.18307	-0.626245
SLC6A8	ENSDARG00000043646	43	121	177	1818	2039	2209	0.0383405	0.00900123	6.13611	-1.04836	-3.08027	-3.00156
slc7a14a	ENSDARG00000010816	4	7	3	300	292	343	0.00577734	0.00067385	2.62951	-2.67224	-4.46693	-0.147071
SLC7A4	ENSDARG00000068286	0	5	1	105	142	205	0.0064209	0.00077859	1.27475	-3.04776	-4.38714	-0.281626
slc8a2b	ENSDARG00000100592	0	5	3	104	74	191	0.0369186	0.00853737	1.30329	-2.2732	-3.10806	-2.43844
slit1b	ENSDARG00000099446	11	29	13	554	691	581	0.0203959	0.00385012	3.98976	-1.827	-3.52713	-1.83491
SMARCA5	ENSDARG00000052348	41	180	155	3184	3718	4199	0.00105801	6.19573e-05	6.62171	-1.72172	-5.85887	1.94207
smarcc1a	ENSDARG00000017397	138	1300	554	10572	12501	15311	0.00217822	0.000167177	8.58317	-1.21797	-5.26107	0.591441
SMC1A	ENSDARG00000055754	4	19	11	487	434	686	0.00720703	0.000911802	3.52328	-2.31447	-4.30039	-0.442504
SMC4	ENSDARG00000038882	91	139	112	2015	2185	2312	0.0270469	0.00560408	6.29079	-1.09695	-3.32926	-2.5736
snap25a	ENSDARG00000020609	5	5	5	941	1243	1284	0.000241957	6.81093e-06	3.65159	-4.41358	-7.31197	4.00218
snap25b	ENSDARG00000058117	2	7	10	646	466	527	0.00245009	0.000195941	3.15194	-3.13916	-5.16815	0.991367
SNAP91	ENSDARG00000098809	14	53	57	2060	2402	2306	0.00069683	3.25916e-05	5.48346	-2.61202	-6.26276	2.68878
SNAPC3	ENSDARG00000101474	1	0	7	126	99	191	0.029594	0.00631981	1.28965	-3.02836	-3.26606	-2.16491
SNCB	ENSDARG00000104945	18	44	33	4221	4775	5600	3.38499e-05	3.66587e-07	5.9188	-4.01357	-9.57148	6.84788
SNRNP70	ENSDARG00000077126	8	207	113	1838	2187	2026	0.0455731	0.0114251	5.76339	-1.33753	-2.95498	-3.10837
SNRPA	ENSDARG00000018890	2	31	6	374	426	480	0.0114278	0.0017294	3.20641	-2.26466	-3.95325	-1.03442
snrpd3l	ENSDARG00000076283	1	3	21	396	384	427	0.00770543	0.000997178	2.8036	-2.97515	-4.25143	-0.510467
SNRPE	ENSDARG00000033175	118	118	68	1540	2004	2266	0.0405463	0.00973368	6.1042	-1.21629	-3.03918	-3.07794
SOCS7	ENSDARG00000077018	0	3	1	200	298	280	0.000723396	3.43619e-05	1.57307	-4.10182	-6.22896	2.44362
sowahcb	ENSDARG00000059582	2	6	5	146	180	209	0.0273683	0.00569437	2.15474	-1.94601	-3.32085	-2.10913
sox19a	ENSDARG00000010770	10	39	9	1332	1445	1641	0.000776682	3.78188e-05	4.59122	-3.13997	-6.16796	2.5362
sox19b	ENSDARG00000040266	6	33	32	625	588	683	0.0249659	0.00503474	4.12345	-1.61938	-3.38565	-2.10426
sox1b	ENSDARG00000008131	2	0	1	188	195	197	0.0036922	0.000354261	1.29121	-4.08099	-4.82739	0.415292
Sox21b	ENSDARG00000008540	1	0	0	168	176	225	0.00131294	8.35198e-05	0.884549	-4.69785	-5.67582	1.63631
SOX3	ENSDARG00000053569	1	18	8	618	784	857	0.00086799	4.53906e-05	3.42656	-3.43675	-6.05272	2.32676
SP4	ENSDARG00000005186	18	84	45	1345	1405	1649	0.00525931	0.00058358	5.28366	-1.72947	-4.54677	-0.130249
SP9	ENSDARG00000099374	0	1	1	109	155	153	0.00184296	0.000131729	0.922132	-3.66843	-5.40189	1.26048
SPHKAP	ENSDARG00000017429	2	0	1	195	317	182	0.00415858	0.000417219	1.39758	-4.28644	-4.7348	0.272671
SPICE1	ENSDARG00000004647	1	1	0	71	102	85	0.013628	0.00221451	0.578724	-3.02798	-3.82081	-1.21498
SRSF11	ENSDARG00000098574	65	465	250	4294	5231	5970	0.00430849	0.000440552	7.31248	-1.19432	-4.70414	-0.179154
srsf2a	ENSDARG00000057484	170	222	249	4138	4618	4872	0.00860723	0.00116588	7.27632	-1.27534	-4.16628	-1.17833
SRSF4	ENSDARG00000105293	133	297	131	3031	3619	3594	0.0196783	0.00366826	6.92676	-1.05217	-3.55271	-2.27284
srsf6a	ENSDARG00000013729	22	427	143	3429	3850	4025	0.0154779	0.00262309	6.67855	-1.34779	-3.73056	-1.83574
SRSF9	ENSDARG00000008097	8	9	2	177	286	368	0.0354773	0.00808662	2.64369	-2.24463	-3.13654	-2.4521
SSBP4	ENSDARG00000056483	203	478	257	7679	8609	9734	0.000398425	1.39186e-05	7.97538	-1.62087	-6.82083	3.26344
ssrp1a	ENSDARG00000037397	12	124	93	1766	1810	2050	0.00937652	0.00131767	5.63443	-1.58052	-4.09989	-0.973903
st6gal1	ENSDARG00000044514	11	1	2	176	132	292	0.0449921	0.0111972	2.03022	-2.67344	-2.96557	-2.72002
ST8SIA1	ENSDARG00000098221	3	16	29	453	582	725	0.0126239	0.00197054	3.71559	-2.18938	-3.88323	-1.17673
ST8SIA3	ENSDARG00000045301	0	1	0	66	88	75	0.00553811	0.000631111	0.231912	-3.3126	-4.50325	-0.121185
ST8SIA5	ENSDARG00000036584	0	6	1	196	158	223	0.0033174	0.000302975	1.51025	-3.32861	-4.91651	0.56158
stap2a	ENSDARG00000092810	19	1	2	1012	972	1128	0.00153977	0.000103358	3.38116	-4.88869	-5.54692	1.57188
STAR	ENSDARG00000006137	0	1	0	81	85	183	0.00310723	0.000274751	0.486066	-3.84801	-4.97254	0.605103
stc2a	ENSDARG00000056680	1	46	1	247	296	276	0.0460079	0.0115969	2.50477	-2.34053	-2.94713	-2.77487
STK11	ENSDARG00000046074	0	6	26	261	255	289	0.0367653	0.00848281	2.44647	-2.38218	-3.11142	-2.48442
stk24b	ENSDARG00000023878	12	110	26	910	952	1153	0.0366664	0.00844651	4.85046	-1.39251	-3.11368	-2.68366
stmn1b	ENSDARG00000033655	11	18	11	1783	2128	2379	0.000188221	4.55564e-06	4.72906	-3.94957	-7.59803	4.45291
stmn2a	ENSDARG00000033234	17	42	22	2625	3253	3465	0.000131718	2.71904e-06	5.47679	-3.59462	-7.97597	5.00673
stmn4l	ENSDARG00000043932	11	26	10	361	499	541	0.0421347	0.0102544	3.70534	-1.61805	-3.0118	-2.74202
STRA13	ENSDARG00000089291	0	2	0	73	85	45	0.0202822	0.00382377	0.248744	-2.81903	-3.53076	-1.69571
STRA6	ENSDARG00000051874	1	6	10	192	179	220	0.0300182	0.00643496	2.26402	-1.96853	-3.25657	-2.22574
STRAP	ENSDARG00000007405	5	24	0	299	250	432	0.03177	0.00696947	2.51183	-2.96018	-3.21464	-2.30325
STX1B	ENSDARG00000000503	114	181	152	11436	12782	15423	1.09414e-05	6.94959e-08	7.7795	-3.30758	-11.0729	8.66908
stxbp1a	ENSDARG00000001994	58	108	91	5980	6192	7156	3.85746e-05	4.74571e-07	6.8567	-3.05162	-9.35359	6.77917
stxbp5a	ENSDARG00000002656	17	25	0	481	467	657	0.0295806	0.0063144	3.16466	-3.21716	-3.26651	-2.23654
sub1a	ENSDARG00000053446	13	91	24	1145	1543	1466	0.00675969	0.000836705	5.03374	-1.98643	-4.34754	-0.44472
SUPT6H	ENSDARG00000006524	47	424	128	3463	4145	4698	0.00673058	0.000828772	6.88727	-1.34048	-4.35278	-0.731622
SUV420H1	ENSDARG00000041081	10	86	138	1338	1469	1808	0.0340717	0.00765146	5.45233	-1.39786	-3.1656	-2.67951
svopa	ENSDARG00000056833	0	11	0	77	132	146	0.0270972	0.00561712	1.01492	-2.8352	-3.32804	-2.05129
SYN1	ENSDARG00000060368	5	22	2	475	532	582	0.00508421	0.000555099	3.24241	-2.9252	-4.57465	0.0284743
syngr3b	ENSDARG00000025034	2	8	6	320	327	314	0.00531052	0.000591147	2.68858	-2.56098	-4.5396	-0.0265955
sypB	ENSDARG00000002230	3	6	15	309	315	351	0.0176612	0.00316065	2.92331	-2.1573	-3.63156	-1.59051
syt11a	ENSDARG00000057913	10	70	34	1658	2250	2380	0.000884036	4.67256e-05	5.28906	-2.66977	-6.03452	2.34637
syt11b	ENSDARG00000056105	28	14	57	1724	2167	1920	0.00330038	0.000300944	5.22044	-2.99046	-4.92035	0.552379
SYT4	ENSDARG00000036505	6	27	18	1295	1204	1449	0.00062386	2.76477e-05	4.46855	-3.05838	-6.36854	2.82301
TACC3	ENSDARG00000005454	69	612	149	3840	4244	5024	0.0275155	0.00573294	7.14999	-1.01345	-3.3173	-2.74218
TAL1	ENSDARG00000019930	56	137	172	3530	4039	3840	0.0014813	9.80787e-05	6.67864	-1.82077	-5.5785	1.47033
TARDBP	ENSDARG00000040031	39	264	131	5683	6891	8015	0.000101424	1.86919e-06	7.10446	-2.44177	-8.25843	5.43489
TBC1D32	ENSDARG00000041734	1	6	2	154	155	238	0.00906088	0.00125497	1.85044	-2.56025	-4.12631	-0.711377
tbr1b	ENSDARG00000004712	0	1	0	197	261	284	0.000280762	8.26803e-06	1.07314	-5.00354	-7.17662	3.53573
tecpr1a	ENSDARG00000062515	3	8	0	116	182	321	0.0269733	0.00558235	1.77411	-2.98311	-3.3313	-2.06973
tefa	ENSDARG00000039117	88	675	264	6418	7253	6493	0.00515194	0.000566461	7.68284	-1.21921	-4.56336	-0.498542
TFAP2A	ENSDARG00000059279	47	224	84	5120	6586	7288	0.000119345	2.40621e-06	6.94422	-2.6115	-8.06733	5.19332
TFAP2C	ENSDARG00000040606	19	145	14	2411	2570	2959	0.00200163	0.000149193	5.57803	-2.75872	-5.32812	1.21661
TFAP2D	ENSDARG00000023272	1	4	0	563	635	795	0.000211751	5.51621e-06	2.31431	-5.42147	-7.46104	3.99531
TFB2M	ENSDARG00000074756	1	13	1	163	219	173	0.0208978	0.003969	1.92334	-2.43091	-3.51107	-1.76622
TFIP11	ENSDARG00000056932	3	10	9	393	283	491	0.00998246	0.0014367	3.03355	-2.37476	-4.05313	-0.856616
TGFBI	ENSDARG00000071586	66	447	132	3982	4312	5177	0.00478087	0.000510018	7.05465	-1.33807	-4.62197	-0.274848
THAP11	ENSDARG00000036055	5	0	1	173	179	202	0.0100619	0.00145378	1.44634	-3.746	-4.04674	-0.840979
THOC3	ENSDARG00000056517	0	28	5	252	220	257	0.0400326	0.00956704	2.35179	-2.2124	-3.04825	-2.59138
tiam1a	ENSDARG00000078430	46	99	56	1894	2141	2263	0.00308624	0.000271765	5.85625	-1.78414	-4.97882	0.553429
tjp2a	ENSDARG00000063309	16	60	35	1213	979	1339	0.00913893	0.00126957	4.95443	-1.77589	-4.12004	-0.854137
tln2a	ENSDARG00000017901	22	83	50	1113	1119	1394	0.0185999	0.00339206	5.21234	-1.35053	-3.59413	-1.86463
TMED4	ENSDARG00000024954	1	6	3	362	348	433	0.000891611	4.74242e-05	2.47412	-3.47017	-6.02521	2.24529
tmeff1b	ENSDARG00000056740	119	610	203	7618	9574	12208	0.00049057	1.91913e-05	7.92745	-1.87737	-6.60688	2.96339
tmem125b	ENSDARG00000075980	0	2	0	64	48	45	0.0315362	0.00690598	0.0810132	-2.49292	-3.21944	-2.21275
TMEM147	ENSDARG00000039913	1	36	28	498	663	613	0.0242591	0.00484084	3.7082	-2.12627	-3.40633	-2.02284
TMEM183A	ENSDARG00000044899	9	37	15	557	599	684	0.0188562	0.00345528	4.04092	-1.71497	-3.58435	-1.73773
tmem57b	ENSDARG00000012741	82	930	542	8030	8727	9539	0.00801773	0.00105594	8.10653	-1.04923	-4.22019	-1.21729
tnika	ENSDARG00000056218	56	117	63	2644	3014	3418	0.00084725	4.34103e-05	6.2327	-2.0918	-6.08078	2.35056
tnnt2c	ENSDARG00000032242	11	1	0	156	212	301	0.015693	0.00268069	1.73518	-3.66879	-3.71901	-1.39809
TOP2A	ENSDARG00000024488	61	998	339	9072	9521	10483	0.00314562	0.000280021	8.01312	-1.45647	-4.96163	0.188469
TOP3B	ENSDARG00000027586	0	8	8	177	310	247	0.0147253	0.00245091	2.15359	-2.6386	-3.76671	-1.32912
TP73	ENSDARG00000017953	0	0	1	113	51	42	0.0238251	0.00472903	0.0921031	-3.06971	-3.41864	-1.88087
TPRN	ENSDARG00000101102	6	102	26	1051	927	991	0.0291522	0.00619038	4.66699	-1.65411	-3.27693	-2.34757
TPX2	ENSDARG00000078654	64	173	76	2551	2776	2916	0.00349014	0.000326644	6.33647	-1.56481	-4.87357	0.293827
TRA2B	ENSDARG00000002168	16	18	25	801	853	1074	0.00658241	0.000803414	4.40412	-2.26277	-4.36986	-0.359057
TRAIP	ENSDARG00000011262	2	0	0	95	91	112	0.0116843	0.00178059	0.545676	-3.57543	-3.93758	-1.02213
trim3a	ENSDARG00000063711	9	93	33	1237	1378	1600	0.00540533	0.000609146	5.04209	-1.96376	-4.52292	-0.135879
trim46b	ENSDARG00000058649	1	1	0	253	252	328	0.000627618	2.79848e-05	1.42348	-4.72325	-6.36071	2.59443
TRIM9	ENSDARG00000039123	0	0	1	154	161	191	0.00085773	4.41206e-05	0.803039	-4.52739	-6.07056	2.1644
TRPC1	ENSDARG00000061203	5	36	18	484	454	592	0.0310965	0.00676082	3.81051	-1.59211	-3.23061	-2.35756
trpv6	ENSDARG00000014496	0	3	3	119	103	171	0.0109717	0.00163926	1.27939	-2.68642	-3.98203	-0.948663
TTLL3	ENSDARG00000053728	0	0	0	22	30	72	0.0301983	0.00648953	-0.558714	-2.83496	-3.25213	-2.15006
TTLL7	ENSDARG00000062973	39	43	33	1241	1213	1372	0.00877449	0.00119606	5.13391	-1.88569	-4.1524	-0.820173
TTYH2	ENSDARG00000016934	0	19	16	553	688	728	0.00424206	0.000430158	3.23726	-3.3099	-4.71759	0.266068
TUBA1C	ENSDARG00000055216	39	144	35	7629	9049	9574	2.73432e-05	2.71037e-07	6.82327	-3.85496	-9.8313	7.27489
tuba2	ENSDARG00000045014	56	140	95	6620	8165	8718	2.5414e-05	2.38976e-07	7.05919	-3.14077	-9.94124	7.44548
TUBB5	ENSDARG00000037997	169	523	265	12473	15955	17493	2.5414e-05	2.46466e-07	8.36631	-2.40697	-9.9142	7.38197
TXNDC9	ENSDARG00000069853	6	33	48	660	814	884	0.0197536	0.0036918	4.37293	-1.7389	-3.54933	-1.8271
u2af2a	ENSDARG00000012505	53	251	137	2528	2698	2950	0.0133834	0.00215273	6.51552	-1.05199	-3.83592	-1.65172
ube2d4	ENSDARG00000015057	6	13	6	227	315	352	0.0354072	0.00806211	2.96561	-1.80733	-3.13814	-2.46676
UBTD2	ENSDARG00000069184	2	28	24	381	372	512	0.0461013	0.0116285	3.4888	-1.64181	-2.9457	-2.83921
ucmab	ENSDARG00000005485	3	33	8	452	417	607	0.0127682	0.00200228	3.46338	-2.15228	-3.87467	-1.18127
UNC119B	ENSDARG00000044362	1	1	4	631	606	662	0.000261215	7.54158e-06	2.55064	-4.8987	-7.24062	3.78835
unc5da	ENSDARG00000092722	0	0	4	73	120	168	0.0109733	0.00164003	0.787385	-3.48166	-3.98177	-0.948509
uncx4.1	ENSDARG00000037760	7	8	3	935	1357	1039	0.000654993	2.98469e-05	3.69082	-4.21012	-6.3192	2.70679
UPF3A	ENSDARG00000069297	5	21	15	424	661	548	0.0138191	0.00225021	3.68061	-2.05603	-3.81227	-1.30242
UPK1A	ENSDARG00000021866	0	0	4	112	86	81	0.0178768	0.00321204	0.63538	-3.14182	-3.62301	-1.54529
UPP1	ENSDARG00000040869	1	5	2	73	121	127	0.0497921	0.0128374	1.42173	-1.87697	-2.89367	-2.81436
USH1C	ENSDARG00000051876	0	0	0	27	57	46	0.0179756	0.00323496	-0.464796	-3.00082	-3.61925	-1.54789
USP44	ENSDARG00000089861	8	91	69	1310	1386	1937	0.0106416	0.00157509	5.24674	-1.7736	-4.00352	-1.08878
USP46	ENSDARG00000045343	0	0	1	61	74	49	0.0154574	0.00261807	0.0702031	-3.04512	-3.73158	-1.36253
USP5	ENSDARG00000014517	32	636	190	4640	5517	5777	0.0133068	0.00213164	7.17689	-1.3356	-3.84119	-1.72254
USP7	ENSDARG00000073710	121	183	146	2260	2589	3262	0.0332805	0.00740096	6.63951	-1.01219	-3.18308	-2.92121
VAMP1	ENSDARG00000031283	4	21	5	443	423	554	0.00610875	0.000727807	3.28915	-2.46372	-4.42434	-0.225868
VAX1	ENSDARG00000021916	0	2	3	209	285	458	0.0012035	7.34889e-05	1.81391	-4.11841	-5.7539	1.80983
VAX2	ENSDARG00000058702	1	11	0	100	190	259	0.0241547	0.00481421	1.56634	-2.98637	-3.40924	-1.92699
VDAC1	ENSDARG00000045132	186	1035	313	8509	8812	9203	0.00662851	0.00081459	8.20414	-1.05126	-4.36227	-0.982332
vezf1a	ENSDARG00000008247	68	296	286	6400	6778	7405	0.000261157	7.52103e-06	7.4571	-1.83829	-7.24253	3.98083
vgll4l	ENSDARG00000068409	0	1	7	295	228	155	0.00854379	0.00115523	1.64348	-3.51693	-4.17126	-0.634155
VIL1	ENSDARG00000040466	0	0	0	62	47	78	0.005625	0.000644729	-0.187421	-3.55421	-4.49141	-0.15145
VIM	ENSDARG00000010008	19	61	44	818	969	976	0.0360417	0.00826209	4.87971	-1.26187	-3.12527	-2.68297
VPS33B	ENSDARG00000044813	0	10	7	135	179	185	0.0408218	0.00982732	1.90828	-2.05305	-3.03415	-2.59608
vsnl1b	ENSDARG00000044053	2	16	1	435	431	595	0.00221845	0.000171759	2.78903	-3.52767	-5.2452	1.10483
vsx1	ENSDARG00000056292	25	92	27	3975	5585	5726	0.000131832	2.72774e-06	6.15304	-3.60227	-7.97359	5.05884
VSX2	ENSDARG00000005574	1	27	34	839	815	1277	0.00536685	0.000602034	4.03735	-2.90255	-4.52945	-0.0587117
VWDE	ENSDARG00000103443	1	1	2	308	300	269	0.00105577	6.1519e-05	1.85193	-4.06497	-5.86326	1.96776
WDR74	ENSDARG00000061993	0	1	0	104	39	63	0.0160558	0.00276739	0.105001	-3.04705	-3.70209	-1.41103
whsc1	ENSDARG00000026225	41	176	84	1906	2150	2338	0.0106726	0.00158122	6.07387	-1.2473	-4.00143	-1.25493
wipf2b	ENSDARG00000006712	10	100	41	933	1051	1178	0.0311388	0.00677407	4.92852	-1.35972	-3.22958	-2.48383
wnt7aa	ENSDARG00000044827	3	15	17	695	790	934	0.00141793	9.21086e-05	3.8121	-2.94051	-5.61644	1.69565
wnt7bb	ENSDARG00000071107	0	1	0	84	52	104	0.00652163	0.000793387	0.24211	-3.34267	-4.37678	-0.318996
WRB	ENSDARG00000074271	2	11	1	194	202	200	0.0174	0.00309703	2.06476	-2.43931	-3.64234	-1.54347
XPC	ENSDARG00000039754	7	65	8	849	724	747	0.0178037	0.0031946	4.14171	-2.09553	-3.6259	-1.65896
XPO7	ENSDARG00000005540	58	201	169	4578	5437	7128	0.000317102	9.80332e-06	7.05735	-2.13309	-7.05903	3.7663
XRN2	ENSDARG00000101900	14	210	40	1817	2211	2725	0.00936956	0.00131438	5.7186	-1.84634	-4.10125	-0.964555
XYLT1	ENSDARG00000061248	25	42	81	1252	1350	1583	0.0111475	0.00167464	5.29909	-1.7429	-3.97054	-1.17385
ywhabl	ENSDARG00000040287	310	2169	992	19300	21950	27239	0.000490534	1.91663e-05	9.45891	-1.20441	-6.60774	2.678
ywhag2	ENSDARG00000071658	5	34	20	909	1057	1290	0.00162963	0.000111428	4.3633	-2.66192	-5.50177	1.52521
ywhaqb	ENSDARG00000023323	182	651	322	6469	6583	8344	0.00360228	0.000341679	7.93474	-1.04194	-4.84794	-0.0502149
yy1a	ENSDARG00000042796	86	213	172	3772	4096	5456	0.00130433	8.23447e-05	6.99061	-1.62593	-5.68444	1.59133
ZBTB14	ENSDARG00000098273	5	43	17	430	610	598	0.0345764	0.00780972	3.8843	-1.60658	-3.15484	-2.49858
zbtb18	ENSDARG00000028228	60	54	8	2335	2164	2340	0.00339377	0.00031338	5.38028	-3.05964	-4.89721	0.507129
ZC3H10	ENSDARG00000030335	4	28	19	520	468	490	0.024927	0.0050245	3.69453	-1.74095	-3.38672	-2.06616
zc3h12b	ENSDARG00000062463	4	64	27	587	699	917	0.0327903	0.00726904	4.24965	-1.6456	-3.19253	-2.45979
ZC4H2	ENSDARG00000015314	110	216	266	6523	7307	7263	0.000374555	1.25801e-05	7.49706	-2.00296	-6.88903	3.45202
zgc:101100	ENSDARG00000021959	0	3	6	216	199	245	0.00439327	0.000453237	1.81518	-3.14254	-4.68817	0.21055
zgc:101564	ENSDARG00000070621	4	31	4	606	581	870	0.00388716	0.000379888	3.59267	-2.87797	-4.78778	0.379198
zgc:101810	ENSDARG00000004658	0	21	6	467	353	404	0.00766021	0.000988949	2.69438	-3.01807	-4.25596	-0.500636
zgc:101819	ENSDARG00000057114	1	4	1	113	152	110	0.0172432	0.00304755	1.37536	-2.47354	-3.65088	-1.5099
zgc:101851	ENSDARG00000037199	8	18	19	826	827	813	0.00365556	0.000349338	4.11317	-2.47376	-4.83534	0.449002
zgc:103482	ENSDARG00000025174	0	10	5	174	168	196	0.0209605	0.00398493	1.89317	-2.32066	-3.50895	-1.76892
zgc:109889	ENSDARG00000069600	10	4	4	679	814	1361	0.00176952	0.000124629	3.54441	-4.04358	-5.43486	1.40892
zgc:109913	ENSDARG00000022512	0	1	0	55	63	49	0.0145763	0.00241067	0.00710598	-2.85603	-3.77553	-1.29067
zgc:110045	ENSDARG00000057141	31	155	20	4968	5435	5776	0.000236884	6.55414e-06	6.30727	-3.4322	-7.339	4.23099
zgc:110372	ENSDARG00000022176	0	0	1	136	103	128	0.00218475	0.000167888	0.570341	-4.0547	-5.25858	1.02974
zgc:110434	ENSDARG00000103015	2	8	4	136	146	190	0.0463431	0.0117051	2.08095	-1.71989	-2.94225	-2.76699
zgc:110699	ENSDARG00000017474	3	11	34	646	537	714	0.00984962	0.00141047	3.72868	-2.4265	-4.06308	-0.858728
zgc:112356	ENSDARG00000036489	41	288	78	2708	2936	3478	0.00640794	0.000776387	6.42912	-1.45635	-4.3887	-0.583738
zgc:112994	ENSDARG00000026296	0	0	0	26	27	31	0.0455069	0.011391	-0.744704	-2.43522	-2.95655	-2.63201
zgc:113223	ENSDARG00000090253	1	0	0	103	43	57	0.0283294	0.00597875	0.102017	-3.10902	-3.29522	-2.08689
zgc:114037	ENSDARG00000051736	0	39	10	433	533	505	0.015853	0.00271718	3.09035	-2.74075	-3.71182	-1.44922
zgc:123238	ENSDARG00000055613	2	0	0	69	68	128	0.0189588	0.00348277	0.431624	-3.36369	-3.58016	-1.61499
zgc:153115	ENSDARG00000069342	111	292	222	4809	4878	5653	0.00122617	7.5685e-05	7.29748	-1.42693	-5.73588	1.62061
zgc:153395	ENSDARG00000063614	4	5	3	596	782	770	0.000484302	1.88009e-05	3.15065	-4.03692	-6.62044	3.09193
zgc:153441	ENSDARG00000054797	0	0	0	42	48	43	0.0130997	0.00208169	-0.417089	-3.0848	-3.85386	-1.16635
zgc:153615	ENSDARG00000038981	0	1	1	38	61	88	0.0265471	0.00544749	0.315341	-2.47124	-3.34417	-2.00851
zgc:153929	ENSDARG00000052427	0	6	1	121	109	172	0.00985199	0.00141129	1.24345	-2.80211	-4.06277	-0.814029
zgc:158291	ENSDARG00000044375	13	24	10	685	751	743	0.00776382	0.00100793	4.05333	-2.24864	-4.24557	-0.55683
zgc:162160	ENSDARG00000060259	0	1	0	87	94	223	0.00284141	0.00024255	0.574627	-4.02927	-5.04432	0.715794
zgc:171482	ENSDARG00000074415	15	0	1	194	211	166	0.0332805	0.00740118	1.71532	-3.41017	-3.18306	-2.3228
zgc:171740	ENSDARG00000056244	0	2	4	120	133	224	0.00745972	0.000952656	1.38687	-3.01367	-4.2764	-0.461145
zgc:171779	ENSDARG00000016908	0	0	0	38	28	66	0.0184054	0.00334507	-0.466637	-3.00552	-3.60152	-1.57686
zgc:173585	ENSDARG00000089039	4	24	5	363	467	413	0.0134328	0.00216404	3.22594	-2.19714	-3.83312	-1.24582
zgc:194224	ENSDARG00000078606	0	10	1	115	188	141	0.0179619	0.00322954	1.42955	-2.65999	-3.62013	-1.5624
zgc:194578	ENSDARG00000079847	1	1	0	374	359	354	0.00039263	1.36595e-05	1.62058	-5.10754	-6.83348	3.19539
zgc:194665	ENSDARG00000004577	0	0	7	176	106	171	0.0116851	0.00178128	1.0954	-3.58407	-3.93737	-1.02226
zgc:195633	ENSDARG00000088686	0	32	11	448	440	474	0.0154574	0.0026168	3.01223	-2.69059	-3.73184	-1.41226
zgc:56493	ENSDARG00000031435	124	1049	615	11513	12659	14713	0.000555937	2.36211e-05	8.54502	-1.36105	-6.47068	2.62958
zgc:65894	ENSDARG00000016301	21	16	2	766	843	806	0.00792114	0.00103636	3.79929	-3.12188	-4.2304	-0.56475
zgc:66160	ENSDARG00000055383	94	168	249	3505	4505	4934	0.00430278	0.000439196	7.02475	-1.53971	-4.70587	-0.122596
zgc:77262	ENSDARG00000044545	326	927	912	13942	16531	16957	0.000571659	2.45091e-05	8.98613	-1.27173	-6.44665	2.49832
zgc:77784	ENSDARG00000042646	12	29	11	605	644	852	0.0103863	0.0015223	4.06748	-2.07207	-4.0219	-0.952623
zgc:86764	ENSDARG00000005098	0	33	3	226	312	396	0.0214687	0.0041146	2.44349	-2.68065	-3.49205	-1.81456
zgc:92664	ENSDARG00000015161	1	25	4	340	477	402	0.0075493	0.000969908	2.90604	-2.6863	-4.26658	-0.486801
zic2a	ENSDARG00000015554	5	15	2	1187	1115	1150	0.00043885	1.61727e-05	3.71433	-4.24718	-6.72035	3.25213
zic2b	ENSDARG00000037178	3	35	17	930	1046	1224	0.00131118	8.3078e-05	4.2138	-2.88559	-5.67905	1.79783
ZIC3	ENSDARG00000071497	15	29	10	804	1018	1171	0.00391712	0.000384512	4.35212	-2.54295	-4.78093	0.352266
zic6	ENSDARG00000071496	1	8	0	146	181	272	0.00892074	0.00122552	1.58439	-3.32763	-4.13919	-0.68741
ZMYM2	ENSDARG00000027353	80	260	136	2605	2790	3241	0.0157289	0.00268909	6.65835	-1.00697	-3.71734	-1.90938
znf292a	ENSDARG00000016763	33	400	282	4158	4728	4766	0.01133	0.00170667	7.0578	-1.22583	-3.96036	-1.49151
ZNF296	ENSDARG00000077897	17	0	5	306	211	497	0.035793	0.00817923	2.42946	-3.46982	-3.13056	-2.44538
ZNF319	ENSDARG00000062401	85	546	159	4519	5362	5859	0.00527841	0.00058625	7.32029	-1.27059	-4.54423	-0.468306
znf395a	ENSDARG00000060113	10	51	48	673	717	1064	0.0457936	0.0115222	4.61038	-1.34214	-2.95052	-2.95489
ZNF668	ENSDARG00000025226	5	54	28	651	710	659	0.035348	0.00804354	4.21521	-1.5388	-3.13935	-2.55689
ZNRF1	ENSDARG00000020475	4	1	0	328	285	372	0.00182525	0.00012981	1.80972	-4.56938	-5.41061	1.31188

[truncated: 3 more sheets: J, K, L]
